# Supplementary material for: Algorithmically Reconstructed Molecular Pathways as the New Generation of Prognostic Molecular Biomarkers in Human Solid Cancers
Source: Proteomes. 2023 Aug 25;11(3):26. doi: 10.3390/proteomes11030026 (PMC10535530; doi:10.3390/proteomes11030026)
Supplement: Supplementary file 1 [file proteomes-11-00026-s001.zip]

Archive with 7 entries (7 files):
- Supplementary_Figure__S1.png
- Supplementary_Table_S1 .xlsx
- Supplementary_Table_S2.xlsx
- Supplementary_Table_S3.csv
- Supplementary_Table_S4.xlsx
- Supplementary_Table_S5.xlsx
- Supplementary_Table_S6.xlsx
