# Supplementary material for: Algorithmically Reconstructed Molecular Pathways as the New Generation of Prognostic Molecular Biomarkers in Human Solid Cancers
Source: Proteomes. 2023 Aug 25;11(3):26. doi: 10.3390/proteomes11030026 (PMC10535530; doi:10.3390/proteomes11030026)
Supplement: Supplementary file 1 [file proteomes-11-00026-s001.zip › Supplementary_Table_S1 .xlsx]

## Sheet: auc_classic_pal
pathway	TCGA-BLCA	TCGA-BRCA	TCGA-CESC	TCGA-COAD	TCGA-ESCA	TCGA-HNSC	TCGA-KIRC	TCGA-KIRP	TCGA-LIHC	TCGA-LUAD	TCGA-LUSC	TCGA-PAAD	TCGA-PCPG	TCGA-PRAD	TCGA-READ	TCGA-SARC	TCGA-SKCM	TCGA-STAD	TCGA-THCA	TCGA-THYM	TCGA-UCEC
reactome_2_LTR_circle_formation_Main_Pathway	0.578238	0.60538	0.722367	0.609082	0.838514	0.580301	0.844433	0.631645	0.681108	0.698071	0.60267	0.518565	0.672624	0.787949	0.655873	0.60386	0.856934	0.650093	0.575085	0.681585	0.57982
reactome_ABCA_transporters_in_lipid_homeostasis_Main_Pathway	0.661025	0.567403	0.567714	0.704534	0.668373	0.652571	0.504851	0.535183	0.548938	0.570178	0.64919	0.858797	0.888584	0.615715	0.733361	0.571592	0.751591	0.533945	0.583624	0.889551	0.678316
reactome_ABC_family_proteins_mediated_transport_Main_Pathway	0.652713	0.659996	0.743787	0.70489	0.620706	0.585427	0.510911	0.583893	0.675564	0.722409	0.627385	0.76653	0.517891	0.639903	0.647873	0.547421	0.878458	0.713604	0.747947	0.774246	0.612411
reactome_ADP_signalling_through_P2Y_purinoceptor_12_Main_Pathway	0.569683	0.543563	0.694458	0.90073	0.770752	0.756877	0.594631	0.582098	0.652431	0.654721	0.561341	0.526288	0.975485	0.534823	0.880485	0.682817	0.713062	0.580961	0.586946	0.530782	0.809472
reactome_ADP_signalling_through_P2Y_purinoceptor_1_Main_Pathway	0.605594	0.615669	0.724441	0.894154	0.852249	0.693848	0.591933	0.683606	0.617207	0.686087	0.543752	0.576247	0.95214	0.54333	0.875311	0.638724	0.696667	0.536399	0.581766	0.598971	0.81759
reactome_AKT_mediated_inactivation_of_FOXO1A_Main_Pathway	0.5574	0.548431	0.854526	0.623353	0.809366	0.807319	0.509749	0.593737	0.526325	0.568773	0.50415	0.590502	0.514254	0.615598	0.677931	0.700896	0.55774	0.66688	0.643698	0.591429	0.855761
reactome_AKT_phosphorylates_targets_in_the_cytosol_Main_Pathway	0.513055	0.66063	0.548601	0.778559	0.729604	0.63225	0.558119	0.529687	0.615352	0.585534	0.617173	0.550464	0.512721	0.550625	0.78786	0.660279	0.602413	0.518586	0.609287	0.705946	0.733775
reactome_AKT_phosphorylates_targets_in_the_nucleus_Main_Pathway	0.680607	0.51671	0.78827	0.501556	0.833393	0.711768	0.554139	0.720425	0.512066	0.57031	0.612821	0.690149	0.58313	0.63134	0.571268	0.64723	0.635508	0.69239	0.557656	0.683159	0.805158
reactome_AMPK_inhibits_chREBP_transcriptional_activation_activity_Main_Pathway	0.621487	0.656033	0.595344	0.55855	0.511592	0.701901	0.556534	0.625223	0.789304	0.726016	0.620868	0.811426	0.755279	0.57557	0.589345	0.835316	0.672484	0.57535	0.715327	0.524793	0.545133
reactome_APC_C_Cdc20_mediated_degradation_of_Cyclin_B_Main_Pathway	0.678791	0.643272	0.760031	0.655671	0.781279	0.574703	0.700187	0.696307	0.758732	0.701504	0.68198	0.671184	0.64066	0.704971	0.706736	0.600318	0.922771	0.574275	0.812893	0.823182	0.532371
reactome_APC_C_Cdc20_mediated_degradation_of_Securin_Main_Pathway	0.664907	0.659087	0.704905	0.666129	0.845629	0.554235	0.66228	0.623292	0.655787	0.693148	0.589779	0.647696	0.829699	0.689322	0.685019	0.530148	0.920067	0.561765	0.730233	0.705258	0.50669
reactome_APC_C_Cdc20_mediated_degradation_of_mitotic_proteins_Main_Pathway	0.675124	0.631764	0.826979	0.657502	0.765356	0.563372	0.730257	0.715449	0.712635	0.709457	0.728969	0.72519	0.635734	0.735129	0.708388	0.626629	0.923722	0.603754	0.798512	0.873744	0.545299
reactome_APC_C_Cdh1_mediated_degradation_of_Cdc20_and_other_APC_C_Cdh1_targeted_proteins_in_late_mitosis_early_G1_Main_Pathway	0.676071	0.659113	0.757712	0.684211	0.830774	0.541991	0.662429	0.635553	0.657409	0.691769	0.635368	0.678728	0.829353	0.714561	0.699454	0.505681	0.930504	0.55708	0.771377	0.756601	0.540397
reactome_APC_Cdc20_mediated_degradation_of_Nek2A_Main_Pathway	0.652453	0.655768	0.813305	0.684734	0.770329	0.589839	0.69003	0.691403	0.724177	0.701694	0.714957	0.694539	0.632674	0.716028	0.732581	0.602896	0.934166	0.570739	0.806342	0.856884	0.550902
reactome_APOBEC3G_mediated_resistance_to_HIV_1_infection_Main_Pathway	0.610035	0.607773	0.741779	0.576204	0.803035	0.516446	0.859287	0.602891	0.706092	0.657316	0.67503	0.59726	0.800897	0.810003	0.612591	0.598811	0.917327	0.569677	0.636091	0.594694	0.53279
reactome_ARMS_mediated_activation_Main_Pathway	0.652824	0.541756	0.820878	0.725702	0.810547	0.867878	0.615539	0.794753	0.555789	0.569865	0.622442	0.629052	0.9512	0.579445	0.777153	0.678559	0.509072	0.553273	0.709337	0.586298	0.792952
reactome_ATF6_alpha_activates_chaperone_genes_Main_Pathway	0.610439	0.663679	0.51988	0.590622	0.647505	0.504926	0.804418	0.740602	0.646352	0.637889	0.653392	0.62865	0.703764	0.695616	0.644794	0.653821	0.585854	0.689157	0.520124	0.514202	0.589502
reactome_ATF6_alpha_activates_chaperones_Main_Pathway	0.599507	0.609656	0.599669	0.566505	0.650727	0.560363	0.721852	0.71602	0.582376	0.724374	0.537507	0.613841	0.660164	0.66001	0.597574	0.649639	0.526101	0.713311	0.631524	0.580372	0.665229
reactome_ATM_mediated_phosphorylation_of_repair_proteins_Main_Pathway	0.630964	0.57188	0.702747	0.543405	0.788309	0.596485	0.631854	0.641168	0.621624	0.653002	0.596421	0.732027	0.532631	0.748897	0.601786	0.767447	0.831673	0.70789	0.796142	0.87327	0.605367
reactome_ATP_sensitive_Potassium_channels_Main_Pathway	0.757923	0.647148	0.935745	0.543845	0.652539	0.612201	0.56593	0.544142	0.682909	0.508973	0.733202	0.802581	0.874246	0.554703	0.572396	0.579559	0.56904	0.620777	0.581829	0.588009	0.795616
reactome_AUF1_hnRNP_D0_destabilizes_mRNA_Main_Pathway	0.537087	0.676714	0.51472	0.62166	0.813492	0.640953	0.636416	0.582886	0.717075	0.706882	0.695915	0.619714	0.699077	0.605408	0.55792	0.678484	0.644726	0.578051	0.653704	0.544659	0.578795
reactome_A_tetrasaccharide_linker_sequence_is_required_for_GAG_synthesis_Main_Pathway	0.557915	0.572242	0.690753	0.650147	0.781596	0.755413	0.636473	0.724085	0.692484	0.583851	0.614692	0.594366	0.579502	0.634605	0.695264	0.730397	0.631012	0.686909	0.578694	0.730294	0.632461
reactome_A_third_proteolytic_cleavage_releases_NICD_Main_Pathway	0.658764	0.513134	0.629352	0.5762	0.826576	0.52313	0.575706	0.853597	0.792151	0.522565	0.786471	0.622986	0.516489	0.626638	0.510558	0.743775	0.562198	0.744289	0.64709	0.69717	0.663156
reactome_Abacavir_metabolism_Main_Pathway	0.629487	0.81168	0.717055	0.699645	0.758946	0.596296	0.646195	0.706005	0.503897	0.7299	0.573015	0.909336	0.550625	0.757899	0.715139	0.725953	0.766111	0.700368	0.575239	0.875673	0.648101
reactome_Abacavir_transmembrane_transport_Main_Pathway	0.527993	0.59574	0.866927	0.54651	0.842874	0.789972	0.531345	0.511611	0.549921	0.581113	0.631882	0.76583	0.787027	0.588412	0.525334	0.613605	0.820133	0.719091	0.758968	0.58996	0.83901
reactome_Abnormal_metabolism_in_phenylketonuria_Main_Pathway	0.506302	0.601309	0.548635	0.646792	0.605115	0.648167	0.578177	0.758286	0.578712	0.582546	0.500094	0.818512	0.629958	0.627593	0.6253	0.59554	0.958981	0.513724	0.522756	0.745938	0.684149
reactome_Abortive_elongation_of_HIV_1_transcript_in_the_absence_of_Tat_Main_Pathway	0.667284	0.668161	0.512621	0.568235	0.79683	0.510857	0.75664	0.68575	0.670145	0.697819	0.610191	0.602148	0.745509	0.667006	0.530081	0.590955	0.714713	0.565429	0.671402	0.673198	0.514061
reactome_Acetylcholine_Neurotransmitter_Release_Cycle_Main_Pathway	0.628743	0.631556	0.834904	0.884616	0.521743	0.64375	0.614318	0.711848	0.719513	0.703026	0.65903	0.643106	0.991734	0.581372	0.890318	0.508055	0.662627	0.661326	0.656435	0.570727	0.721729
reactome_Acetylcholine_regulates_insulin_secretion_Main_Pathway	0.601224	0.526854	0.707964	0.669803	0.762785	0.638115	0.689036	0.693815	0.739942	0.572968	0.631782	0.691059	0.748294	0.518938	0.700342	0.535407	0.763047	0.649454	0.646546	0.57564	0.764209
reactome_Activated_NOTCH1_Transmits_Signal_to_the_Nucleus_Main_Pathway	0.537468	0.571718	0.668068	0.74549	0.844859	0.635059	0.58527	0.867091	0.723901	0.644247	0.504844	0.683288	0.921772	0.543428	0.691404	0.547916	0.593562	0.680061	0.750202	0.581055	0.721909
reactome_Activated_point_mutants_of_FGFR2_Main_Pathway	0.705127	0.561532	0.842101	0.611747	0.695409	0.511961	0.769807	0.798325	0.647619	0.564096	0.608469	0.868497	0.801681	0.5544	0.531457	0.528439	0.744123	0.768668	0.675116	0.6171	0.509686
reactome_Activation_of_ATR_in_response_to_replication_stress_Main_Pathway	0.664291	0.55966	0.924914	0.62966	0.7493	0.51474	0.727264	0.672737	0.673882	0.667754	0.790509	0.755938	0.68947	0.820372	0.675924	0.689769	0.90327	0.631817	0.790052	0.865226	0.557795
reactome_Activation_of_BAD_and_translocation_to_mitochondria_Main_Pathway	0.547683	0.541445	0.821686	0.751606	0.810971	0.692691	0.662744	0.510997	0.585802	0.564097	0.503214	0.58094	0.865516	0.536393	0.80882	0.708383	0.587206	0.530063	0.598431	0.635549	0.830163
reactome_Activation_of_BID_and_translocation_to_mitochondria_Main_Pathway	0.607562	0.613407	0.829616	0.526983	0.800019	0.692876	0.732023	0.536002	0.579096	0.563103	0.694059	0.76207	0.601392	0.702498	0.590383	0.546794	0.974311	0.696533	0.569968	0.774729	0.507456
reactome_Activation_of_BIM_and_translocation_to_mitochondria_Main_Pathway	0.676734	0.625912	0.801038	0.856323	0.797731	0.574682	0.720949	0.730853	0.573567	0.678369	0.609099	0.608123	0.739219	0.637884	0.83625	0.559485	0.792933	0.610537	0.769575	0.659915	0.553132
reactome_Activation_of_BMF_and_translocation_to_mitochondria_Main_Pathway	0.634158	0.698297	0.561428	0.810152	0.625431	0.667603	0.856489	0.75302	0.572204	0.761689	0.581246	0.709283	0.635659	0.507889	0.725178	0.501343	0.59067	0.659092	0.528773	0.714527	0.52881
reactome_Activation_of_C3_and_C5_Main_Pathway	0.629962	0.564188	0.554317	0.533453	0.604491	0.622773	0.896821	0.758079	0.6188	0.621591	0.931672	0.52437	0.8139	0.586115	0.546599	0.661972	0.903076	0.714369	0.696854	0.653895	0.534522
reactome_Activation_of_DNA_fragmentation_factor_Main_Pathway	0.734164	0.683509	0.793964	0.724867	0.755581	0.540504	0.86435	0.846944	0.550636	0.735709	0.721667	0.571487	0.708124	0.590381	0.750267	0.585559	0.911468	0.575552	0.747721	0.617321	0.575794
reactome_Activation_of_G_protein_gated_Potassium_channels_Main_Pathway	0.507376	0.563027	0.743968	0.829819	0.707976	0.733733	0.529922	0.650023	0.707015	0.715316	0.636644	0.619473	0.951397	0.565202	0.791751	0.66984	0.734759	0.633817	0.574933	0.635249	0.829697
reactome_Activation_of_IRF3_IRF7_mediated_by_TBK1_IKK_epsilon_Main_Pathway	0.59064	0.62952	0.628446	0.799209	0.835887	0.515319	0.66542	0.508619	0.591921	0.707972	0.609733	0.738616	0.679443	0.650723	0.739875	0.509183	0.967855	0.548857	0.603637	0.649841	0.504873
reactome_Activation_of_Matrix_Metalloproteinases_Main_Pathway	0.585592	0.57388	0.684377	0.574181	0.697122	0.75147	0.682193	0.833617	0.583804	0.697893	0.669678	0.531852	0.563764	0.770013	0.582694	0.60638	0.548221	0.637706	0.611121	0.863382	0.573218
reactome_Activation_of_NF_kappaB_in_B_cells_Main_Pathway	0.624118	0.657851	0.652868	0.701834	0.873494	0.62112	0.599754	0.568413	0.588577	0.700171	0.529095	0.625471	0.821066	0.687315	0.710587	0.549053	0.928686	0.579582	0.644044	0.667965	0.558484
reactome_Activation_of_NIMA_Kinases_NEK9_NEK6_NEK7_Main_Pathway	0.533763	0.557726	0.672919	0.709185	0.687287	0.673072	0.689382	0.526426	0.703462	0.67611	0.58545	0.605588	0.765238	0.69605	0.759403	0.631469	0.857774	0.669348	0.808935	0.906561	0.535006
reactome_Activation_of_NOXA_and_translocation_to_mitochondria_Main_Pathway	0.622473	0.582246	0.917065	0.568527	0.677153	0.5902	0.576748	0.516261	0.662809	0.513059	0.530746	0.765658	0.836632	0.806654	0.543295	0.725066	0.866433	0.599316	0.569188	0.871612	0.576191
reactome_Activation_of_PKB_Main_Pathway	0.56361	0.654302	0.537004	0.687771	0.66634	0.531383	0.601188	0.713208	0.54737	0.639838	0.57176	0.652421	0.701777	0.558417	0.741586	0.522126	0.594441	0.670013	0.693404	0.836854	0.667177
reactome_Activation_of_PPARGC1A_PGC_1alpha_by_phosphorylation_Main_Pathway	0.701266	0.506074	0.70181	0.7249	0.575145	0.579579	0.521359	0.578005	0.869779	0.702281	0.576502	0.701865	0.875497	0.504442	0.757204	0.705519	0.691577	0.56761	0.591773	0.588508	0.67463
reactome_Activation_of_PUMA_and_translocation_to_mitochondria_Main_Pathway	0.622473	0.582246	0.917065	0.568527	0.677153	0.5902	0.576748	0.516261	0.662809	0.513059	0.530746	0.765658	0.836632	0.806654	0.543295	0.725066	0.866433	0.599316	0.569188	0.871612	0.576191
reactome_Activation_of_RAS_in_B_cells_Main_Pathway	0.612802	0.702757	0.771523	0.817727	0.779969	0.507377	0.517244	0.744994	0.619475	0.629302	0.650858	0.801863	0.551042	0.58236	0.834086	0.516057	0.950744	0.698391	0.55568	0.816706	0.524056
reactome_Activation_of_Rac_Main_Pathway	0.51388	0.575921	0.619578	0.707008	0.74182	0.54792	0.765225	0.710643	0.678412	0.661604	0.774973	0.668634	0.598287	0.708599	0.71369	0.669582	0.717677	0.611889	0.513384	0.5042	0.557418
reactome_Activation_of_caspases_through_apoptosome_mediated_cleavage_Main_Pathway	0.602309	0.673238	0.734816	0.901553	0.719811	0.547262	0.720652	0.622557	0.580885	0.697496	0.519338	0.52664	0.689311	0.592622	0.873495	0.714896	0.774881	0.630156	0.585326	0.663625	0.507693
reactome_Activation_of_gene_expression_by_SREBF_SREBP__Main_Pathway	0.646518	0.570785	0.720159	0.56546	0.743933	0.507516	0.796803	0.742004	0.720287	0.601676	0.517949	0.604126	0.832195	0.572742	0.573149	0.51641	0.534572	0.624611	0.543618	0.760208	0.525441
reactome_Activation_of_the_AP_1_family_of_transcription_factors_Main_Pathway	0.59747	0.607049	0.764521	0.625773	0.826708	0.680913	0.643653	0.626526	0.650979	0.59977	0.620722	0.828051	0.900758	0.582933	0.646886	0.553846	0.817084	0.609046	0.574661	0.761522	0.84491
reactome_Activation_of_the_mRNA_upon_binding_of_the_cap_binding_complex_and_eIFs_and_subsequent_binding_to_43S_Main_Pathway	0.500944	0.589921	0.614021	0.526949	0.702269	0.523564	0.602373	0.638773	0.528185	0.69346	0.767965	0.593842	0.655554	0.500598	0.622231	0.57662	0.688273	0.519428	0.560376	0.743251	0.677545
reactome_Activation_of_the_phototransduction_cascade_Main_Pathway	0.651097	0.502396	0.892387	0.943333	0.744974	0.61886	0.695265	0.720132	0.537437	0.707388	0.693058	0.700588	0.552558	0.673152	0.893718	0.685316	0.823926	0.577455	0.566834	0.631205	0.617064
reactome_Activation_of_the_pre_replicative_complex_Main_Pathway	0.661668	0.54484	0.925607	0.624865	0.752151	0.526659	0.687111	0.656719	0.666291	0.64905	0.782434	0.775308	0.708184	0.840987	0.660226	0.72553	0.907349	0.626703	0.766835	0.858507	0.544578
reactome_Acyl_chain_remodeling_of_CL_Main_Pathway	0.532545	0.664141	0.544248	0.742946	0.757254	0.564754	0.578185	0.575697	0.683737	0.860634	0.728256	0.661517	0.769433	0.513807	0.723624	0.726303	0.551087	0.649402	0.532461	0.761121	0.55909
reactome_Acyl_chain_remodeling_of_DAG_and_TAG_Main_Pathway	0.665449	0.849503	0.885352	0.636386	0.722837	0.606948	0.614661	0.799189	0.568716	0.593482	0.683809	0.778279	0.777965	0.56184	0.751496	0.527716	0.613751	0.61995	0.690019	0.943644	0.812486
reactome_Acyl_chain_remodelling_of_PC_Main_Pathway	0.583502	0.539856	0.877074	0.613893	0.864855	0.531273	0.529347	0.670148	0.618377	0.521154	0.751651	0.817707	0.563405	0.526282	0.573338	0.66728	0.739477	0.760556	0.575895	0.805	0.532548
reactome_Acyl_chain_remodelling_of_PE_Main_Pathway	0.552982	0.519091	0.902151	0.676458	0.817558	0.608228	0.619304	0.705666	0.601456	0.553504	0.679548	0.846548	0.59813	0.567173	0.611017	0.725975	0.744162	0.749854	0.517291	0.837336	0.506471
reactome_Acyl_chain_remodelling_of_PG_Main_Pathway	0.655465	0.510647	0.898697	0.615583	0.71327	0.509513	0.644076	0.740424	0.597113	0.598732	0.689736	0.796187	0.709885	0.512631	0.541607	0.715121	0.770812	0.658648	0.613189	0.897691	0.615916
reactome_Acyl_chain_remodelling_of_PI_Main_Pathway	0.509533	0.550165	0.908322	0.563143	0.839584	0.62753	0.624905	0.693732	0.589391	0.517464	0.775243	0.85457	0.786305	0.562886	0.538371	0.805354	0.806796	0.753131	0.537723	0.772138	0.611084
reactome_Acyl_chain_remodelling_of_PS_Main_Pathway	0.566364	0.53522	0.932861	0.662851	0.767596	0.609815	0.612012	0.721312	0.556993	0.562817	0.650597	0.854665	0.748012	0.572902	0.576845	0.743385	0.783604	0.736924	0.535209	0.85059	0.629294
reactome_Adenosine_P1_receptors_Main_Pathway	0.567625	0.581954	0.83538	0.606224	0.727905	0.541651	0.519344	0.640242	0.502303	0.520021	0.672492	0.523901	0.87818	0.56534	0.501728	0.657268	0.730368	0.623464	0.564003	0.839826	0.548841
reactome_Adenylate_cyclase_activating_Main_Pathway	0.670178	0.596665	0.776565	0.658332	0.612223	0.515539	0.798027	0.517771	0.765761	0.570641	0.654728	0.67495	0.911863	0.515081	0.658155	0.696491	0.661177	0.632408	0.795994	0.515502	0.849515
reactome_Adenylate_cyclase_inhibitory_Main_Pathway	0.629778	0.630418	0.742356	0.702247	0.662252	0.563998	0.775356	0.514768	0.774687	0.555732	0.629205	0.671802	0.890407	0.500618	0.707172	0.709721	0.699221	0.620121	0.775962	0.502649	0.833669
reactome_Adherens_junctions_interactions_Main_Pathway	0.549291	0.629956	0.531416	0.575585	0.732031	0.56836	0.781093	0.921287	0.659688	0.629969	0.557735	0.57686	0.844481	0.743068	0.63587	0.578426	0.732693	0.715308	0.895722	0.592837	0.587898
reactome_Adrenaline_noradrenaline_inhibits_insulin_secretion_Main_Pathway	0.636881	0.533964	0.838173	0.872186	0.779009	0.736597	0.501502	0.687688	0.777058	0.681788	0.564236	0.553569	0.976171	0.576698	0.819455	0.549323	0.704525	0.511539	0.638313	0.624867	0.789741
reactome_Adrenaline_signalling_through_Alpha_2_adrenergic_receptor_Main_Pathway	0.682743	0.603609	0.883357	0.539735	0.765751	0.596432	0.57892	0.8529	0.641767	0.617504	0.653574	0.616976	0.642538	0.621403	0.671987	0.604397	0.674975	0.691489	0.743973	0.68142	0.652741
reactome_Adrenoceptors_Main_Pathway	0.666063	0.663915	0.788012	0.648277	0.834528	0.796086	0.671862	0.686227	0.606053	0.604056	0.756654	0.645383	0.799494	0.686216	0.583281	0.632445	0.579904	0.609056	0.917647	0.743852	0.70045
reactome_Advanced_glycosylation_endproduct_receptor_signaling_Main_Pathway	0.593232	0.829774	0.788938	0.566026	0.89316	0.651228	0.772798	0.603949	0.547131	0.661675	0.773683	0.582579	0.632271	0.584492	0.654048	0.532451	0.567008	0.50657	0.681934	0.657718	0.711587
reactome_Aflatoxin_activation_and_detoxification_Main_Pathway	0.694182	0.558236	0.805699	0.519533	0.534691	0.779888	0.579172	0.616398	0.871194	0.682645	0.790919	0.910536	0.884133	0.596331	0.509535	0.579395	0.916145	0.556594	0.631014	0.693264	0.605629
reactome_Alpha_defensins_Main_Pathway	0.645693	0.580616	0.739749	0.533486	0.525374	0.5456	0.764508	0.706714	0.790008	0.794298	0.90222	0.598791	0.621824	0.553001	0.75038	0.594987	0.862969	0.802767	0.629678	0.570136	0.693777
reactome_Alpha_oxidation_of_phytanate_Main_Pathway	0.762189	0.616101	0.731588	0.676615	0.674875	0.691611	0.782756	0.760559	0.693357	0.726717	0.529902	0.739553	0.749236	0.683788	0.594132	0.922571	0.763169	0.681311	0.508751	0.647084	0.610647
reactome_Alternative_complement_activation_Main_Pathway	0.72678	0.517013	0.564817	0.698657	0.569084	0.529058	0.947579	0.888106	0.528439	0.53556	0.810378	0.547652	0.738894	0.567643	0.667229	0.512352	0.824177	0.534256	0.559677	0.787635	0.56735
reactome_Amine_compound_SLC_transporters_Main_Pathway	0.665053	0.618642	0.672674	0.76348	0.510276	0.501178	0.928345	0.843069	0.695673	0.615384	0.631376	0.828809	0.655102	0.587216	0.708879	0.705202	0.600567	0.702211	0.59357	0.5321	0.753201
reactome_Amine_ligand_binding_receptors_Main_Pathway	0.569825	0.656606	0.59564	0.674633	0.730987	0.664214	0.749686	0.586898	0.704	0.542581	0.678885	0.698543	0.610665	0.523962	0.764819	0.973289	0.684891	0.608307	0.571593	0.630502	0.585828
reactome_Amino_acid_and_oligopeptide_SLC_transporters_Main_Pathway	0.645999	0.581514	0.508207	0.7041	0.611735	0.598334	0.811429	0.640504	0.527237	0.522732	0.630826	0.548525	0.661046	0.580291	0.560576	0.818383	0.696134	0.663728	0.678747	0.910386	0.625915
reactome_Amino_acid_synthesis_and_interconversion_transamination__Main_Pathway	0.622617	0.661594	0.736858	0.735823	0.648541	0.743312	0.715581	0.670717	0.654154	0.905883	0.824704	0.669297	0.551102	0.569427	0.665973	0.694249	0.526666	0.596127	0.613598	0.706511	0.547767
reactome_Amino_acid_transport_across_the_plasma_membrane_Main_Pathway	0.652543	0.575328	0.528283	0.513462	0.769112	0.625913	0.918633	0.951504	0.523614	0.704708	0.641632	0.696362	0.58226	0.514558	0.613294	0.819639	0.527674	0.680007	0.506112	0.83111	0.62117
reactome_Amyloids_Main_Pathway	0.722733	0.68821	0.724974	0.670394	0.75685	0.532413	0.745675	0.848189	0.516626	0.610974	0.505082	0.661215	0.581279	0.616505	0.684804	0.562042	0.881636	0.521308	0.689399	0.825495	0.714909
reactome_Anchoring_fibril_formation_Main_Pathway	0.5617	0.808648	0.784471	0.685333	0.779332	0.849235	0.665797	0.515405	0.535103	0.52461	0.696007	0.668187	0.644198	0.762697	0.658383	0.634579	0.565409	0.70629	0.674006	0.77986	0.560619
reactome_Androgen_biosynthesis_Main_Pathway	0.584404	0.760064	0.751156	0.639268	0.528903	0.525473	0.925419	0.927163	0.605242	0.602409	0.553149	0.705431	0.882719	0.643873	0.666075	0.804256	0.600179	0.596523	0.597935	0.591112	0.637685
reactome_Antigen_Presentation_Folding_assembly_and_peptide_loading_of_class_I_MHC_Main_Pathway	0.577292	0.614954	0.532148	0.789288	0.73342	0.677701	0.760141	0.51079	0.560062	0.561655	0.792731	0.572681	0.511071	0.646923	0.726789	0.627669	0.828517	0.592478	0.517199	0.755961	0.607536
reactome_Antigen_activates_B_Cell_Receptor_BCR_leading_to_generation_of_second_messengers_Main_Pathway	0.57872	0.551613	0.589267	0.819709	0.716151	0.659982	0.683888	0.588099	0.503341	0.675998	0.669806	0.680302	0.711249	0.571564	0.811472	0.699609	0.984363	0.660251	0.503965	0.783846	0.562244
reactome_Antigen_processing_Ubiquitination_Proteasome_degradation_Main_Pathway	0.579391	0.611812	0.506443	0.678471	0.831893	0.537674	0.677737	0.685291	0.739225	0.719016	0.50549	0.510847	0.517096	0.616958	0.684284	0.526788	0.728792	0.642341	0.54238	0.670792	0.660282
reactome_Apoptotic_cleavage_of_cell_adhesion_proteins_Main_Pathway	0.683181	0.746982	0.967935	0.527232	0.731637	0.553329	0.765984	0.767763	0.658417	0.62309	0.873616	0.687714	0.714857	0.63461	0.56988	0.753211	0.692873	0.57698	0.509023	0.679325	0.751152
reactome_Apoptotic_cleavage_of_cellular_proteins_Main_Pathway	0.519725	0.536313	0.521454	0.729041	0.796111	0.598731	0.510358	0.550256	0.668237	0.545898	0.690588	0.553871	0.530949	0.586396	0.692083	0.651203	0.879223	0.715797	0.616101	0.7578	0.605874
reactome_Arachidonate_production_from_DAG_Main_Pathway	0.517522	0.640489	0.542095	0.692491	0.621211	0.744757	0.692564	0.591322	0.669259	0.615305	0.86846	0.791145	0.554051	0.539506	0.532812	0.733629	0.661396	0.730573	0.773535	0.857979	0.55409
reactome_Asparagine_N_linked_glycosylation_Main_Pathway	0.76676	0.596768	0.610836	0.706575	0.727412	0.582612	0.751851	0.63632	0.554293	0.696514	0.580116	0.542121	0.70185	0.641569	0.74684	0.518264	0.564735	0.52817	0.51823	0.509334	0.539021
reactome_Assembly_Of_The_HIV_Virion_Main_Pathway	0.519558	0.572102	0.668195	0.601604	0.801938	0.565392	0.576156	0.564562	0.697767	0.621996	0.559032	0.591914	0.513791	0.543211	0.642792	0.579744	0.77243	0.592514	0.642144	0.680007	0.562244
reactome_Assembly_of_the_ORC_complex_at_the_origin_of_replication_Main_Pathway	0.667544	0.541955	0.87016	0.60624	0.735266	0.520833	0.755715	0.694308	0.667722	0.730154	0.814022	0.725134	0.679392	0.791642	0.623665	0.536423	0.884798	0.650135	0.791142	0.829328	0.553648
reactome_Assembly_of_the_RAD50_MRE11_NBS1_complex_at_DNA_double_strand_breaks_Main_Pathway	0.66851	0.601409	0.634149	0.508304	0.764274	0.53317	0.64839	0.690993	0.696298	0.680924	0.562704	0.656195	0.685523	0.705931	0.522077	0.643807	0.805675	0.657895	0.686122	0.827179	0.618588
reactome_Assembly_of_the_RAD51_ssDNA_nucleoprotein_complex_Main_Pathway	0.704698	0.567621	0.824945	0.761326	0.770477	0.574703	0.635948	0.554609	0.639726	0.675241	0.751816	0.67807	0.570257	0.776197	0.768515	0.664239	0.892788	0.596127	0.762188	0.737634	0.576642
reactome_Association_of_TriC_CCT_with_target_proteins_during_biosynthesis_Main_Pathway	0.58707	0.572865	0.53706	0.5428	0.818181	0.560581	0.70667	0.679892	0.720961	0.698532	0.609709	0.553842	0.740816	0.603823	0.573173	0.504126	0.702935	0.698619	0.647106	0.682071	0.689249
reactome_Astrocytic_Glutamate_Glutamine_Uptake_And_Metabolism_Main_Pathway	0.530939	0.61496	0.779894	0.62483	0.734029	0.624453	0.788089	0.525664	0.593258	0.542114	0.541731	0.666691	0.624197	0.663757	0.693161	0.894611	0.964582	0.556799	0.702996	0.732604	0.526914
reactome_Asymmetric_localization_of_PCP_proteins_Main_Pathway	0.548967	0.521758	0.831442	0.600652	0.857872	0.666324	0.611637	0.619647	0.611926	0.542051	0.641545	0.640041	0.575294	0.515602	0.645369	0.599696	0.581281	0.711375	0.546272	0.542208	0.651924
reactome_Attachment_of_GPI_anchor_to_uPAR_Main_Pathway	0.557633	0.641095	0.551502	0.712944	0.785884	0.681521	0.759133	0.723347	0.679866	0.569532	0.554363	0.585871	0.724485	0.744293	0.69189	0.597694	0.576004	0.681196	0.525617	0.647029	0.581423
reactome_Attenuation_phase_Main_Pathway	0.52402	0.754732	0.615827	0.639842	0.772586	0.558432	0.867363	0.804024	0.717635	0.646381	0.631627	0.688449	0.564198	0.599171	0.573677	0.635782	0.515225	0.564038	0.709485	0.501938	0.640217
reactome_Autodegradation_of_Cdh1_by_Cdh1_APC_C_Main_Pathway	0.664255	0.65978	0.650191	0.642397	0.849767	0.571571	0.665302	0.619384	0.636558	0.689727	0.559497	0.619186	0.807876	0.685134	0.657173	0.569448	0.89375	0.569916	0.670901	0.676544	0.538201
reactome_Autodegradation_of_the_E3_ubiquitin_ligase_COP1_Main_Pathway	0.648168	0.651488	0.643068	0.663675	0.862123	0.594052	0.637191	0.589861	0.602909	0.690493	0.545278	0.621015	0.861577	0.664124	0.675283	0.583727	0.906938	0.5675	0.664979	0.627897	0.520424
reactome_Autointegration_results_in_viral_DNA_circles_Main_Pathway	0.589218	0.597794	0.729512	0.583225	0.761739	0.518488	0.869103	0.634147	0.700091	0.661836	0.709312	0.575123	0.872392	0.835346	0.62444	0.557755	0.925891	0.585493	0.597521	0.627022	0.541757
reactome_Axonal_growth_inhibition_RHOA_activation__Main_Pathway	0.613733	0.59938	0.720801	0.688643	0.765878	0.620947	0.759422	0.631787	0.663621	0.531068	0.581933	0.579555	0.549359	0.511363	0.776859	0.545087	0.716602	0.645487	0.804716	0.579907	0.740256
reactome_Axonal_growth_stimulation_Main_Pathway	0.669326	0.572528	0.770241	0.770221	0.731736	0.730798	0.840881	0.616302	0.590934	0.599852	0.629142	0.521081	0.630378	0.509522	0.740764	0.68303	0.657957	0.555505	0.762119	0.509232	0.839841
reactome_BH3_only_proteins_associate_with_and_inactivate_anti_apoptotic_BCL_2_members_Main_Pathway	0.600751	0.667586	0.545572	0.844052	0.744428	0.577222	0.60022	0.557947	0.522035	0.660091	0.534384	0.875421	0.839485	0.765959	0.799075	0.819117	0.794395	0.599677	0.56331	0.761815	0.61756
reactome_Basigin_interactions_Main_Pathway	0.58429	0.703458	0.501595	0.811965	0.810851	0.842938	0.54995	0.840117	0.575033	0.513256	0.529119	0.6309	0.719967	0.732127	0.778472	0.679777	0.528299	0.616156	0.615795	0.790334	0.613552
reactome_Beta_catenin_phosphorylation_cascade_Main_Pathway	0.583643	0.532933	0.500097	0.646615	0.749527	0.607025	0.627911	0.703369	0.676086	0.644626	0.505055	0.679645	0.77202	0.620846	0.671625	0.510257	0.609719	0.600703	0.528513	0.679248	0.645663
reactome_Beta_oxidation_of_butanoyl_CoA_to_acetyl_CoA_Main_Pathway	0.781666	0.625432	0.78167	0.850269	0.531747	0.581849	0.723321	0.70259	0.722281	0.791685	0.627345	0.753898	0.747945	0.693754	0.76768	0.89206	0.737347	0.501621	0.657084	0.659988	0.754671
reactome_Beta_oxidation_of_decanoyl_CoA_to_octanoyl_CoA_CoA_Main_Pathway	0.667374	0.504853	0.729458	0.80861	0.619927	0.629886	0.807785	0.751919	0.617043	0.825856	0.661902	0.715782	0.796635	0.7042	0.755089	0.895036	0.598794	0.536077	0.654744	0.509392	0.618324
reactome_Beta_oxidation_of_hexanoyl_CoA_to_butanoyl_CoA_Main_Pathway	0.724328	0.586307	0.751977	0.871978	0.562361	0.593635	0.705179	0.664037	0.664384	0.798354	0.633786	0.739151	0.828577	0.697098	0.801302	0.898095	0.712485	0.533759	0.685403	0.593015	0.700707
reactome_Beta_oxidation_of_lauroyl_CoA_to_decanoyl_CoA_CoA_Main_Pathway	0.726367	0.719415	0.632807	0.713578	0.519909	0.66156	0.538467	0.54577	0.569454	0.590114	0.549522	0.768923	0.760339	0.817133	0.725737	0.849125	0.81918	0.530735	0.768052	0.692275	0.685902
reactome_Beta_oxidation_of_myristoyl_CoA_to_lauroyl_CoA_Main_Pathway	0.655462	0.738277	0.55469	0.652731	0.579327	0.63786	0.692099	0.66097	0.505281	0.56995	0.66543	0.713014	0.813349	0.809397	0.713789	0.742638	0.813276	0.541088	0.769693	0.766419	0.620655
reactome_Beta_oxidation_of_octanoyl_CoA_to_hexanoyl_CoA_Main_Pathway	0.667374	0.504853	0.729458	0.80861	0.619927	0.629886	0.807785	0.751919	0.617043	0.825856	0.661902	0.715782	0.796635	0.7042	0.755089	0.895036	0.598794	0.536077	0.654744	0.509392	0.618324
reactome_Beta_oxidation_of_palmitoyl_CoA_to_myristoyl_CoA_Main_Pathway	0.605663	0.561714	0.629115	0.85702	0.54883	0.67063	0.549274	0.534207	0.534144	0.773918	0.586717	0.628123	0.949728	0.646909	0.800792	0.861714	0.671884	0.593511	0.759233	0.537418	0.651973
reactome_Beta_oxidation_of_pristanoyl_CoA_Main_Pathway	0.506583	0.741391	0.502043	0.734816	0.523509	0.763323	0.725497	0.537057	0.531314	0.734344	0.644481	0.714757	0.551945	0.750551	0.540644	0.807886	0.552594	0.634747	0.647357	0.528038	0.543733
reactome_Beta_oxidation_of_very_long_chain_fatty_acids_Main_Pathway	0.625728	0.76506	0.548258	0.81961	0.579805	0.633319	0.715179	0.673136	0.513683	0.652192	0.699559	0.647898	0.912445	0.682472	0.646354	0.69758	0.637419	0.542577	0.590306	0.677401	0.617825
reactome_Bicarbonate_transporters_Main_Pathway	0.63561	0.575181	0.53321	0.775138	0.500476	0.662886	0.928266	0.952601	0.64775	0.636102	0.698871	0.571774	0.971154	0.709435	0.745526	0.712268	0.779622	0.7175	0.53767	0.666633	0.61472
reactome_Bile_salt_and_organic_anion_SLC_transporters_Main_Pathway	0.540998	0.768105	0.722642	0.630079	0.78722	0.638956	0.571963	0.557807	0.68192	0.507972	0.665715	0.582075	0.90023	0.584213	0.6308	0.73847	0.884609	0.568958	0.732573	0.584981	0.528946
reactome_Binding_and_entry_of_HIV_virion_Main_Pathway	0.643492	0.657699	0.642478	0.739656	0.719915	0.576511	0.906749	0.702322	0.652001	0.547876	0.794361	0.805595	0.755386	0.545538	0.73675	0.719458	0.971798	0.639549	0.538611	0.780997	0.514957
reactome_Biosynthesis_of_the_N_glycan_precursor_dolichol_lipid_linked_oligosaccharide_LLO_and_transfer_to_a_nascent_protein_Main_Pathway	0.706478	0.601702	0.604441	0.642017	0.637152	0.547841	0.7317	0.657095	0.607328	0.769495	0.519957	0.515014	0.900928	0.572696	0.626483	0.515801	0.571311	0.706308	0.694566	0.727435	0.55236
reactome_Biotin_transport_and_metabolism_Main_Pathway	0.644725	0.610589	0.768219	0.619929	0.562938	0.549924	0.885692	0.740941	0.535351	0.791842	0.621312	0.66684	0.85292	0.663634	0.552717	0.783985	0.624472	0.633232	0.537484	0.752032	0.687018
reactome_Branched_chain_amino_acid_catabolism_Main_Pathway	0.672473	0.616061	0.515053	0.645141	0.501991	0.574608	0.870304	0.74751	0.606757	0.779313	0.533699	0.706835	0.899937	0.738237	0.671679	0.866991	0.56146	0.614168	0.535691	0.554553	0.602542
reactome_Budding_and_maturation_of_HIV_virion_Main_Pathway	0.654987	0.718435	0.508118	0.799331	0.75225	0.593177	0.691912	0.581987	0.761462	0.676182	0.581677	0.640404	0.646378	0.503136	0.78826	0.77832	0.617679	0.522498	0.517949	0.506748	0.536404
reactome_Butyrate_Response_Factor_1_BRF1_destabilizes_mRNA_Main_Pathway	0.626164	0.593834	0.533129	0.54769	0.807545	0.587459	0.692722	0.690354	0.596699	0.675411	0.530914	0.608276	0.845316	0.698868	0.54013	0.603191	0.868951	0.688997	0.554618	0.701154	0.668488
reactome_CD28_co_stimulation_Main_Pathway	0.593798	0.536695	0.619192	0.724113	0.777843	0.685239	0.819059	0.555576	0.582579	0.533845	0.800962	0.738407	0.684764	0.551625	0.733326	0.717262	0.982724	0.716053	0.537536	0.807359	0.518392
reactome_CD28_dependent_PI3K_Akt_signaling_Main_Pathway	0.626141	0.520104	0.58907	0.744285	0.771203	0.637409	0.753957	0.520316	0.582428	0.513463	0.768861	0.68461	0.640715	0.550938	0.746689	0.799728	0.906175	0.71719	0.507619	0.790776	0.563186
reactome_CD28_dependent_Vav1_Main_Pathway	0.606311	0.55078	0.519829	0.786272	0.770394	0.675599	0.805618	0.577338	0.521444	0.572087	0.71834	0.659172	0.766825	0.630564	0.786547	0.792632	0.971817	0.689671	0.557306	0.802777	0.601882
reactome_CDC6_association_with_the_ORC_origin_complex_Main_Pathway	0.657305	0.538514	0.918388	0.616624	0.733214	0.512749	0.751884	0.66508	0.681585	0.717486	0.824316	0.716251	0.784313	0.816078	0.646821	0.578525	0.889713	0.644214	0.802906	0.85557	0.594888
reactome_CDK_mediated_phosphorylation_and_removal_of_Cdc6_Main_Pathway	0.655307	0.651334	0.687868	0.663085	0.857954	0.597414	0.64729	0.596105	0.59959	0.682596	0.569448	0.6214	0.892422	0.687908	0.677985	0.564228	0.907216	0.557631	0.682628	0.648713	0.500658
reactome_CDO_in_myogenesis_Main_Pathway	0.623105	0.514701	0.778995	0.699416	0.67097	0.541971	0.675325	0.697385	0.749608	0.654104	0.518756	0.545271	0.791536	0.601535	0.752213	0.779967	0.564472	0.603294	0.67458	0.589238	0.756355
reactome_CDT1_association_with_the_CDC6_ORC_origin_complex_Main_Pathway	0.671476	0.624723	0.766909	0.67257	0.838447	0.583323	0.690973	0.636896	0.650462	0.70088	0.649409	0.660132	0.866684	0.730332	0.686431	0.543235	0.921069	0.577411	0.717048	0.699766	0.525461
reactome_CHL1_interactions_Main_Pathway	0.502686	0.717827	0.508868	0.616715	0.773103	0.50817	0.556229	0.848428	0.587299	0.535915	0.789389	0.800378	0.515605	0.626149	0.700462	0.625686	0.631755	0.71067	0.606928	0.528099	0.521838
reactome_COPII_Coat_Protein_2_Mediated_Vesicle_Transport_Main_Pathway	0.5504	0.645759	0.590352	0.718195	0.612432	0.502106	0.513424	0.659887	0.529478	0.825785	0.549236	0.626008	0.64206	0.617097	0.719038	0.770384	0.586577	0.506511	0.503326	0.752061	0.655242
reactome_COPI_Mediated_Transport_Main_Pathway	0.65841	0.793677	0.55674	0.764901	0.641459	0.506218	0.729184	0.725423	0.643856	0.732291	0.55416	0.514255	0.626088	0.620814	0.712895	0.573881	0.661378	0.579687	0.652895	0.786669	0.506316
reactome_CREB_phosphorylation_Main_Pathway	0.528249	0.550038	0.672838	0.699176	0.74812	0.630875	0.547291	0.641313	0.693729	0.564989	0.803564	0.521179	0.528217	0.502275	0.712517	0.581263	0.654486	0.730324	0.593044	0.584959	0.654982
reactome_CREB_phosphorylation_through_the_activation_of_Adenylate_Cyclase_Main_Pathway	0.605335	0.538729	0.574125	0.612583	0.585419	0.599744	0.616248	0.813649	0.516813	0.700275	0.677362	0.634268	0.929925	0.542819	0.597629	0.821337	0.657932	0.728578	0.855185	0.521691	0.809554
reactome_CREB_phosphorylation_through_the_activation_of_CaMKII_Main_Pathway	0.568208	0.615233	0.543988	0.794472	0.630041	0.557071	0.519913	0.669001	0.703656	0.612977	0.510787	0.646905	0.984164	0.683951	0.787542	0.677731	0.583167	0.557119	0.550642	0.767548	0.655043
reactome_CREB_phosphorylation_through_the_activation_of_CaMKK_Main_Pathway	0.709116	0.676574	0.572341	0.746572	0.810208	0.751819	0.71786	0.593827	0.541106	0.547242	0.637798	0.584776	0.986295	0.631124	0.764331	0.660796	0.881606	0.586317	0.535237	0.659477	0.784427
reactome_CREB_phosphorylation_through_the_activation_of_Ras_Main_Pathway	0.503299	0.653428	0.669658	0.76884	0.672751	0.508026	0.699267	0.623662	0.557148	0.673889	0.660399	0.739081	0.954324	0.56844	0.771529	0.555963	0.524989	0.520557	0.789578	0.518856	0.824829
reactome_CRMPs_in_Sema3A_signaling_Main_Pathway	0.66687	0.601717	0.762019	0.702367	0.710326	0.67305	0.651792	0.589005	0.664147	0.617024	0.572221	0.518847	0.98893	0.616716	0.73379	0.808886	0.562996	0.635027	0.73648	0.78433	0.743621
reactome_CS_DS_degradation_Main_Pathway	0.602337	0.607176	0.800249	0.629552	0.703528	0.769593	0.61941	0.617426	0.646637	0.59521	0.698017	0.573168	0.594259	0.606341	0.673854	0.732859	0.628877	0.573414	0.54147	0.79073	0.778167
reactome_CTLA4_inhibitory_signaling_Main_Pathway	0.53872	0.560251	0.556041	0.701274	0.864823	0.733512	0.603966	0.591061	0.525952	0.535987	0.743563	0.619525	0.706618	0.566315	0.727385	0.671885	0.907307	0.733089	0.506494	0.846673	0.624029
reactome_CYP2E1_reactions_Main_Pathway	0.50385	0.508592	0.654046	0.53757	0.512856	0.766129	0.501302	0.630517	0.916129	0.529835	0.594459	0.847335	0.60543	0.509028	0.755416	0.579011	0.558993	0.664448	0.724849	0.637239	0.646226
reactome_Ca2_Main_Pathway	0.512716	0.546912	0.737564	0.797254	0.839917	0.77853	0.560372	0.689983	0.601367	0.638388	0.536545	0.548039	0.930451	0.571913	0.779504	0.69748	0.636427	0.573636	0.527569	0.657019	0.736097
reactome_CaMK_IV_mediated_phosphorylation_of_CREB_Main_Pathway	0.61854	0.709937	0.54084	0.816372	0.762601	0.768333	0.607509	0.688359	0.580007	0.570139	0.623665	0.552055	0.989267	0.616911	0.827165	0.698982	0.904346	0.57062	0.521555	0.735367	0.706899
reactome_Ca_activated_K_channels_Main_Pathway	0.658083	0.572326	0.975089	0.763993	0.616959	0.703225	0.775374	0.68002	0.632173	0.737919	0.500894	0.736144	0.895435	0.529377	0.875593	0.544735	0.516662	0.559097	0.801601	0.646912	0.828923
reactome_Calmodulin_induced_events_Main_Pathway	0.542084	0.570874	0.595022	0.58389	0.556872	0.683151	0.56705	0.520508	0.762666	0.693924	0.652125	0.622371	0.77258	0.61885	0.501337	0.508005	0.800654	0.781223	0.615893	0.856053	0.603357
reactome_Calnexin_calreticulin_cycle_Main_Pathway	0.701873	0.664242	0.514216	0.695239	0.646049	0.595197	0.589112	0.736619	0.560736	0.673344	0.519041	0.547957	0.538569	0.573844	0.662695	0.531757	0.689566	0.6213	0.821813	0.650365	0.526627
reactome_Carnitine_synthesis_Main_Pathway	0.659977	0.776101	0.949269	0.572056	0.819137	0.668046	0.579092	0.640748	0.747391	0.713436	0.778743	0.623976	0.677683	0.687439	0.521562	0.813293	0.779481	0.584462	0.558818	0.533737	0.769896
reactome_Caspase_mediated_cleavage_of_cytoskeletal_proteins_Main_Pathway	0.696049	0.5502	0.705321	0.834436	0.602917	0.659377	0.754082	0.57376	0.947701	0.573869	0.66132	0.695778	0.963726	0.533359	0.860329	0.559106	0.714054	0.575758	0.748811	0.678233	0.730991
reactome_Catecholamine_biosynthesis_Main_Pathway	0.621843	0.619302	0.530104	0.653417	0.576473	0.619587	0.842876	0.821797	0.78858	0.52696	0.734314	0.826145	0.981546	0.637111	0.722636	0.876161	0.670137	0.675585	0.664402	0.54413	0.553027
reactome_Cation_coupled_Chloride_cotransporters_Main_Pathway	0.621193	0.540324	0.74966	0.560262	0.517935	0.668262	0.955287	0.96954	0.654478	0.585664	0.686193	0.50697	0.516922	0.595102	0.546322	0.837695	0.804169	0.687863	0.681205	0.722172	0.668906
reactome_Cdc20_Phospho_APC_C_mediated_degradation_of_Cyclin_A_Main_Pathway	0.667511	0.65798	0.722364	0.685561	0.843254	0.556099	0.698245	0.665239	0.664432	0.682428	0.641957	0.67208	0.775835	0.70998	0.716457	0.501209	0.92299	0.560801	0.725044	0.752588	0.538351
reactome_Ceramide_signalling_Main_Pathway	0.673746	0.606549	0.745244	0.749293	0.666642	0.668107	0.865582	0.644496	0.611944	0.618105	0.717639	0.501633	0.562768	0.507728	0.71664	0.605074	0.664698	0.548875	0.765524	0.528081	0.795061
reactome_ChREBP_activates_metabolic_gene_expression_Main_Pathway	0.624367	0.8639	0.621332	0.76914	0.664077	0.711331	0.589858	0.52629	0.605605	0.541841	0.580264	0.796992	0.950317	0.519078	0.793032	0.684461	0.869361	0.725179	0.732824	0.747021	0.685483
reactome_Chk1_Chk2_Cds1_mediated_inactivation_of_Cyclin_B_Cdk1_complex_Main_Pathway	0.618012	0.641836	0.922479	0.666997	0.66452	0.591962	0.738156	0.79147	0.699019	0.685262	0.822772	0.685227	0.579719	0.799205	0.753309	0.651625	0.937234	0.54964	0.83766	0.874087	0.681405
reactome_Cholesterol_biosynthesis_Main_Pathway	0.767908	0.733473	0.864525	0.554389	0.719357	0.602477	0.836613	0.785205	0.600323	0.565143	0.59472	0.544144	0.96295	0.636378	0.508657	0.65159	0.637991	0.512937	0.566529	0.644804	0.655924
reactome_Chondroitin_sulfate_biosynthesis_Main_Pathway	0.589313	0.559103	0.830938	0.647112	0.767185	0.835923	0.748602	0.589801	0.529431	0.579391	0.640427	0.530872	0.612434	0.641613	0.680443	0.795477	0.521356	0.635359	0.511929	0.776435	0.801297
reactome_Chylomicron_mediated_lipid_transport_Main_Pathway	0.627975	0.502692	0.789965	0.585652	0.782127	0.687145	0.608223	0.863482	0.5155	0.536676	0.814913	0.779016	0.845329	0.504739	0.570981	0.662724	0.615813	0.530906	0.72185	0.830064	0.6784
reactome_Circadian_Clock_Main_Pathway	0.685696	0.534489	0.727122	0.609521	0.775032	0.533293	0.624619	0.549589	0.665065	0.654819	0.616131	0.760003	0.610752	0.520794	0.614697	0.610068	0.636267	0.646579	0.592884	0.56688	0.784626
reactome_Citric_acid_cycle_TCA_cycle__Main_Pathway	0.591703	0.653744	0.769396	0.77831	0.621098	0.63985	0.861817	0.713902	0.552261	0.795581	0.678893	0.654213	0.735058	0.514932	0.758552	0.870475	0.518818	0.509893	0.513933	0.584621	0.64096
reactome_Class_A_1_Rhodopsin_like_receptors__Main_Pathway	0.518428	0.541003	0.825408	0.763715	0.787956	0.6863	0.528101	0.771953	0.527062	0.507982	0.77381	0.570905	0.680465	0.511194	0.708404	0.510365	0.921878	0.695282	0.53547	0.690847	0.710596
reactome_Class_C_3_Metabotropic_glutamate_pheromone_receptors__Main_Pathway	0.53578	0.530455	0.622771	0.530647	0.532244	0.654385	0.581726	0.704085	0.52269	0.633985	0.59143	0.582141	0.646576	0.577237	0.544471	0.646112	0.544296	0.728773	0.591912	0.698373	0.672468
reactome_Class_II_GLUTs_Main_Pathway	0.556053	0.57444	0.779028	0.748819	0.735858	0.651756	0.715261	0.565134	0.663648	0.761295	0.74768	0.68399	0.605092	0.810121	0.713871	0.879977	0.782319	0.699521	0.56196	0.640267	0.526035
reactome_Classical_Kir_channels_Main_Pathway	0.555812	0.732472	0.55436	0.712917	0.726384	0.53815	0.616596	0.57908	0.684052	0.566546	0.572355	0.529257	0.890065	0.507417	0.514726	0.749957	0.655631	0.648424	0.730978	0.517377	0.713198
reactome_Classical_antibody_mediated_complement_activation_Main_Pathway	0.520151	0.545613	0.522363	0.658749	0.778455	0.737805	0.786242	0.535549	0.737106	0.525183	0.692438	0.628224	0.5884	0.514288	0.645862	0.596816	0.935892	0.626169	0.576601	0.774665	0.540592
reactome_Clathrin_derived_vesicle_budding_Main_Pathway	0.702653	0.715375	0.584374	0.845849	0.758732	0.530917	0.569758	0.557137	0.701223	0.525601	0.850355	0.551211	0.727899	0.514342	0.804352	0.579105	0.874237	0.576163	0.6695	0.536079	0.577464
reactome_Clearance_of_Nuclear_Envelope_Membranes_from_Chromatin_Main_Pathway	0.667795	0.664261	0.52542	0.597068	0.789142	0.648404	0.713889	0.659369	0.741255	0.642821	0.667894	0.650737	0.666843	0.678349	0.604653	0.612796	0.820397	0.560622	0.72474	0.694373	0.699919
reactome_Cleavage_of_Growing_Transcript_in_the_Termination_Region_Main_Pathway	0.639873	0.584622	0.678375	0.573405	0.81089	0.560369	0.692454	0.69762	0.631143	0.702129	0.59646	0.663989	0.696173	0.617166	0.583246	0.604493	0.735585	0.688753	0.71721	0.778964	0.647814
reactome_Cleavage_of_the_damaged_purine_Main_Pathway	0.668039	0.584698	0.653909	0.508919	0.615121	0.566158	0.541007	0.507543	0.744341	0.707085	0.610507	0.569632	0.737694	0.618775	0.575484	0.635876	0.771399	0.590644	0.518923	0.854705	0.730321
reactome_Cleavage_of_the_damaged_pyrimidine_Main_Pathway	0.716153	0.607707	0.777653	0.531195	0.596113	0.534297	0.908854	0.585875	0.514065	0.755183	0.636652	0.593498	0.542013	0.738003	0.550207	0.632917	0.868219	0.567623	0.767861	0.649182	0.578239
reactome_Cobalamin_Cbl_vitamin_B12_transport_and_metabolism_Main_Pathway	0.696224	0.609486	0.686176	0.514474	0.691817	0.617166	0.664972	0.735089	0.596929	0.802479	0.666093	0.641996	0.573906	0.611408	0.517057	0.881132	0.524477	0.503469	0.648446	0.784936	0.651329
reactome_Coenzyme_A_biosynthesis_Main_Pathway	0.762909	0.683891	0.770225	0.78826	0.6189	0.567453	0.823334	0.813564	0.526885	0.757356	0.544874	0.555232	0.806303	0.535402	0.765126	0.67958	0.559666	0.600594	0.528179	0.557018	0.565665
reactome_Cohesin_Loading_onto_Chromatin_Main_Pathway	0.548797	0.564631	0.629325	0.573679	0.785162	0.613383	0.673625	0.717407	0.642454	0.605957	0.507106	0.517773	0.563504	0.642948	0.604925	0.757553	0.690118	0.763301	0.614435	0.761997	0.721897
reactome_Collagen_biosynthesis_and_modifying_enzymes_Main_Pathway	0.666278	0.5484	0.8596	0.565502	0.724517	0.868443	0.537168	0.811566	0.571323	0.67753	0.571949	0.516874	0.528874	0.652545	0.582654	0.632897	0.764709	0.661745	0.536134	0.642298	0.77037
reactome_Collagen_degradation_Main_Pathway	0.619187	0.538264	0.602482	0.629192	0.691001	0.695853	0.791959	0.887601	0.523881	0.813764	0.794862	0.651446	0.644369	0.783858	0.68202	0.686714	0.52768	0.624218	0.562993	0.862179	0.583934
reactome_Common_Pathway_Main_Pathway	0.533265	0.581109	0.508462	0.681331	0.626411	0.656325	0.605754	0.615928	0.705653	0.586493	0.859664	0.728255	0.680753	0.615991	0.649154	0.816723	0.540234	0.584355	0.620431	0.752791	0.543031
reactome_Condensation_of_Prometaphase_Chromosomes_Main_Pathway	0.664757	0.580398	0.961166	0.700869	0.689025	0.512404	0.678024	0.748891	0.671735	0.587861	0.751618	0.758641	0.629367	0.767531	0.730111	0.749379	0.924615	0.600175	0.798235	0.908031	0.675839
reactome_Condensation_of_Prophase_Chromosomes_Main_Pathway	0.719454	0.737504	0.897154	0.775041	0.763153	0.510958	0.72593	0.779763	0.527583	0.624521	0.704742	0.601349	0.712396	0.682262	0.786987	0.578425	0.941088	0.50946	0.823684	0.789424	0.643752
reactome_Conjugation_of_benzoate_with_glycine_Main_Pathway	0.506833	0.776903	0.616797	0.615034	0.595723	0.67762	0.634982	0.507206	0.624344	0.650448	0.683086	0.541725	0.738375	0.891634	0.523208	0.93524	0.510176	0.542929	0.535439	0.889353	0.722783
reactome_Conjugation_of_salicylate_with_glycine_Main_Pathway	0.539735	0.848892	0.54466	0.524006	0.517872	0.571866	0.770584	0.531565	0.667425	0.667002	0.646139	0.542688	0.836137	0.800836	0.589765	0.92239	0.530121	0.522438	0.628945	0.882997	0.745448
reactome_Constitutive_PI3K_AKT_Signaling_in_Cancer_Main_Pathway	0.548655	0.605875	0.568155	0.663673	0.780513	0.635134	0.601139	0.665822	0.632066	0.626698	0.611577	0.593803	0.511107	0.515555	0.685174	0.619417	0.589982	0.617374	0.538157	0.72593	0.735021
reactome_Constitutive_Signaling_by_NOTCH1_HD_Domain_Mutants_Main_Pathway	0.594482	0.531291	0.660537	0.708915	0.883193	0.684745	0.685713	0.860963	0.714121	0.523471	0.552043	0.558974	0.89691	0.65917	0.639393	0.581313	0.544668	0.686494	0.695327	0.56172	0.832279
reactome_Constitutive_Signaling_by_NOTCH1_HD_PEST_Domain_Mutants_Main_Pathway	0.509889	0.50044	0.703631	0.697904	0.851947	0.601968	0.540891	0.755998	0.758401	0.64809	0.538009	0.502889	0.76496	0.625337	0.655694	0.657592	0.561516	0.69732	0.625777	0.671279	0.797868
reactome_Constitutive_Signaling_by_NOTCH1_PEST_Domain_Mutants_Main_Pathway	0.509889	0.50044	0.703631	0.697904	0.851947	0.601968	0.540891	0.755998	0.758401	0.64809	0.538009	0.502889	0.76496	0.625337	0.655694	0.657592	0.561516	0.69732	0.625777	0.671279	0.797868
reactome_Constitutive_Signaling_by_NOTCH1_t_7_9_NOTCH1_M1580_K2555_Translocation_Mutant_Main_Pathway	0.651607	0.622876	0.778987	0.592266	0.875676	0.674279	0.530149	0.635875	0.593879	0.661531	0.578846	0.611588	0.591143	0.716139	0.558773	0.75863	0.577496	0.803572	0.512285	0.754276	0.560634
reactome_Conversion_from_APC_C_Cdc20_to_APC_C_Cdh1_in_late_anaphase_Main_Pathway	0.69283	0.613207	0.733962	0.681261	0.791354	0.530154	0.698343	0.700825	0.753863	0.703206	0.646854	0.699987	0.626617	0.677973	0.700564	0.608466	0.901554	0.6136	0.738624	0.842998	0.515367
reactome_Costimulation_by_the_CD28_family_Main_Pathway	0.537706	0.524491	0.703753	0.717253	0.619405	0.552027	0.717453	0.550358	0.607699	0.503253	0.720522	0.701827	0.513808	0.573	0.658657	0.723226	0.937579	0.725641	0.501049	0.777196	0.522484
reactome_Creatine_metabolism_Main_Pathway	0.587053	0.559445	0.653752	0.878354	0.681271	0.555488	0.505045	0.573329	0.510767	0.746763	0.845864	0.543698	0.571135	0.56998	0.884396	0.841977	0.554739	0.579641	0.564979	0.554588	0.715879
reactome_Cross_presentation_of_particulate_exogenous_antigens_phagosomes__Main_Pathway	0.512886	0.54605	0.676896	0.771114	0.790667	0.709033	0.886695	0.676504	0.555635	0.687581	0.854473	0.7569	0.576043	0.556145	0.756005	0.716756	0.916832	0.611241	0.625242	0.725942	0.526086
reactome_Cross_presentation_of_soluble_exogenous_antigens_endosomes__Main_Pathway	0.636033	0.674599	0.680579	0.688659	0.864715	0.6245	0.558112	0.580362	0.507479	0.611122	0.591245	0.669991	0.855784	0.687164	0.693812	0.524867	0.93124	0.608143	0.550284	0.596248	0.520243
reactome_Crosslinking_of_collagen_fibrils_Main_Pathway	0.592457	0.539213	0.819243	0.708427	0.7521	0.77595	0.721526	0.500178	0.590992	0.630362	0.518035	0.51362	0.761729	0.640347	0.719076	0.767543	0.713683	0.611658	0.529077	0.775417	0.762791
reactome_Cyclin_A_B1_associated_events_during_G2_M_transition_Main_Pathway	0.615735	0.639231	0.865202	0.721199	0.734163	0.552132	0.725873	0.744977	0.672622	0.640473	0.787736	0.707035	0.527939	0.746406	0.776661	0.632641	0.911639	0.53589	0.799516	0.888597	0.697586
reactome_Cyclin_A_Cdk2_associated_events_at_S_phase_entry_Main_Pathway	0.503649	0.565838	0.678105	0.600933	0.848534	0.607542	0.692869	0.678962	0.557806	0.571465	0.675542	0.620832	0.659252	0.758295	0.690299	0.664212	0.819949	0.515971	0.549686	0.795702	0.540065
reactome_Cyclin_B2_mediated_events_Main_Pathway	0.664622	0.647229	0.939024	0.692965	0.655571	0.569413	0.750211	0.758528	0.709962	0.604416	0.77044	0.750819	0.50922	0.753222	0.723218	0.707957	0.941708	0.542426	0.875487	0.89534	0.709266
reactome_Cyclin_D_associated_events_in_G1_Main_Pathway	0.56505	0.561278	0.508762	0.546384	0.831124	0.524815	0.642857	0.596811	0.587865	0.682513	0.572917	0.543566	0.558736	0.684889	0.526631	0.613939	0.825446	0.666608	0.590242	0.661456	0.639674
reactome_Cyclin_E_associated_events_during_G1_S_transition_Main_Pathway	0.579155	0.625945	0.912458	0.63038	0.739575	0.534936	0.678323	0.643811	0.566329	0.666786	0.716244	0.663331	0.701352	0.797812	0.718221	0.679707	0.878666	0.554298	0.695017	0.878785	0.570053
reactome_Cytosolic_iron_sulfur_cluster_assembly_Main_Pathway	0.695065	0.660798	0.766313	0.620833	0.695897	0.53729	0.683472	0.620177	0.645078	0.713094	0.524946	0.786555	0.757865	0.731779	0.5643	0.574509	0.713334	0.58494	0.637317	0.864028	0.531293
reactome_Cytosolic_sensors_of_pathogen_associated_DNA_Main_Pathway	0.622194	0.596549	0.540784	0.528419	0.781371	0.506786	0.760945	0.713257	0.683312	0.703644	0.604143	0.543716	0.726272	0.64423	0.526539	0.50683	0.657955	0.662445	0.708369	0.602325	0.599897
reactome_Cytosolic_sulfonation_of_small_molecules_Main_Pathway	0.631646	0.675642	0.839427	0.707758	0.69156	0.694441	0.516306	0.565531	0.742554	0.539169	0.592005	0.73323	0.988983	0.689022	0.663026	0.683953	0.606161	0.647711	0.627308	0.704819	0.73869
reactome_Cytosolic_tRNA_aminoacylation_Main_Pathway	0.586973	0.597144	0.624068	0.501905	0.679509	0.584668	0.758091	0.693619	0.656849	0.750041	0.585517	0.564454	0.638936	0.619106	0.501647	0.627693	0.839574	0.643198	0.619139	0.651201	0.516239
reactome_DAG_and_IP3_signaling_Main_Pathway	0.584042	0.585717	0.638	0.620158	0.62956	0.629512	0.637444	0.770634	0.750613	0.517358	0.851989	0.544371	0.623565	0.500495	0.589951	0.631431	0.591966	0.710619	0.507584	0.698111	0.575412
reactome_DAP12_interactions_Main_Pathway	0.525767	0.582156	0.691621	0.648217	0.73261	0.68092	0.851393	0.739212	0.69682	0.746169	0.924587	0.684863	0.720857	0.611206	0.658929	0.598929	0.948355	0.686828	0.593185	0.621002	0.542765
reactome_DAP12_signaling_Main_Pathway	0.506845	0.524097	0.710104	0.794458	0.789107	0.706538	0.825246	0.587648	0.512832	0.582996	0.801505	0.750386	0.547729	0.615836	0.736892	0.678563	0.969903	0.735624	0.507231	0.686545	0.56348
reactome_DARPP_32_events_Main_Pathway	0.645134	0.559745	0.702061	0.722138	0.749795	0.543044	0.585604	0.659482	0.668063	0.636835	0.726487	0.735054	0.888274	0.535328	0.759251	0.533174	0.512492	0.718471	0.786069	0.672807	0.72937
reactome_DCC_mediated_attractive_signaling_Main_Pathway	0.632097	0.530737	0.503719	0.718958	0.812561	0.633988	0.587917	0.692075	0.784585	0.534456	0.647912	0.742946	0.787762	0.605622	0.722256	0.6324	0.674094	0.647752	0.605552	0.627973	0.726175
reactome_DNA_Damage_Telomere_Stress_Induced_Senescence_Main_Pathway	0.713914	0.742108	0.806398	0.77888	0.779719	0.539741	0.675302	0.721986	0.524625	0.655703	0.628065	0.55228	0.674396	0.629358	0.772745	0.502651	0.931308	0.523633	0.783007	0.759397	0.544789
reactome_DNA_replication_initiation_Main_Pathway	0.666975	0.553712	0.887636	0.568207	0.734124	0.584011	0.689147	0.66817	0.648265	0.64771	0.724206	0.771482	0.629819	0.835408	0.631496	0.773481	0.859564	0.652982	0.761332	0.812854	0.584119
reactome_DSCAM_interactions_Main_Pathway	0.515542	0.530573	0.585751	0.804104	0.775708	0.763851	0.567026	0.859476	0.728247	0.517494	0.547277	0.617942	0.800935	0.714099	0.815922	0.614679	0.579174	0.547047	0.614888	0.66331	0.630038
reactome_Deadenylation_of_mRNA_Main_Pathway	0.56919	0.534961	0.628406	0.564361	0.763318	0.516349	0.594162	0.638538	0.614762	0.704261	0.554311	0.571566	0.71318	0.596616	0.581326	0.617713	0.728392	0.68098	0.602371	0.734154	0.67007
reactome_Degradation_of_beta_catenin_by_the_destruction_complex_Main_Pathway	0.618261	0.660204	0.617581	0.677817	0.854392	0.593069	0.673635	0.63108	0.642177	0.678345	0.530873	0.549532	0.749477	0.652794	0.685744	0.581021	0.833128	0.571004	0.627014	0.645624	0.546076
reactome_Degradation_of_cysteine_and_homocysteine_Main_Pathway	0.54443	0.674586	0.810372	0.519949	0.533669	0.631506	0.610799	0.590841	0.545808	0.712323	0.592055	0.793537	0.57377	0.72647	0.545439	0.677739	0.632718	0.663215	0.644747	0.816421	0.63234
reactome_Degradation_of_the_extracellular_matrix_Main_Pathway	0.500653	0.56757	0.64663	0.500834	0.852184	0.839469	0.784025	0.815135	0.556166	0.611671	0.599036	0.613886	0.640757	0.724294	0.510216	0.685797	0.530457	0.751822	0.609969	0.837663	0.509283
reactome_Depolymerisation_of_the_Nuclear_Lamina_Main_Pathway	0.591227	0.579875	0.557237	0.709069	0.799038	0.60296	0.625193	0.604469	0.762137	0.765664	0.511877	0.574627	0.617942	0.760568	0.727203	0.670104	0.836507	0.690734	0.683891	0.800032	0.641024
reactome_Deposition_of_new_CENPA_containing_nucleosomes_at_the_centromere_Main_Pathway	0.712072	0.720918	0.921719	0.759224	0.749272	0.506338	0.719087	0.773136	0.566476	0.641366	0.725559	0.646024	0.777126	0.695179	0.790951	0.601073	0.955122	0.505996	0.820051	0.821949	0.635251
reactome_Dermatan_sulfate_biosynthesis_Main_Pathway	0.591516	0.534529	0.821717	0.668993	0.797573	0.810394	0.624675	0.552346	0.558678	0.612099	0.520159	0.601532	0.529611	0.586189	0.751977	0.874608	0.575844	0.602679	0.513649	0.680569	0.845052
reactome_Detoxification_of_Reactive_Oxygen_Species_Main_Pathway	0.572485	0.515321	0.50358	0.795062	0.820946	0.503025	0.655095	0.573791	0.700214	0.795294	0.640586	0.690485	0.766117	0.685659	0.784819	0.806274	0.52579	0.576833	0.509117	0.620327	0.61933
reactome_Digestion_of_dietary_carbohydrate_Main_Pathway	0.617487	0.515823	0.640247	0.872619	0.526966	0.580302	0.562129	0.746051	0.594022	0.670456	0.67805	0.737243	0.784709	0.569514	0.735015	0.786519	0.600744	0.651399	0.643207	0.632993	0.654958
reactome_Digestion_of_dietary_lipid_Main_Pathway	0.531406	0.715503	0.550319	0.769213	0.647223	0.631117	0.657172	0.755831	0.665983	0.539796	0.633165	0.537523	0.510637	0.529172	0.880593	0.646844	0.62434	0.609079	0.714598	0.501753	0.734044
reactome_Dimerization_of_procaspase_8_Main_Pathway	0.591836	0.522644	0.830492	0.81704	0.821923	0.677274	0.828103	0.738478	0.546713	0.563933	0.724191	0.663686	0.867262	0.62702	0.758866	0.541421	0.942424	0.656844	0.526269	0.771676	0.637271
reactome_Displacement_of_DNA_glycosylase_by_APE1_Main_Pathway	0.725302	0.617598	0.646672	0.516308	0.642064	0.504072	0.86043	0.573416	0.602915	0.779278	0.592808	0.616322	0.677772	0.715186	0.553341	0.64316	0.880002	0.521799	0.698132	0.735432	0.535734
reactome_Dissolution_of_Fibrin_Clot_Main_Pathway	0.541786	0.528352	0.783415	0.586784	0.916744	0.708893	0.816023	0.949059	0.692115	0.513018	0.571246	0.708829	0.614721	0.698809	0.602769	0.672269	0.529364	0.723817	0.742451	0.705997	0.593694
reactome_Dopamine_Neurotransmitter_Release_Cycle_Main_Pathway	0.557442	0.57349	0.882375	0.710457	0.591294	0.654552	0.63466	0.70712	0.769249	0.629515	0.575645	0.74959	0.995392	0.528634	0.718532	0.608107	0.708837	0.526118	0.729454	0.723366	0.839852
reactome_Dopamine_receptors_Main_Pathway	0.502546	0.650103	0.762839	0.567509	0.680944	0.588848	0.615979	0.644233	0.612435	0.559545	0.574479	0.76353	0.939225	0.632605	0.666275	0.535926	0.646963	0.675862	0.529363	0.591057	0.731445
reactome_Downregulation_of_ERBB2_ERBB3_signaling_Main_Pathway	0.585166	0.556926	0.771799	0.651191	0.825157	0.632734	0.534453	0.540303	0.654123	0.581484	0.593015	0.623937	0.653546	0.609008	0.711658	0.615897	0.595038	0.524882	0.510505	0.554451	0.76663
reactome_Downregulation_of_ERBB4_signaling_Main_Pathway	0.534888	0.582921	0.651618	0.55372	0.812908	0.508973	0.554258	0.582698	0.619168	0.64408	0.530206	0.647244	0.537621	0.52058	0.613419	0.514637	0.681856	0.577738	0.559686	0.512043	0.782762
reactome_Downregulation_of_SMAD2_3_SMAD4_transcriptional_activity_Main_Pathway	0.505684	0.558862	0.508508	0.629926	0.784436	0.63813	0.661702	0.69802	0.689185	0.62734	0.56466	0.52507	0.547062	0.554092	0.640481	0.602885	0.621812	0.734355	0.511086	0.588492	0.68673
reactome_Downregulation_of_TGF_beta_receptor_signaling_Main_Pathway	0.51633	0.564824	0.603431	0.63139	0.872383	0.703282	0.534976	0.601889	0.708575	0.587102	0.664879	0.543991	0.615057	0.546131	0.660676	0.514694	0.693735	0.709762	0.575454	0.74613	0.718796
reactome_Downstream_TCR_signaling_Main_Pathway	0.547475	0.579869	0.654924	0.721966	0.799477	0.57177	0.836619	0.570385	0.511718	0.523764	0.809725	0.71443	0.506935	0.579908	0.707832	0.61858	0.945405	0.682682	0.507885	0.667406	0.585764
reactome_Downstream_signal_transduction_Main_Pathway	0.575167	0.57687	0.617806	0.686907	0.849543	0.644585	0.512532	0.546163	0.637078	0.589365	0.557882	0.539034	0.546112	0.686724	0.621863	0.540937	0.622231	0.785127	0.634114	0.734001	0.674702
reactome_Dual_incision_reaction_in_GG_NER_Main_Pathway	0.609879	0.500911	0.633579	0.525695	0.806775	0.536664	0.612862	0.578481	0.6315	0.696231	0.504795	0.568085	0.623641	0.649575	0.596012	0.621437	0.750621	0.623411	0.527776	0.656353	0.698278
reactome_Dual_incision_reaction_in_TC_NER_Main_Pathway	0.676796	0.58572	0.532865	0.554513	0.794877	0.537867	0.709742	0.671134	0.668336	0.727416	0.55195	0.571401	0.641957	0.635418	0.600722	0.503167	0.699535	0.583491	0.641008	0.664464	0.59859
reactome_E2F_enabled_inhibition_of_pre_replication_complex_formation_Main_Pathway	0.696293	0.591168	0.921072	0.614376	0.701779	0.522902	0.836234	0.763398	0.698562	0.692999	0.827849	0.703961	0.67875	0.769999	0.66223	0.581942	0.893978	0.627601	0.856587	0.847002	0.632123
reactome_E2F_mediated_regulation_of_DNA_replication_Main_Pathway	0.639241	0.614709	0.934642	0.565447	0.633732	0.52022	0.613446	0.592777	0.708721	0.54066	0.551385	0.705888	0.840265	0.842104	0.565653	0.772001	0.849147	0.57873	0.612502	0.911386	0.576585
reactome_ECM_proteoglycans_Main_Pathway	0.662277	0.64813	0.726327	0.647662	0.708519	0.794838	0.548209	0.767536	0.620225	0.617775	0.507933	0.529486	0.506059	0.680677	0.688237	0.724353	0.643131	0.623289	0.562318	0.674128	0.598938
reactome_EGFR_Transactivation_by_Gastrin_Main_Pathway	0.616225	0.634417	0.766787	0.531571	0.845654	0.769827	0.611014	0.716915	0.589029	0.616986	0.677031	0.718051	0.741028	0.705214	0.571744	0.66387	0.721402	0.736411	0.507033	0.581822	0.635168
reactome_EGFR_downregulation_Main_Pathway	0.538901	0.508117	0.661589	0.702312	0.804566	0.608967	0.709944	0.734869	0.793043	0.652756	0.648357	0.69239	0.541341	0.533041	0.719103	0.533777	0.630272	0.666841	0.635477	0.585738	0.623627
reactome_EGFR_interacts_with_phospholipase_C_gamma_Main_Pathway	0.615854	0.768719	0.518735	0.586541	0.841033	0.5989	0.803048	0.882031	0.774181	0.805619	0.713793	0.567641	0.723577	0.628293	0.630177	0.67628	0.591029	0.683405	0.54295	0.500209	0.519181
reactome_EPHA_mediated_growth_cone_collapse_Main_Pathway	0.59044	0.529396	0.578052	0.818315	0.797743	0.507795	0.575475	0.741541	0.61911	0.794336	0.53629	0.840083	0.728975	0.552398	0.848439	0.673065	0.506995	0.656945	0.664013	0.547955	0.681629
reactome_EPHB_mediated_forward_signaling_Main_Pathway	0.620367	0.576807	0.580758	0.66656	0.851412	0.619468	0.610547	0.678887	0.598648	0.622395	0.515135	0.541491	0.852948	0.732669	0.687975	0.741218	0.746998	0.706793	0.669751	0.641058	0.668859
reactome_EPH_ephrin_mediated_repulsion_of_cells_Main_Pathway	0.560196	0.535814	0.528613	0.811175	0.840846	0.554664	0.683647	0.750323	0.512059	0.767608	0.661781	0.661529	0.878363	0.656731	0.819919	0.566245	0.626345	0.660232	0.507292	0.5381	0.652068
reactome_ERK1_activation_Main_Pathway	0.77356	0.723071	0.825795	0.799764	0.740261	0.62926	0.710286	0.808198	0.805769	0.565056	0.585421	0.506206	0.694483	0.687819	0.812912	0.68297	0.850552	0.527706	0.726817	0.861892	0.521169
reactome_ERK_MAPK_targets_Main_Pathway	0.500047	0.505804	0.624985	0.768283	0.817614	0.596248	0.585096	0.6402	0.780586	0.602969	0.71638	0.571467	0.603854	0.523411	0.740915	0.724442	0.523297	0.651718	0.658692	0.637029	0.767607
reactome_ERKs_are_inactivated_Main_Pathway	0.512087	0.595509	0.539786	0.620293	0.750184	0.541032	0.525973	0.706164	0.670394	0.630009	0.715806	0.737655	0.715651	0.665599	0.6432	0.597352	0.578198	0.610452	0.821149	0.74752	0.613761
reactome_ER_Phagosome_Main_Pathway	0.651726	0.661691	0.627268	0.728748	0.851235	0.660853	0.520201	0.55074	0.591444	0.619712	0.598343	0.654449	0.791051	0.664271	0.702028	0.566928	0.920286	0.574411	0.642516	0.680302	0.524144
reactome_ER_Quality_Control_Compartment_ERQC__Main_Pathway	0.734843	0.60569	0.544477	0.668509	0.593127	0.64235	0.601683	0.682882	0.573467	0.63439	0.727905	0.569713	0.659818	0.587199	0.646887	0.657933	0.600304	0.685615	0.536847	0.860258	0.551272
reactome_Early_Phase_of_HIV_Life_Cycle_Main_Pathway	0.725825	0.624111	0.930387	0.620343	0.781757	0.504046	0.711749	0.652991	0.660278	0.604772	0.671921	0.779903	0.813345	0.787312	0.643736	0.601312	0.852285	0.581338	0.80097	0.758411	0.596679
reactome_Effects_of_PIP2_hydrolysis_Main_Pathway	0.592633	0.57575	0.648974	0.702573	0.707812	0.771957	0.656443	0.768094	0.801378	0.54163	0.73787	0.572611	0.922822	0.545151	0.712182	0.520411	0.624495	0.634621	0.528109	0.804195	0.75392
reactome_Eicosanoids_Main_Pathway	0.622833	0.522622	0.810052	0.552047	0.528857	0.622577	0.61959	0.871368	0.656464	0.553618	0.53532	0.868004	0.621156	0.575238	0.64495	0.93027	0.64632	0.549067	0.670846	0.718803	0.567504
reactome_Elastic_fibre_formation_Main_Pathway	0.595535	0.553568	0.862851	0.584606	0.780533	0.761355	0.554434	0.800852	0.641132	0.557187	0.538363	0.569409	0.535684	0.609694	0.585651	0.818986	0.578873	0.684389	0.555682	0.773118	0.644861
reactome_Electric_Transmission_Across_Gap_Junctions_Main_Pathway	0.501798	0.607788	0.683301	0.599493	0.6214	0.78896	0.760357	0.919983	0.698833	0.659025	0.673293	0.577913	0.978825	0.734185	0.767907	0.606488	0.73854	0.518733	0.576035	0.556416	0.732482
reactome_Elevation_of_cytosolic_Ca2_levels_Main_Pathway	0.710707	0.599444	0.637871	0.797034	0.640893	0.808173	0.595199	0.628172	0.806849	0.527394	0.814722	0.619522	0.83063	0.543232	0.761766	0.653434	0.585411	0.699686	0.657746	0.682883	0.699641
reactome_Elongation_arrest_and_recovery_Main_Pathway	0.640185	0.672712	0.547575	0.589134	0.790079	0.5514	0.732334	0.694295	0.658925	0.709761	0.570433	0.580197	0.672741	0.660647	0.573749	0.506197	0.728509	0.577154	0.649348	0.674147	0.576341
reactome_Endogenous_sterols_Main_Pathway	0.616267	0.552893	0.764744	0.741834	0.606338	0.500707	0.623748	0.586173	0.650447	0.574384	0.586235	0.584809	0.97954	0.563462	0.661293	0.564582	0.594968	0.642219	0.534249	0.567912	0.702166
reactome_Endosomal_Sorting_Complex_Required_For_Transport_ESCRT__Main_Pathway	0.637167	0.717242	0.527175	0.769834	0.769258	0.599304	0.689121	0.558368	0.747317	0.708447	0.545	0.632096	0.600683	0.569874	0.760909	0.735567	0.604145	0.533793	0.519864	0.571643	0.581228
reactome_Endosomal_Vacuolar_Main_Pathway	0.598729	0.553906	0.657796	0.80894	0.76368	0.747956	0.744912	0.551855	0.597137	0.599501	0.819962	0.651344	0.51992	0.647125	0.755112	0.565676	0.882903	0.648362	0.574992	0.727274	0.501142
reactome_Ephrin_signaling_Main_Pathway	0.563051	0.688284	0.737175	0.574001	0.846433	0.67718	0.557161	0.678322	0.524648	0.652339	0.617414	0.656334	0.916244	0.703549	0.586415	0.784621	0.544863	0.742226	0.629676	0.557188	0.773065
reactome_Erythrocytes_take_up_carbon_dioxide_and_release_oxygen_Main_Pathway	0.58107	0.748019	0.6879	0.677337	0.683021	0.774365	0.527396	0.758823	0.760435	0.722046	0.883953	0.643209	0.950485	0.793365	0.623355	0.669624	0.896563	0.650029	0.658371	0.594153	0.658148
reactome_Erythrocytes_take_up_oxygen_and_release_carbon_dioxide_Main_Pathway	0.58107	0.748019	0.6879	0.677337	0.683021	0.774365	0.527396	0.758823	0.760435	0.722046	0.883953	0.643209	0.950485	0.793365	0.623355	0.669624	0.896563	0.650029	0.658371	0.594153	0.658148
reactome_Establishment_of_Sister_Chromatid_Cohesion_Main_Pathway	0.56948	0.614678	0.814654	0.639997	0.765919	0.564962	0.695095	0.731453	0.621223	0.623947	0.639905	0.614173	0.58362	0.71277	0.709995	0.739623	0.821136	0.723906	0.726958	0.843012	0.57323
reactome_Ethanol_oxidation_Main_Pathway	0.548862	0.660577	0.542891	0.543805	0.528441	0.594131	0.571709	0.79113	0.718689	0.502216	0.582735	0.851172	0.876337	0.710233	0.529358	0.834428	0.608656	0.683834	0.558032	0.553923	0.505992
reactome_Eukaryotic_Translation_Elongation_Main_Pathway	0.515096	0.520055	0.738758	0.733708	0.553912	0.711933	0.515566	0.749952	0.809933	0.805983	0.698425	0.734193	0.590441	0.541859	0.677398	0.527774	0.642172	0.780484	0.62842	0.548214	0.777518
reactome_Eukaryotic_Translation_Termination_Main_Pathway	0.510419	0.598285	0.803857	0.549343	0.65391	0.670226	0.68853	0.62544	0.693703	0.679128	0.53673	0.507035	0.739105	0.654904	0.539074	0.515918	0.851718	0.621478	0.526628	0.788426	0.700638
reactome_Extrinsic_Pathway_Main_Pathway	0.727187	0.555135	0.783656	0.695864	0.708585	0.555897	0.514056	0.524816	0.589831	0.638848	0.70005	0.924831	0.919673	0.538756	0.70882	0.524626	0.763666	0.67055	0.50628	0.543608	0.798268
reactome_FCERI_mediated_Ca_2_mobilization_Main_Pathway	0.546312	0.601492	0.692731	0.744785	0.771858	0.646011	0.672985	0.56224	0.504638	0.547376	0.80139	0.673075	0.540145	0.533245	0.718532	0.661901	0.962855	0.726235	0.598142	0.789626	0.508047
reactome_FCERI_mediated_MAPK_activation_Main_Pathway	0.511906	0.579591	0.625304	0.777746	0.855708	0.683523	0.549485	0.607372	0.518384	0.650037	0.643996	0.540556	0.780482	0.610273	0.729287	0.603745	0.888032	0.706383	0.63381	0.847261	0.585292
reactome_FCERI_mediated_NF_kB_activation_Main_Pathway	0.502278	0.655158	0.60378	0.73444	0.850466	0.656046	0.617621	0.549012	0.554927	0.636019	0.718145	0.638046	0.550678	0.547597	0.719951	0.670239	0.959681	0.671172	0.627902	0.810838	0.699196
reactome_FCGR_activation_Main_Pathway	0.517809	0.581342	0.614268	0.622238	0.791086	0.693356	0.75962	0.536374	0.669086	0.586558	0.803655	0.756587	0.577324	0.575039	0.627583	0.632302	0.973746	0.700432	0.517509	0.761259	0.510237
reactome_FGFR1b_ligand_binding_and_activation_Main_Pathway	0.564951	0.633705	0.795903	0.561405	0.700993	0.557268	0.717209	0.775684	0.746628	0.526645	0.592477	0.860133	0.982252	0.666725	0.582987	0.558833	0.817425	0.683021	0.709122	0.637076	0.689286
reactome_FGFR1c_ligand_binding_and_activation_Main_Pathway	0.687512	0.702194	0.730806	0.651998	0.656622	0.53975	0.829525	0.747205	0.521368	0.67915	0.545997	0.74238	0.761192	0.501376	0.596041	0.677958	0.69579	0.724593	0.873216	0.535109	0.596132
reactome_FGFR2b_ligand_binding_and_activation_Main_Pathway	0.557319	0.519981	0.809132	0.585203	0.729993	0.500356	0.748857	0.867672	0.747886	0.564746	0.579786	0.885453	0.946906	0.65594	0.556379	0.543535	0.736696	0.734583	0.523225	0.734623	0.711306
reactome_FGFR2c_ligand_binding_and_activation_Main_Pathway	0.741975	0.66142	0.781601	0.679128	0.621417	0.506144	0.806035	0.772365	0.570951	0.62396	0.64742	0.729968	0.82184	0.510449	0.643953	0.544083	0.715898	0.716543	0.819487	0.584929	0.680226
reactome_FGFR3b_ligand_binding_and_activation_Main_Pathway	0.614789	0.604696	0.75487	0.683613	0.606855	0.529541	0.888209	0.871361	0.673052	0.62862	0.716603	0.685452	0.629721	0.536633	0.634989	0.732726	0.624629	0.732738	0.799891	0.512462	0.76712
reactome_FGFR3c_ligand_binding_and_activation_Main_Pathway	0.719034	0.671661	0.791319	0.66673	0.634384	0.544753	0.819303	0.784932	0.568348	0.618008	0.662095	0.729751	0.824829	0.538951	0.643635	0.531096	0.735208	0.710837	0.814303	0.593291	0.66214
reactome_FGFR4_ligand_binding_and_activation_Main_Pathway	0.744197	0.6565	0.693958	0.753211	0.701647	0.574885	0.796932	0.749002	0.583109	0.553895	0.677462	0.708726	0.563459	0.5582	0.76612	0.639456	0.679284	0.810965	0.765277	0.681021	0.704052
reactome_FMO_oxidizes_nucleophiles_Main_Pathway	0.624078	0.673783	0.507506	0.617307	0.836125	0.686988	0.762635	0.602994	0.603505	0.53315	0.530711	0.764027	0.876017	0.612406	0.56639	0.668313	0.505648	0.750678	0.56189	0.74413	0.652758
reactome_FRS2_mediated_cascade_Main_Pathway	0.605159	0.635148	0.601113	0.533567	0.797735	0.545083	0.768683	0.760406	0.748542	0.56176	0.666205	0.729996	0.791091	0.518416	0.53526	0.501464	0.635173	0.851372	0.61444	0.836027	0.582122
reactome_Facilitative_Na_independent_glucose_transporters_Main_Pathway	0.692293	0.559403	0.733888	0.598821	0.648486	0.605369	0.606024	0.723156	0.553003	0.589645	0.5521	0.797637	0.600138	0.615403	0.509818	0.901563	0.688106	0.596525	0.63672	0.501685	0.63582
reactome_Fanconi_Anemia_Main_Pathway	0.699949	0.553517	0.869166	0.61417	0.761987	0.508844	0.686485	0.640425	0.67902	0.674702	0.742454	0.76373	0.65529	0.78058	0.656219	0.733102	0.923424	0.629541	0.801158	0.86097	0.519796
reactome_FasL_CD95L_signaling_Main_Pathway	0.569342	0.51521	0.751974	0.808939	0.76753	0.660419	0.820941	0.638756	0.526477	0.569226	0.735536	0.621069	0.760852	0.606498	0.765406	0.663878	0.943081	0.663228	0.582943	0.723644	0.670146
reactome_Fatty_Acids_bound_to_GPR40_FFAR1_regulate_insulin_secretion_Main_Pathway	0.558578	0.595121	0.633566	0.727345	0.780419	0.563394	0.755039	0.610914	0.569415	0.593929	0.803762	0.626691	0.517005	0.577063	0.710471	0.640626	0.789193	0.605676	0.696068	0.643853	0.696284
reactome_Fatty_Acyl_CoA_Biosynthesis_Main_Pathway	0.691521	0.585028	0.761636	0.501627	0.64838	0.52809	0.648862	0.661882	0.722793	0.554698	0.63714	0.512218	0.668052	0.640507	0.547344	0.532216	0.550442	0.579773	0.673283	0.956117	0.682193
reactome_Fatty_acids_Main_Pathway	0.629373	0.563935	0.863917	0.538664	0.578765	0.738286	0.619826	0.897123	0.709019	0.525382	0.527595	0.820466	0.542587	0.587813	0.714471	0.927744	0.640275	0.573129	0.653875	0.701361	0.715807
reactome_Fc_epsilon_receptor_FCERI_signaling_Main_Pathway	0.606258	0.653442	0.642144	0.763039	0.743365	0.610819	0.7272	0.61659	0.543926	0.564666	0.810457	0.513258	0.651549	0.506954	0.774243	0.517115	0.89846	0.539051	0.50816	0.764866	0.519194
reactome_Fibronectin_matrix_formation_Main_Pathway	0.694836	0.666204	0.781301	0.616563	0.681032	0.834213	0.721269	0.62553	0.512471	0.598829	0.732161	0.505238	0.589572	0.769167	0.730891	0.7502	0.598107	0.64525	0.818776	0.760614	0.758691
reactome_Ficolins_bind_to_repetitive_carbohydrate_structures_on_the_target_cell_surface_Main_Pathway	0.552097	0.613199	0.691691	0.538202	0.697417	0.722503	0.91954	0.628578	0.896727	0.712181	0.884493	0.659977	0.668581	0.695451	0.510968	0.620206	0.842096	0.675224	0.638915	0.677632	0.559046
reactome_Folding_of_actin_by_CCT_TriC_Main_Pathway	0.546902	0.630033	0.500888	0.529827	0.812504	0.528443	0.785889	0.70954	0.652154	0.718773	0.747016	0.606367	0.824367	0.649672	0.517313	0.585598	0.792971	0.639444	0.685889	0.649021	0.579117
reactome_Formation_of_ATP_by_chemiosmotic_coupling_Main_Pathway	0.662206	0.654008	0.62319	0.76813	0.554117	0.716887	0.841892	0.541001	0.57684	0.7099	0.585445	0.642283	0.631185	0.628219	0.783727	0.886011	0.615711	0.620468	0.528048	0.712122	0.699103
reactome_Formation_of_HIV_1_elongation_complex_containing_HIV_1_Tat_Main_Pathway	0.634622	0.638751	0.501022	0.559567	0.804651	0.554185	0.743605	0.691692	0.664151	0.713453	0.578219	0.59092	0.682936	0.647243	0.565255	0.503377	0.75875	0.604484	0.659503	0.676175	0.586662
reactome_Formation_of_HIV_elongation_complex_in_the_absence_of_HIV_Tat_Main_Pathway	0.635193	0.632923	0.502769	0.565446	0.802772	0.558242	0.737626	0.684711	0.664029	0.717274	0.577894	0.596226	0.670961	0.651399	0.569899	0.505497	0.759159	0.611778	0.657675	0.686862	0.593802
reactome_Formation_of_RNA_Pol_II_elongation_complex_Main_Pathway	0.635193	0.632923	0.502769	0.565446	0.802772	0.558242	0.737626	0.684711	0.664029	0.717274	0.577894	0.596226	0.670961	0.651399	0.569899	0.505497	0.759159	0.611778	0.657675	0.686862	0.593802
reactome_Formation_of_Senescence_Associated_Heterochromatin_Foci_SAHF__Main_Pathway	0.688464	0.622059	0.791375	0.730041	0.758517	0.635738	0.9352	0.846057	0.549187	0.696006	0.792624	0.512162	0.584865	0.709431	0.743223	0.55393	0.872355	0.534119	0.590334	0.508888	0.588415
reactome_Formation_of_a_pool_of_free_40S_subunits_Main_Pathway	0.505168	0.591377	0.792796	0.548003	0.657901	0.667153	0.666778	0.605359	0.708011	0.689518	0.547961	0.502414	0.748523	0.643535	0.536305	0.504304	0.851419	0.605948	0.522857	0.772237	0.698673
reactome_Formation_of_annular_gap_junctions_Main_Pathway	0.573548	0.515768	0.563324	0.742322	0.857403	0.642426	0.509923	0.623128	0.755848	0.605327	0.516836	0.62402	0.741644	0.570604	0.702375	0.579269	0.526784	0.629527	0.570875	0.733221	0.736431
reactome_Formation_of_apoptosome_Main_Pathway	0.570863	0.675423	0.710279	0.796106	0.727276	0.514933	0.789512	0.608349	0.665355	0.720433	0.516726	0.565138	0.690537	0.571601	0.803012	0.593665	0.671884	0.675525	0.650354	0.6153	0.560071
reactome_Formation_of_incision_complex_in_GG_NER_Main_Pathway	0.609879	0.500911	0.633579	0.525695	0.806775	0.536664	0.612862	0.578481	0.6315	0.696231	0.504795	0.568085	0.623641	0.649575	0.596012	0.621437	0.750621	0.623411	0.527776	0.656353	0.698278
reactome_Formation_of_the_Early_Elongation_Complex_Main_Pathway	0.661238	0.621673	0.513186	0.542678	0.808713	0.516981	0.739447	0.670429	0.686599	0.7132	0.590919	0.611797	0.722422	0.651337	0.544479	0.545233	0.756174	0.597158	0.669101	0.686709	0.552683
reactome_Formation_of_the_HIV_1_Early_Elongation_Complex_Main_Pathway	0.661238	0.621673	0.513186	0.542678	0.808713	0.516981	0.739447	0.670429	0.686599	0.7132	0.590919	0.611797	0.722422	0.651337	0.544479	0.545233	0.756174	0.597158	0.669101	0.686709	0.552683
reactome_Formation_of_the_active_cofactor_UDP_glucuronate_Main_Pathway	0.537514	0.572505	0.552693	0.956081	0.573347	0.547509	0.564088	0.589461	0.677366	0.886618	0.735486	0.710141	0.886491	0.523577	0.930326	0.579847	0.582108	0.608304	0.504648	0.69394	0.545138
reactome_Formation_of_the_ternary_complex_and_subsequently_the_43S_complex_Main_Pathway	0.505395	0.578036	0.759342	0.561896	0.670387	0.646549	0.622794	0.533018	0.723833	0.691793	0.548159	0.503926	0.774282	0.625024	0.557975	0.514441	0.888237	0.575666	0.516433	0.770869	0.69994
reactome_Formation_of_transcription_coupled_NER_TC_NER_repair_complex_Main_Pathway	0.676796	0.58572	0.532865	0.554513	0.794877	0.537867	0.709742	0.671134	0.668336	0.727416	0.55195	0.571401	0.641957	0.635418	0.600722	0.503167	0.699535	0.583491	0.641008	0.664464	0.59859
reactome_Formation_of_tubulin_folding_intermediates_by_CCT_TriC_Main_Pathway	0.562486	0.547714	0.575124	0.695861	0.796798	0.570063	0.692761	0.502759	0.678755	0.719057	0.708216	0.647838	0.544145	0.608966	0.758365	0.591444	0.640529	0.507907	0.579213	0.864468	0.516747
reactome_Formyl_peptide_receptors_bind_formyl_peptides_and_many_other_ligands_Main_Pathway	0.500653	0.84061	0.794614	0.501046	0.865969	0.584338	0.73955	0.728454	0.720651	0.543459	0.664113	0.517298	0.759241	0.627928	0.559087	0.643642	0.693658	0.625791	0.669604	0.736261	0.768304
reactome_Free_fatty_acid_receptors_Main_Pathway	0.589315	0.539367	0.765576	0.76204	0.622469	0.563029	0.877841	0.788831	0.565198	0.64443	0.876068	0.548766	0.560594	0.65455	0.810682	0.732256	0.883543	0.502369	0.616913	0.860372	0.515764
reactome_Frs2_mediated_activation_Main_Pathway	0.569871	0.533767	0.765654	0.672864	0.823229	0.837989	0.571487	0.769296	0.671249	0.562476	0.600206	0.503113	0.888131	0.617986	0.677571	0.726729	0.534767	0.627018	0.581725	0.69389	0.818507
reactome_G0_and_Early_G1_Main_Pathway	0.668143	0.568593	0.844925	0.647128	0.768161	0.59124	0.754503	0.732505	0.679684	0.668093	0.740149	0.670888	0.642495	0.776391	0.695728	0.70952	0.842079	0.583881	0.735153	0.870708	0.508038
reactome_G1_S_Specific_Transcription_Main_Pathway	0.639241	0.614709	0.934642	0.565447	0.633732	0.52022	0.613446	0.592777	0.708721	0.54066	0.551385	0.705888	0.840265	0.842104	0.565653	0.772001	0.849147	0.57873	0.612502	0.911386	0.576585
reactome_G2_M_DNA_damage_checkpoint_Main_Pathway	0.589264	0.504379	0.797107	0.503764	0.724026	0.524893	0.701052	0.63742	0.702144	0.739527	0.714354	0.693914	0.713867	0.783954	0.579526	0.650669	0.873913	0.747103	0.761078	0.871798	0.544474
reactome_G2_M_DNA_replication_checkpoint_Main_Pathway	0.61768	0.683565	0.952611	0.698745	0.654704	0.604245	0.731539	0.766038	0.671153	0.629034	0.810106	0.74528	0.580809	0.774982	0.764661	0.649113	0.937461	0.534419	0.835616	0.907996	0.714218
reactome_G2_Phase_Main_Pathway	0.573776	0.57476	0.69185	0.737142	0.746971	0.614833	0.634437	0.605048	0.691446	0.533609	0.692623	0.795826	0.611652	0.784817	0.775768	0.668364	0.808205	0.514301	0.536205	0.884022	0.730395
reactome_GAB1_signalosome_Main_Pathway	0.59064	0.67779	0.522767	0.747985	0.858917	0.656011	0.600615	0.758148	0.70145	0.649341	0.528436	0.573132	0.586589	0.521561	0.768436	0.620979	0.560122	0.741519	0.629712	0.566657	0.639039
reactome_GABA_A_rho_receptor_activation_Main_Pathway	0.538491	0.652146	0.610622	0.639848	0.710806	0.590698	0.606301	0.795957	0.698644	0.658363	0.863557	0.596244	0.546555	0.55953	0.57683	0.700263	0.882557	0.662312	0.785441	0.707623	0.506251
reactome_GABA_synthesis_release_reuptake_and_degradation_Main_Pathway	0.634837	0.706729	0.88009	0.793725	0.520902	0.63494	0.666816	0.652317	0.72352	0.737316	0.51203	0.690429	0.993548	0.517673	0.79708	0.555321	0.504777	0.584613	0.668198	0.533512	0.834398
reactome_GP1b_IX_V_activation_signalling_Main_Pathway	0.572055	0.554823	0.727584	0.711864	0.71456	0.617487	0.855977	0.506155	0.690582	0.624165	0.87781	0.535943	0.914665	0.5314	0.75817	0.754116	0.741222	0.638669	0.63307	0.690586	0.716212
reactome_GPVI_mediated_activation_cascade_Main_Pathway	0.52636	0.631956	0.638308	0.803959	0.792695	0.662995	0.795102	0.524007	0.53578	0.577911	0.867481	0.723571	0.540384	0.586504	0.753203	0.66129	0.946868	0.686274	0.569763	0.708747	0.557685
reactome_GRB2_SOS_provides_linkage_to_MAPK_signaling_for_Integrins_Main_Pathway	0.549912	0.565565	0.628203	0.530089	0.585819	0.793959	0.745964	0.560665	0.521066	0.563902	0.896749	0.557255	0.603029	0.58083	0.516341	0.52525	0.653737	0.623406	0.728793	0.766859	0.672064
reactome_GRB2_events_in_EGFR_signaling_Main_Pathway	0.639006	0.664127	0.676034	0.750692	0.842786	0.561126	0.782785	0.859909	0.738959	0.800201	0.756847	0.570058	0.629929	0.516274	0.783751	0.707153	0.570679	0.701609	0.501596	0.535981	0.516843
reactome_GRB2_events_in_ERBB2_signaling_Main_Pathway	0.618529	0.568606	0.733229	0.838955	0.739464	0.53482	0.580726	0.643609	0.655052	0.63892	0.663643	0.571942	0.607355	0.707551	0.811284	0.513414	0.752602	0.646912	0.623347	0.751674	0.506414
reactome_GTP_hydrolysis_and_joining_of_the_60S_ribosomal_subunit_Main_Pathway	0.501047	0.588343	0.780777	0.545584	0.675017	0.655888	0.654867	0.58318	0.706973	0.697077	0.561892	0.504491	0.760513	0.635595	0.524816	0.507424	0.852711	0.58787	0.51579	0.752013	0.705602
reactome_G_alpha_12_13_signalling_events_Main_Pathway	0.536934	0.570774	0.620265	0.808727	0.819976	0.69376	0.608685	0.689831	0.676324	0.608784	0.671291	0.522434	0.783841	0.673883	0.781049	0.683662	0.735058	0.637834	0.696781	0.724732	0.724261
reactome_G_alpha_i_signalling_events_Main_Pathway	0.550281	0.538809	0.55252	0.77174	0.772683	0.723122	0.737371	0.674894	0.522588	0.551864	0.727509	0.530498	0.858007	0.552404	0.76991	0.647474	0.862227	0.653174	0.590221	0.829623	0.526886
reactome_G_alpha_q_signalling_events_Main_Pathway	0.596476	0.534405	0.578759	0.799341	0.843261	0.735482	0.621781	0.809145	0.598041	0.594977	0.556779	0.704166	0.790284	0.557965	0.796628	0.626515	0.650036	0.560845	0.65793	0.716575	0.627745
reactome_G_alpha_s_signalling_events_Main_Pathway	0.581424	0.546905	0.779161	0.83829	0.624751	0.772885	0.617799	0.831103	0.623013	0.659337	0.60914	0.744099	0.97375	0.659789	0.824027	0.538194	0.568452	0.513535	0.696681	0.818337	0.669119
reactome_G_alpha_z_signalling_events_Main_Pathway	0.575513	0.588633	0.740365	0.811468	0.792053	0.694551	0.580785	0.732131	0.67472	0.624392	0.521076	0.513189	0.986542	0.503008	0.758482	0.655334	0.813489	0.519621	0.616836	0.658126	0.82155
reactome_G_beta_gamma_signalling_through_PI3Kgamma_Main_Pathway	0.605969	0.650889	0.706371	0.885401	0.757005	0.731247	0.652914	0.548617	0.655279	0.598813	0.587454	0.623403	0.941063	0.514249	0.857169	0.720861	0.825539	0.536129	0.567639	0.619452	0.817627
reactome_G_beta_gamma_signalling_through_PLC_beta_Main_Pathway	0.5763	0.608834	0.722461	0.879525	0.767177	0.75287	0.561488	0.676469	0.684179	0.671605	0.56151	0.565559	0.974719	0.559679	0.854778	0.667918	0.80035	0.555696	0.552826	0.592427	0.797678
reactome_G_protein_activation_Main_Pathway	0.617544	0.612771	0.691371	0.89976	0.689583	0.744322	0.505893	0.699652	0.703083	0.659018	0.662818	0.507817	0.989083	0.597537	0.901683	0.633261	0.551772	0.623583	0.563423	0.518563	0.760445
reactome_Galactose_catabolism_Main_Pathway	0.786258	0.642978	0.665896	0.556854	0.521283	0.668854	0.696375	0.64429	0.555261	0.667136	0.731316	0.524005	0.596302	0.696419	0.505431	0.805841	0.751727	0.639955	0.835878	0.588472	0.707094
reactome_Gamma_carboxylation_of_protein_precursors_Main_Pathway	0.605851	0.628132	0.751003	0.615509	0.545439	0.663007	0.69539	0.738112	0.764388	0.657964	0.62532	0.751334	0.904895	0.52973	0.714645	0.79427	0.665371	0.649161	0.679517	0.573396	0.779486
reactome_Gap_junction_assembly_Main_Pathway	0.624254	0.595381	0.771512	0.553074	0.833415	0.644857	0.750524	0.893409	0.532663	0.533914	0.850124	0.792813	0.584909	0.781215	0.547469	0.841555	0.633484	0.738041	0.554006	0.630876	0.573978
reactome_Gap_junction_degradation_Main_Pathway	0.586413	0.530145	0.537029	0.746876	0.849422	0.590075	0.62473	0.550539	0.733541	0.613548	0.558474	0.632975	0.698518	0.521157	0.696046	0.546525	0.578391	0.661111	0.519282	0.721447	0.672402
reactome_Gastrin_CREB_signalling_pathway_via_PKC_and_MAPK_Main_Pathway	0.557213	0.510779	0.538525	0.796011	0.745782	0.568949	0.536244	0.565559	0.77374	0.540561	0.86351	0.584264	0.565995	0.507066	0.744797	0.74443	0.542078	0.646471	0.750946	0.653571	0.679917
reactome_Generation_of_second_messenger_molecules_Main_Pathway	0.594194	0.590822	0.624182	0.762275	0.720068	0.592423	0.896285	0.630857	0.512126	0.544439	0.802442	0.758676	0.576806	0.560213	0.734734	0.636383	0.951749	0.6213	0.514496	0.685224	0.553516
reactome_Glucagon_like_Peptide_1_GLP1_regulates_insulin_secretion_Main_Pathway	0.547607	0.52408	0.798426	0.902782	0.69852	0.640119	0.563387	0.623946	0.774152	0.613985	0.627211	0.669061	0.989527	0.595218	0.890083	0.622165	0.574708	0.530382	0.798703	0.61028	0.81375
reactome_Glucagon_signaling_in_metabolic_regulation_Main_Pathway	0.578213	0.603294	0.752692	0.907006	0.665321	0.58666	0.56984	0.717321	0.678091	0.581249	0.554526	0.618723	0.992665	0.591077	0.896435	0.757917	0.525427	0.570873	0.759282	0.6595	0.813364
reactome_Glucagon_type_ligand_receptors_Main_Pathway	0.569594	0.604662	0.714638	0.953498	0.701388	0.747231	0.598375	0.732235	0.626504	0.703269	0.601698	0.624453	0.9893	0.605336	0.932698	0.548367	0.70602	0.643075	0.611283	0.693242	0.675868
reactome_Glucocorticoid_biosynthesis_Main_Pathway	0.58376	0.63101	0.576081	0.560845	0.664052	0.618042	0.644254	0.678297	0.620937	0.51493	0.638512	0.575377	0.984059	0.589945	0.622841	0.74773	0.854652	0.684458	0.600895	0.504131	0.53417
reactome_Gluconeogenesis_Main_Pathway	0.717182	0.552724	0.852147	0.810592	0.736561	0.626086	0.823736	0.777245	0.653508	0.844749	0.828635	0.71727	0.617979	0.514896	0.751995	0.910135	0.548527	0.567045	0.524402	0.80126	0.777887
reactome_Glucose_transport_Main_Pathway	0.671662	0.503248	0.899114	0.868503	0.658275	0.712197	0.708895	0.779885	0.775164	0.526772	0.597872	0.612056	0.584378	0.594107	0.667025	0.884613	0.542353	0.609972	0.551224	0.78991	0.706358
reactome_Glucuronidation_Main_Pathway	0.570547	0.633337	0.73958	0.8791	0.516933	0.660022	0.669144	0.597206	0.611622	0.678097	0.854912	0.791683	0.541967	0.592591	0.851705	0.86141	0.69334	0.626667	0.533866	0.623994	0.694919
reactome_Glutamate_Neurotransmitter_Release_Cycle_Main_Pathway	0.507274	0.567655	0.877555	0.756589	0.629743	0.646725	0.583433	0.607544	0.682934	0.715512	0.540508	0.758641	0.994288	0.532135	0.751278	0.612817	0.670384	0.532785	0.508626	0.778774	0.859578
reactome_Glutathione_synthesis_and_recycling_Main_Pathway	0.68675	0.553947	0.873038	0.676024	0.651628	0.579291	0.756334	0.591196	0.609105	0.792581	0.832788	0.630611	0.935582	0.597528	0.559216	0.902953	0.748329	0.586854	0.548707	0.681405	0.582772
reactome_Glycogen_breakdown_glycogenolysis__Main_Pathway	0.620695	0.707389	0.533341	0.658662	0.760104	0.638864	0.610661	0.532628	0.656671	0.890097	0.673018	0.736814	0.666061	0.558889	0.698949	0.602925	0.512465	0.671432	0.559945	0.878654	0.537656
reactome_Glycogen_synthesis_Main_Pathway	0.501223	0.653246	0.6896	0.678036	0.73825	0.716255	0.594608	0.511909	0.524616	0.857615	0.703164	0.80926	0.500111	0.590544	0.744526	0.563785	0.727345	0.534736	0.628595	0.70585	0.634452
reactome_Glycolysis_Main_Pathway	0.674408	0.600735	0.794065	0.658932	0.802758	0.565076	0.652814	0.733457	0.515389	0.761096	0.763737	0.571259	0.622922	0.579411	0.654474	0.615229	0.563546	0.587194	0.720201	0.823858	0.685965
reactome_Glycoprotein_hormones_Main_Pathway	0.507994	0.58295	0.591608	0.559597	0.639271	0.742466	0.880017	0.880013	0.627666	0.507439	0.521761	0.66582	0.737794	0.530906	0.541197	0.816869	0.688364	0.544437	0.724594	0.696487	0.615398
reactome_Glycosphingolipid_metabolism_Main_Pathway	0.579638	0.74138	0.665584	0.80978	0.583641	0.509621	0.647408	0.604361	0.52581	0.65484	0.760164	0.582329	0.675022	0.610267	0.773889	0.842305	0.555838	0.562616	0.59684	0.598928	0.549467
reactome_Glyoxylate_metabolism_Main_Pathway	0.735815	0.588672	0.710516	0.823963	0.645869	0.505005	0.82231	0.931984	0.765254	0.583844	0.554353	0.764319	0.734812	0.75348	0.787251	0.96042	0.532755	0.687885	0.695467	0.544846	0.747934
reactome_Golgi_Associated_Vesicle_Biogenesis_Main_Pathway	0.592424	0.71106	0.626297	0.713229	0.631169	0.549302	0.817934	0.711061	0.7447	0.596114	0.725489	0.660286	0.534404	0.543151	0.707848	0.75702	0.526098	0.626193	0.555307	0.638479	0.500089
reactome_Golgi_Cisternae_Pericentriolar_Stack_Reorganization_Main_Pathway	0.598244	0.687293	0.508579	0.719552	0.576648	0.623058	0.635294	0.675191	0.602726	0.72155	0.596932	0.709453	0.529228	0.514798	0.696157	0.572122	0.523877	0.542863	0.518474	0.707907	0.607461
reactome_Growth_hormone_receptor_signaling_Main_Pathway	0.514386	0.557443	0.845427	0.504532	0.82392	0.727024	0.516793	0.718037	0.552627	0.536484	0.751411	0.652921	0.70899	0.515607	0.515983	0.701356	0.64713	0.747897	0.681757	0.738077	0.803717
reactome_HATs_acetylate_histones_Main_Pathway	0.689629	0.714386	0.696934	0.711066	0.779105	0.54689	0.724706	0.734364	0.6217	0.6825	0.603851	0.576429	0.737164	0.637856	0.700516	0.583025	0.869175	0.572156	0.729678	0.774356	0.555846
reactome_HDACs_deacetylate_histones_Main_Pathway	0.734541	0.716113	0.834244	0.785466	0.717802	0.521148	0.663868	0.724361	0.524994	0.638526	0.665757	0.584529	0.779729	0.579711	0.74967	0.523458	0.943936	0.569885	0.792232	0.755409	0.633424
reactome_HDL_mediated_lipid_transport_Main_Pathway	0.776306	0.58383	0.800179	0.63011	0.663514	0.840619	0.512248	0.794963	0.780487	0.500264	0.702429	0.627174	0.709092	0.700289	0.509852	0.848407	0.702435	0.5453	0.519365	0.711297	0.645783
reactome_HDMs_demethylate_histones_Main_Pathway	0.605844	0.598525	0.669797	0.683226	0.729941	0.540221	0.661934	0.728275	0.587492	0.67609	0.558817	0.63003	0.62318	0.571823	0.6188	0.677016	0.860566	0.616393	0.635544	0.664892	0.554988
reactome_HIV_Transcription_Initiation_Main_Pathway	0.627595	0.576918	0.509812	0.563842	0.839475	0.587754	0.692371	0.672527	0.687295	0.729318	0.591008	0.576808	0.690486	0.660127	0.606205	0.537414	0.72853	0.635731	0.668619	0.691557	0.626038
reactome_HIV_elongation_arrest_and_recovery_Main_Pathway	0.640185	0.672712	0.547575	0.589134	0.790079	0.5514	0.732334	0.694295	0.658925	0.709761	0.570433	0.580197	0.672741	0.660647	0.573749	0.506197	0.728509	0.577154	0.649348	0.674147	0.576341
reactome_HSF1_activation_Main_Pathway	0.530595	0.554861	0.558717	0.578032	0.785137	0.626732	0.634215	0.739608	0.660562	0.727092	0.609801	0.591685	0.564726	0.679667	0.543401	0.553865	0.833337	0.618046	0.519801	0.69906	0.71247
reactome_HSF1_dependent_transactivation_Main_Pathway	0.528308	0.741424	0.533641	0.695348	0.792902	0.546972	0.833752	0.730135	0.677329	0.70672	0.58546	0.705866	0.830307	0.598196	0.678007	0.626227	0.535611	0.545417	0.536544	0.502719	0.712757
reactome_HS_GAG_biosynthesis_Main_Pathway	0.501459	0.584159	0.565322	0.661438	0.697631	0.565957	0.919326	0.871871	0.61053	0.626971	0.546593	0.713243	0.659906	0.588913	0.729563	0.698213	0.713595	0.555008	0.576881	0.517319	0.528815
reactome_HS_GAG_degradation_Main_Pathway	0.577189	0.519279	0.518749	0.680229	0.802941	0.720526	0.809915	0.837639	0.751552	0.521728	0.604965	0.705424	0.605823	0.542431	0.717879	0.510203	0.762654	0.694078	0.775868	0.579351	0.5586
reactome_Hedgehog_ligand_biogenesis_Main_Pathway	0.628936	0.703926	0.575454	0.672286	0.831337	0.60402	0.654813	0.61142	0.640979	0.65787	0.571319	0.518359	0.877141	0.628838	0.666231	0.658036	0.849453	0.608292	0.657147	0.642732	0.500241
reactome_Heme_biosynthesis_Main_Pathway	0.718409	0.619764	0.597184	0.678543	0.679254	0.562628	0.820757	0.647461	0.57294	0.817717	0.618489	0.535527	0.886385	0.544551	0.696658	0.758429	0.579325	0.601156	0.569742	0.645716	0.555481
reactome_Heme_degradation_Main_Pathway	0.562008	0.69176	0.743603	0.907054	0.599996	0.670982	0.780939	0.544467	0.700737	0.560263	0.653005	0.583019	0.602422	0.527367	0.883425	0.845495	0.568545	0.724842	0.563135	0.598952	0.535409
reactome_Hexose_uptake_Main_Pathway	0.627386	0.604044	0.513741	0.591059	0.739209	0.535486	0.751763	0.829938	0.544981	0.55585	0.822698	0.651831	0.661519	0.516527	0.741985	0.959153	0.632316	0.502946	0.679201	0.539447	0.643487
reactome_Hh_ligand_biogenesis_disease_Main_Pathway	0.627421	0.674452	0.616715	0.659511	0.847448	0.610652	0.656909	0.594108	0.593099	0.687029	0.503411	0.55184	0.904177	0.653045	0.662911	0.616781	0.879887	0.579814	0.650497	0.631674	0.503494
reactome_Histamine_receptors_Main_Pathway	0.622959	0.58377	0.645212	0.727373	0.599204	0.581482	0.887925	0.700809	0.585563	0.519624	0.692031	0.553653	0.934409	0.617663	0.695164	0.77986	0.560592	0.521103	0.688417	0.81022	0.613326
reactome_Histidine_catabolism_Main_Pathway	0.564455	0.521427	0.523037	0.544669	0.505255	0.62376	0.700801	0.53612	0.861667	0.714066	0.617479	0.64043	0.67142	0.574244	0.525973	0.813992	0.766458	0.556878	0.533788	0.663659	0.53811
reactome_Hormone_sensitive_lipase_HSL_mediated_triacylglycerol_hydrolysis_Main_Pathway	0.555345	0.849621	0.598555	0.797332	0.797256	0.509179	0.832706	0.522176	0.845415	0.51813	0.683983	0.757904	0.558215	0.669398	0.796951	0.738986	0.616768	0.524192	0.695716	0.924523	0.500749
reactome_HuR_stabilizes_mRNA_Main_Pathway	0.623731	0.641286	0.561997	0.648585	0.736983	0.625168	0.776877	0.577622	0.757232	0.618958	0.68742	0.539152	0.848775	0.634364	0.639543	0.562058	0.649825	0.741664	0.509768	0.62597	0.555526
reactome_Hyaluronan_biosynthesis_and_export_Main_Pathway	0.681048	0.704347	0.654126	0.525139	0.662914	0.846492	0.543805	0.583537	0.520629	0.570613	0.633175	0.649152	0.727796	0.563811	0.544315	0.765951	0.693131	0.533078	0.517015	0.850203	0.585052
reactome_Hyaluronan_uptake_and_degradation_Main_Pathway	0.574607	0.527661	0.555286	0.739348	0.72327	0.711345	0.70669	0.593748	0.617963	0.565743	0.809212	0.575843	0.584478	0.637155	0.743464	0.669763	0.791075	0.658643	0.5083	0.830718	0.525062
reactome_Hydrolysis_of_LPC_Main_Pathway	0.548416	0.521245	0.960556	0.501014	0.836938	0.529817	0.689036	0.783102	0.67764	0.541572	0.691121	0.694949	0.699936	0.581022	0.563422	0.765679	0.768872	0.683182	0.652651	0.719251	0.657248
reactome_Hydroxycarboxylic_acid_binding_receptors_Main_Pathway	0.777785	0.836643	0.893191	0.754983	0.731578	0.55214	0.717706	0.742671	0.532759	0.523321	0.516137	0.500619	0.538819	0.626357	0.775076	0.537369	0.54817	0.597299	0.640464	0.628197	0.643111
reactome_Hypusinylation_Main_Pathway	0.511555	0.518532	0.570044	0.589082	0.580859	0.78706	0.509804	0.532543	0.644382	0.583216	0.74012	0.653017	0.655297	0.581269	0.607271	0.58217	0.695903	0.545185	0.789267	0.803347	0.725182
reactome_IKK_complex_recruitment_mediated_by_RIP1_Main_Pathway	0.524947	0.589461	0.573331	0.602029	0.699535	0.650659	0.610619	0.52878	0.683967	0.647741	0.551804	0.596819	0.534282	0.518949	0.607301	0.552467	0.630611	0.593075	0.669604	0.743593	0.7838
reactome_IRAK1_recruits_IKK_complex_Main_Pathway	0.5386	0.557932	0.535317	0.608319	0.823773	0.620075	0.564577	0.622709	0.64433	0.705703	0.551618	0.553686	0.571997	0.548921	0.581217	0.568475	0.550285	0.72872	0.575046	0.79875	0.732192
reactome_IRAK1_recruits_IKK_complex_upon_TLR7_8_or_9_stimulation_Main_Pathway	0.5386	0.557932	0.535317	0.608319	0.823773	0.620075	0.564577	0.622709	0.64433	0.705703	0.551618	0.553686	0.571997	0.548921	0.581217	0.568475	0.550285	0.72872	0.575046	0.79875	0.732192
reactome_IRAK2_mediated_activation_of_TAK1_complex_Main_Pathway	0.55033	0.501798	0.632016	0.571023	0.836676	0.508217	0.514761	0.529138	0.681809	0.695055	0.575791	0.568485	0.554767	0.53819	0.566996	0.604152	0.774678	0.619423	0.514222	0.600083	0.756256
reactome_IRAK2_mediated_activation_of_TAK1_complex_upon_TLR7_8_or_9_stimulation_Main_Pathway	0.55033	0.501798	0.632016	0.571023	0.836676	0.508217	0.514761	0.529138	0.681809	0.695055	0.575791	0.568485	0.554767	0.53819	0.566996	0.604152	0.774678	0.619423	0.514222	0.600083	0.756256
reactome_IRF3_mediated_activation_of_type_1_IFN_Main_Pathway	0.521441	0.637395	0.581292	0.500718	0.552567	0.609929	0.645999	0.553116	0.602533	0.629757	0.537151	0.572419	0.840631	0.575306	0.551485	0.672047	0.648355	0.601315	0.832705	0.590203	0.629106
reactome_IRF3_mediated_induction_of_type_I_IFN_Main_Pathway	0.507832	0.542324	0.514677	0.525429	0.82417	0.59107	0.514465	0.679472	0.602324	0.702222	0.628895	0.574989	0.785736	0.758711	0.501339	0.824913	0.552445	0.623612	0.620942	0.540254	0.798666
reactome_IRS_activation_Main_Pathway	0.508672	0.632235	0.918808	0.572718	0.56819	0.661814	0.659007	0.592435	0.546725	0.650497	0.623327	0.696754	0.572166	0.505807	0.561127	0.824587	0.730088	0.661665	0.599355	0.744153	0.880208
reactome_IRS_related_events_triggered_by_IGF1R_Main_Pathway	0.500503	0.686344	0.88383	0.64793	0.692444	0.692018	0.592135	0.685253	0.567778	0.652755	0.671429	0.728029	0.633622	0.572578	0.59988	0.837473	0.947216	0.640935	0.642549	0.709495	0.853478
reactome_ISG15_antiviral_mechanism_Main_Pathway	0.588475	0.604067	0.732313	0.644908	0.847238	0.649143	0.648949	0.680082	0.599849	0.664286	0.536635	0.614614	0.55371	0.655334	0.646969	0.65356	0.831729	0.671198	0.665077	0.779773	0.628076
reactome_Inactivation_of_APC_C_via_direct_inhibition_of_the_APC_C_complex_Main_Pathway	0.675124	0.631764	0.826979	0.657502	0.765356	0.563372	0.730257	0.715449	0.712635	0.709457	0.728969	0.72519	0.635734	0.735129	0.708388	0.626629	0.923722	0.603754	0.798512	0.873744	0.545299
reactome_Inactivation_of_Cdc42_and_Rac_Main_Pathway	0.561633	0.610757	0.504144	0.681409	0.794578	0.562428	0.798593	0.624188	0.781201	0.515661	0.533287	0.503907	0.775823	0.664137	0.705212	0.788533	0.652443	0.671587	0.564589	0.507376	0.573702
reactome_Inflammasomes_Main_Pathway	0.613136	0.621217	0.597127	0.656971	0.792549	0.621654	0.690848	0.517611	0.627247	0.591414	0.741049	0.66079	0.86176	0.506941	0.632403	0.523898	0.876389	0.679518	0.56483	0.516467	0.693808
reactome_Inhibition_of_TSC_complex_formation_by_PKB_Main_Pathway	0.514235	0.523629	0.528959	0.597471	0.548144	0.523854	0.574033	0.622833	0.812458	0.70408	0.551517	0.53367	0.588649	0.505665	0.520301	0.615087	0.72074	0.570021	0.635971	0.664883	0.665159
reactome_Inhibition_of_replication_initiation_of_damaged_DNA_by_RB1_E2F1_Main_Pathway	0.650244	0.553249	0.84618	0.558449	0.790178	0.521984	0.695268	0.694825	0.732123	0.598653	0.614075	0.674	0.634183	0.789771	0.587829	0.665875	0.782534	0.666094	0.66463	0.77715	0.560514
reactome_Inhibition_of_voltage_gated_Ca2_channels_via_Gbeta_gamma_subunits_Main_Pathway	0.507376	0.563027	0.743968	0.829819	0.707976	0.733733	0.529922	0.650023	0.707015	0.715316	0.636644	0.619473	0.951397	0.565202	0.791751	0.66984	0.734759	0.633817	0.574933	0.635249	0.829697
reactome_Initial_triggering_of_complement_Main_Pathway	0.556152	0.58397	0.522447	0.652907	0.783804	0.721376	0.81134	0.566811	0.716224	0.514561	0.749015	0.678571	0.679355	0.538907	0.623669	0.551215	0.945811	0.652578	0.559361	0.733107	0.542706
reactome_Initiation_of_Nuclear_Envelope_Reformation_Main_Pathway	0.622015	0.670365	0.51999	0.595475	0.840944	0.554734	0.691306	0.682471	0.686916	0.665441	0.611728	0.578581	0.777946	0.666753	0.621347	0.528849	0.790587	0.605612	0.594503	0.66593	0.691114
reactome_Inositol_transporters_Main_Pathway	0.605333	0.503526	0.576297	0.552776	0.671959	0.568611	0.561949	0.876448	0.585548	0.630517	0.865422	0.741346	0.849003	0.639586	0.63466	0.89142	0.549131	0.659498	0.753777	0.567236	0.569789
reactome_Insulin_like_Growth_Factor_2_mRNA_Binding_Proteins_IGF2BPs_IMPs_VICKZs_bind_RNA_Main_Pathway	0.629659	0.660741	0.827128	0.518451	0.737401	0.777552	0.746285	0.635079	0.696642	0.61377	0.792168	0.552496	0.850504	0.750038	0.509769	0.619871	0.597012	0.719715	0.713173	0.680119	0.533989
reactome_Insulin_processing_Main_Pathway	0.642513	0.668195	0.710526	0.82304	0.520013	0.662033	0.728759	0.85036	0.719741	0.801564	0.587662	0.715329	0.991581	0.502546	0.843655	0.505324	0.749207	0.575065	0.639817	0.523023	0.712672
reactome_Insulin_receptor_recycling_Main_Pathway	0.750382	0.72531	0.700351	0.635638	0.724218	0.608568	0.955788	0.942924	0.794097	0.636134	0.645189	0.571236	0.775517	0.69253	0.633671	0.870506	0.62332	0.642797	0.538041	0.636747	0.661247
reactome_Integration_of_energy_metabolism_Main_Pathway	0.603471	0.537301	0.526665	0.709527	0.776508	0.535223	0.71336	0.707083	0.665639	0.685576	0.522443	0.648348	0.506337	0.515436	0.697587	0.555098	0.522273	0.620741	0.507133	0.609353	0.553377
reactome_Integration_of_provirus_Main_Pathway	0.610035	0.607773	0.741779	0.576204	0.803035	0.516446	0.859287	0.602891	0.706092	0.657316	0.67503	0.59726	0.800897	0.810003	0.612591	0.598811	0.917327	0.569677	0.636091	0.594694	0.53279
reactome_Integration_of_viral_DNA_into_host_genomic_DNA_Main_Pathway	0.589218	0.597794	0.729512	0.583225	0.761739	0.518488	0.869103	0.634147	0.700091	0.661836	0.709312	0.575123	0.872392	0.835346	0.62444	0.557755	0.925891	0.585493	0.597521	0.627022	0.541757
reactome_Integrin_alphaIIb_beta3_signaling_Main_Pathway	0.520543	0.510679	0.591597	0.538266	0.524484	0.788412	0.74567	0.654338	0.525515	0.529916	0.912715	0.505174	0.58245	0.547766	0.547633	0.512622	0.784406	0.635973	0.72602	0.763606	0.693839
reactome_Integrin_cell_surface_interactions_Main_Pathway	0.607443	0.567131	0.776135	0.536323	0.688986	0.821079	0.652701	0.715126	0.565638	0.620559	0.784916	0.542153	0.584629	0.597719	0.563529	0.512144	0.634844	0.747383	0.662266	0.717857	0.738637
reactome_Interaction_With_The_Zona_Pellucida_Main_Pathway	0.707509	0.562915	0.802057	0.516067	0.502372	0.590361	0.566033	0.618562	0.517746	0.722472	0.583244	0.525922	0.614661	0.793995	0.542503	0.56133	0.686512	0.526265	0.771223	0.613604	0.57714
reactome_Interconversion_of_2_oxoglutarate_and_2_hydroxyglutarate_Main_Pathway	0.579003	0.509157	0.704996	0.725596	0.617778	0.623971	0.719111	0.535277	0.508874	0.794405	0.666324	0.688677	0.544805	0.772431	0.720961	0.800538	0.61167	0.509586	0.525359	0.552882	0.608863
reactome_Interconversion_of_polyamines_Main_Pathway	0.516434	0.508982	0.506781	0.527045	0.504948	0.532594	0.504609	0.5175	0.59656	0.647079	0.551893	0.747329	0.758638	0.655772	0.680617	0.713312	0.789377	0.676804	0.554359	0.665549	0.588042
reactome_Interferon_alpha_beta_signaling_Main_Pathway	0.558969	0.537989	0.55044	0.565078	0.711748	0.704286	0.646711	0.573975	0.76969	0.509519	0.556707	0.802471	0.647454	0.59174	0.579538	0.723715	0.603703	0.761368	0.647091	0.533203	0.542365
reactome_Interferon_gamma_signaling_Main_Pathway	0.507263	0.641346	0.513077	0.865141	0.520709	0.638078	0.617324	0.595031	0.605424	0.722122	0.520371	0.67008	0.966263	0.52229	0.88617	0.517009	0.701669	0.545836	0.71222	0.607531	0.801332
reactome_Interleukin_1_processing_Main_Pathway	0.530776	0.525045	0.850212	0.51628	0.878409	0.676869	0.70441	0.647263	0.60294	0.716741	0.72654	0.687237	0.680246	0.715499	0.590598	0.521611	0.821824	0.641387	0.514068	0.638859	0.500755
reactome_Interleukin_1_signaling_Main_Pathway	0.579865	0.506186	0.629964	0.637959	0.88479	0.552272	0.590389	0.599224	0.639648	0.628589	0.564841	0.527552	0.589244	0.600521	0.651183	0.554294	0.684373	0.709049	0.507088	0.758649	0.633371
reactome_Interleukin_2_signaling_Main_Pathway	0.580244	0.516523	0.689401	0.763093	0.764194	0.674326	0.799009	0.551347	0.517453	0.562374	0.735294	0.724338	0.582753	0.577971	0.716892	0.700016	0.986456	0.679281	0.51852	0.804738	0.566809
reactome_Interleukin_6_signaling_Main_Pathway	0.68003	0.55105	0.548713	0.706887	0.772038	0.677206	0.804567	0.56519	0.665267	0.509696	0.824095	0.552149	0.506553	0.50768	0.711528	0.742173	0.705589	0.680158	0.659383	0.584854	0.741422
reactome_Interleukin_7_signaling_Main_Pathway	0.605488	0.573109	0.524884	0.591928	0.741027	0.65881	0.84656	0.597849	0.503773	0.540364	0.830648	0.562744	0.546215	0.515987	0.562819	0.731781	0.909766	0.775013	0.557936	0.668085	0.660113
reactome_Interleukin_receptor_SHC_signaling_Main_Pathway	0.553422	0.51131	0.607186	0.761656	0.692863	0.594737	0.860034	0.61494	0.550173	0.562815	0.770794	0.76689	0.686287	0.629389	0.703851	0.753986	0.982171	0.65919	0.515377	0.841112	0.587302
reactome_Intrinsic_Pathway_Main_Pathway	0.527219	0.635145	0.709631	0.588973	0.69744	0.672119	0.502035	0.84314	0.632586	0.602949	0.922243	0.755975	0.937273	0.744666	0.564082	0.803585	0.510334	0.792121	0.619348	0.502872	0.586712
reactome_Ion_transport_by_P_type_ATPases_Main_Pathway	0.522809	0.579885	0.524366	0.794743	0.505408	0.50523	0.722323	0.855481	0.766552	0.714447	0.548342	0.786749	0.78678	0.502229	0.819702	0.52445	0.508733	0.555212	0.604468	0.693309	0.561103
reactome_Iron_uptake_and_transport_Main_Pathway	0.539695	0.528502	0.714184	0.883845	0.653608	0.530174	0.876833	0.570423	0.585508	0.717184	0.659243	0.649319	0.678379	0.555057	0.816954	0.569011	0.810206	0.596698	0.621615	0.732129	0.53307
reactome_JNK_c_Jun_kinases_phosphorylation_and_activation_mediated_by_activated_human_TAK1_Main_Pathway	0.558571	0.500841	0.755269	0.771906	0.698661	0.650372	0.54154	0.524838	0.597152	0.605649	0.525098	0.630139	0.835683	0.583156	0.809687	0.544054	0.723378	0.559571	0.645267	0.594922	0.763166
reactome_KSRP_destabilizes_mRNA_Main_Pathway	0.646749	0.593303	0.519197	0.522614	0.797583	0.622525	0.658482	0.702053	0.663678	0.666053	0.600892	0.644873	0.699614	0.689541	0.500408	0.535422	0.868722	0.652592	0.614877	0.746144	0.697807
reactome_Keratan_sulfate_biosynthesis_Main_Pathway	0.525249	0.579878	0.822107	0.801628	0.762006	0.701561	0.60691	0.809951	0.54013	0.715856	0.575293	0.844745	0.603546	0.556614	0.858452	0.538409	0.61613	0.678617	0.644707	0.687546	0.689104
reactome_Keratan_sulfate_degradation_Main_Pathway	0.643478	0.58679	0.912513	0.606444	0.698646	0.68937	0.52738	0.613325	0.519231	0.659964	0.606051	0.812233	0.669904	0.75236	0.697414	0.560934	0.658967	0.691778	0.523173	0.566758	0.815644
reactome_Ketone_body_catabolism_Main_Pathway	0.531163	0.556586	0.706088	0.755803	0.509609	0.594307	0.923096	0.683731	0.547446	0.791198	0.820641	0.702537	0.508934	0.744848	0.795261	0.80412	0.524238	0.52311	0.563858	0.501563	0.553524
reactome_Kinesins_Main_Pathway	0.656007	0.625517	0.846724	0.714235	0.757286	0.533281	0.81594	0.8452	0.732968	0.639032	0.739821	0.67379	0.79899	0.787985	0.741494	0.653531	0.808745	0.609937	0.76399	0.907126	0.552199
reactome_L13a_mediated_translational_silencing_of_Ceruloplasmin_expression_Main_Pathway	0.503408	0.591062	0.779053	0.547663	0.671581	0.659417	0.659104	0.583865	0.708341	0.698141	0.562027	0.500365	0.764659	0.638802	0.529573	0.509406	0.854078	0.59182	0.516181	0.749354	0.706551
reactome_L1CAM_interactions_Main_Pathway	0.625845	0.506348	0.578824	0.879693	0.679438	0.749762	0.833476	0.686436	0.545121	0.711454	0.763451	0.601427	0.985508	0.612398	0.894273	0.620679	0.645013	0.591742	0.619262	0.671446	0.67943
reactome_LDL_endocytosis_Main_Pathway	0.546798	0.748346	0.655453	0.515835	0.879261	0.801706	0.714779	0.827067	0.502471	0.595286	0.659253	0.824479	0.814415	0.579732	0.5475	0.603657	0.665415	0.653428	0.755721	0.707172	0.512239
reactome_LRR_FLII_interacting_protein_1_LRRFIP1_activates_type_I_IFN_production_Main_Pathway	0.531989	0.584998	0.576955	0.604756	0.800532	0.595695	0.560019	0.64671	0.640412	0.615266	0.680979	0.512318	0.514997	0.574638	0.547706	0.704843	0.58814	0.724226	0.531633	0.756547	0.71745
reactome_Laminin_interactions_Main_Pathway	0.549419	0.807996	0.503709	0.62684	0.813126	0.868713	0.531553	0.602655	0.60186	0.562832	0.567811	0.672108	0.546106	0.756844	0.650549	0.615569	0.650844	0.76202	0.76798	0.733056	0.571148
reactome_Leading_Strand_Synthesis_Main_Pathway	0.68342	0.626198	0.865541	0.606017	0.815637	0.588223	0.725856	0.688226	0.691563	0.601391	0.644174	0.715922	0.644887	0.776759	0.638341	0.683159	0.874883	0.654987	0.768197	0.775731	0.600691
reactome_Leukotriene_receptors_Main_Pathway	0.503675	0.630499	0.690983	0.701749	0.734371	0.570126	0.854487	0.611839	0.675057	0.546172	0.69329	0.613733	0.565729	0.60303	0.678467	0.776433	0.587461	0.507164	0.711651	0.6609	0.743188
reactome_Ligand_gated_ion_channel_transport_Main_Pathway	0.58912	0.672647	0.560852	0.945783	0.617007	0.523978	0.665565	0.614171	0.722802	0.777006	0.78392	0.594821	0.922648	0.540338	0.930392	0.707469	0.678044	0.540319	0.523036	0.59435	0.60752
reactome_Linoleic_acid_LA_metabolism_Main_Pathway	0.502768	0.549731	0.64157	0.565286	0.819334	0.765877	0.711538	0.59239	0.522689	0.556548	0.53226	0.637877	0.909821	0.665931	0.556938	0.715293	0.759365	0.638	0.584521	0.895171	0.547927
reactome_Loss_of_Nlp_from_mitotic_centrosomes_Main_Pathway	0.571505	0.626753	0.655634	0.658832	0.8253	0.583414	0.709523	0.637975	0.741123	0.672073	0.595762	0.644057	0.565755	0.728099	0.689785	0.65538	0.746418	0.658602	0.678367	0.857487	0.60913
reactome_Loss_of_proteins_required_for_interphase_microtubule_organizationA_from_the_centrosome_Main_Pathway	0.571505	0.626753	0.655634	0.658832	0.8253	0.583414	0.709523	0.637975	0.741123	0.672073	0.595762	0.644057	0.565755	0.728099	0.689785	0.65538	0.746418	0.658602	0.678367	0.857487	0.60913
reactome_Lysine_catabolism_Main_Pathway	0.517125	0.508066	0.603143	0.518941	0.694512	0.577551	0.777799	0.688028	0.686702	0.805552	0.582812	0.772781	0.589736	0.752408	0.631507	0.695729	0.724944	0.569828	0.539511	0.623789	0.599158
reactome_Lysosome_Vesicle_Biogenesis_Main_Pathway	0.64723	0.787809	0.634064	0.767035	0.559192	0.580226	0.813307	0.652444	0.693616	0.50681	0.857316	0.592833	0.732145	0.509685	0.741649	0.744682	0.503432	0.511704	0.521574	0.591827	0.63532
reactome_Lysosphingolipid_and_LPA_receptors_Main_Pathway	0.642522	0.516835	0.705892	0.784757	0.750186	0.737355	0.741594	0.650226	0.570455	0.652213	0.563027	0.669471	0.636437	0.702261	0.711346	0.846718	0.883709	0.552174	0.719199	0.67117	0.566517
reactome_MEK_activation_Main_Pathway	0.665088	0.67519	0.735146	0.810977	0.75692	0.522722	0.719958	0.742782	0.582542	0.603788	0.541189	0.535115	0.507537	0.609879	0.764896	0.611687	0.686871	0.578012	0.521889	0.751779	0.519873
reactome_MHC_class_II_antigen_presentation_Main_Pathway	0.586476	0.703531	0.668544	0.785012	0.832988	0.606335	0.627069	0.686784	0.67111	0.568651	0.717535	0.543267	0.661307	0.67643	0.793616	0.555821	0.778826	0.652724	0.517491	0.764946	0.515586
reactome_Meiotic_recombination_Main_Pathway	0.690014	0.688481	0.850402	0.740578	0.799638	0.553857	0.634506	0.724704	0.565193	0.661434	0.708351	0.636627	0.675778	0.728847	0.773378	0.621756	0.924079	0.536677	0.817699	0.808522	0.501312
reactome_Meiotic_synapsis_Main_Pathway	0.692916	0.687315	0.885561	0.771544	0.770096	0.611459	0.720147	0.765185	0.554551	0.666797	0.617259	0.565292	0.536636	0.628294	0.783097	0.614755	0.899511	0.552654	0.793954	0.820137	0.538236
reactome_Membrane_binding_and_targetting_of_GAG_proteins_Main_Pathway	0.517416	0.661545	0.832384	0.710419	0.762837	0.550733	0.587521	0.584615	0.783692	0.711708	0.515229	0.646625	0.69655	0.543481	0.733581	0.675368	0.620984	0.573199	0.575429	0.512238	0.580629
reactome_Metabolism_of_Angiotensinogen_to_Angiotensins_Main_Pathway	0.542753	0.566691	0.716659	0.703051	0.766007	0.65137	0.87511	0.583022	0.510061	0.664486	0.919227	0.735111	0.584731	0.584778	0.653641	0.740106	0.680248	0.598182	0.852895	0.659896	0.550432
reactome_Metabolism_of_folate_and_pterines_Main_Pathway	0.71317	0.512777	0.843009	0.623694	0.719545	0.620293	0.67578	0.664775	0.587385	0.637008	0.645302	0.523329	0.740475	0.636163	0.549688	0.51565	0.682315	0.693907	0.644962	0.773238	0.510884
reactome_Metabolism_of_polyamines_Main_Pathway	0.627154	0.50492	0.580369	0.615706	0.774278	0.682558	0.778733	0.677645	0.581869	0.65166	0.655277	0.630152	0.834081	0.651033	0.518757	0.68015	0.726654	0.681621	0.666888	0.616526	0.522354
reactome_Metal_ion_SLC_transporters_Main_Pathway	0.511214	0.547878	0.66061	0.663029	0.572166	0.561578	0.772039	0.627829	0.607487	0.682905	0.769889	0.596653	0.755739	0.58587	0.69225	0.589127	0.821368	0.785497	0.505354	0.767642	0.66162
reactome_Methionine_salvage_Main_Pathway	0.592487	0.612654	0.686457	0.529792	0.624698	0.564555	0.819587	0.773446	0.544844	0.734249	0.563982	0.578022	0.815208	0.524442	0.514737	0.816003	0.730594	0.594516	0.508616	0.546814	0.574884
reactome_Methylation_Main_Pathway	0.641037	0.657248	0.554067	0.679432	0.797884	0.584662	0.564626	0.56988	0.929064	0.641367	0.879184	0.607857	0.767466	0.540882	0.634088	0.625123	0.54281	0.809482	0.603106	0.752337	0.519639
reactome_MicroRNA_miRNA_biogenesis_Main_Pathway	0.574603	0.517986	0.613934	0.522103	0.716745	0.599416	0.683504	0.653121	0.646137	0.690379	0.604088	0.635559	0.616486	0.634614	0.554712	0.633329	0.620695	0.726254	0.679286	0.838884	0.654316
reactome_Mineralocorticoid_biosynthesis_Main_Pathway	0.591461	0.771888	0.538767	0.515412	0.662566	0.512946	0.680701	0.668637	0.562245	0.717767	0.502205	0.569616	0.990498	0.504895	0.562391	0.899756	0.686569	0.5059	0.647011	0.638061	0.553739
reactome_Miscellaneous_substrates_Main_Pathway	0.627059	0.511902	0.912435	0.581057	0.531523	0.601709	0.701436	0.916918	0.673968	0.50115	0.632974	0.810079	0.74695	0.69161	0.661253	0.905474	0.633277	0.52451	0.722666	0.630307	0.664503
reactome_Mismatch_repair_MMR_directed_by_MSH2_MSH3_MutSbeta__Main_Pathway	0.684698	0.637245	0.894928	0.673506	0.813745	0.514331	0.734418	0.679174	0.687077	0.670474	0.666418	0.688794	0.61554	0.727299	0.697325	0.582168	0.880321	0.646495	0.775076	0.798845	0.570656
reactome_Mismatch_repair_MMR_directed_by_MSH2_MSH6_MutSalpha__Main_Pathway	0.677938	0.640733	0.87798	0.66159	0.808628	0.538107	0.723731	0.677932	0.679925	0.670918	0.690023	0.709178	0.681708	0.735767	0.688715	0.60937	0.878745	0.645709	0.781066	0.798551	0.594364
reactome_Mitochondrial_iron_sulfur_cluster_biogenesis_Main_Pathway	0.565793	0.67466	0.61798	0.572398	0.75365	0.655264	0.508928	0.654331	0.590057	0.726996	0.510973	0.567383	0.933193	0.606416	0.576345	0.607523	0.597978	0.593171	0.536101	0.516266	0.677319
reactome_Mitochondrial_tRNA_aminoacylation_Main_Pathway	0.708902	0.602488	0.693376	0.568489	0.621597	0.627705	0.841383	0.636482	0.623873	0.779313	0.626597	0.576252	0.90775	0.566709	0.520177	0.664128	0.7053	0.690178	0.654644	0.71827	0.527696
reactome_Mitochondrial_transcription_initiation_Main_Pathway	0.678863	0.658635	0.598754	0.568526	0.67933	0.559304	0.86453	0.799845	0.527891	0.78035	0.71924	0.509842	0.930634	0.565597	0.566497	0.703833	0.65906	0.726433	0.639477	0.618319	0.541481
reactome_Mitotic_Prometaphase_Main_Pathway	0.645403	0.631695	0.909192	0.708957	0.730612	0.519519	0.698335	0.720619	0.711161	0.660436	0.743162	0.738503	0.635166	0.774279	0.763423	0.684954	0.91812	0.606393	0.818335	0.892195	0.592587
reactome_Molecules_associated_with_elastic_fibres_Main_Pathway	0.687251	0.500308	0.82609	0.5565	0.761639	0.824402	0.530256	0.695844	0.592873	0.522109	0.627969	0.757098	0.531707	0.515641	0.575485	0.81777	0.684981	0.652682	0.546763	0.634271	0.70229
reactome_Molybdenum_cofactor_biosynthesis_Main_Pathway	0.672963	0.558525	0.882448	0.538863	0.649026	0.502139	0.868178	0.678671	0.643396	0.660042	0.525919	0.702138	0.934621	0.679245	0.522315	0.674464	0.532909	0.684951	0.623688	0.568259	0.541864
reactome_Multifunctional_anion_exchangers_Main_Pathway	0.761128	0.513182	0.623629	0.828107	0.630751	0.567368	0.826937	0.931229	0.877632	0.701875	0.645074	0.793011	0.553682	0.596656	0.783628	0.718052	0.72021	0.627188	0.670008	0.516042	0.757532
reactome_Muscarinic_acetylcholine_receptors_Main_Pathway	0.656432	0.593465	0.554974	0.780085	0.502888	0.674423	0.614066	0.661853	0.632163	0.841327	0.748935	0.706692	0.98287	0.703813	0.86484	0.607626	0.763155	0.555882	0.738812	0.636276	0.507683
reactome_MyD88_Mal_cascade_initiated_on_plasma_membrane_Main_Pathway	0.653808	0.52691	0.681792	0.673383	0.646098	0.729256	0.65086	0.752696	0.665077	0.598546	0.619096	0.672515	0.517433	0.579843	0.652115	0.620589	0.734871	0.563418	0.531107	0.783405	0.617032
reactome_MyD88_cascade_initiated_on_plasma_membrane_Main_Pathway	0.673446	0.526222	0.717932	0.586735	0.776063	0.616707	0.543617	0.506068	0.603282	0.688206	0.624115	0.61032	0.633591	0.661198	0.507231	0.57932	0.782282	0.711156	0.519555	0.829683	0.648022
reactome_MyD88_dependent_cascade_initiated_on_endosome_Main_Pathway	0.635492	0.50639	0.74237	0.530622	0.767591	0.573117	0.520337	0.512745	0.569528	0.678633	0.666945	0.585735	0.649221	0.652663	0.579782	0.64975	0.809601	0.703179	0.540569	0.874856	0.635582
reactome_MyD88_independent_cascade_Main_Pathway	0.532287	0.545506	0.561238	0.794756	0.763651	0.609283	0.918634	0.67729	0.572432	0.50066	0.810149	0.503418	0.588992	0.502527	0.779169	0.775822	0.788073	0.613211	0.639724	0.514422	0.613321
reactome_NADE_modulates_death_signalling_Main_Pathway	0.54739	0.589475	0.679319	0.800265	0.745432	0.766293	0.740655	0.652365	0.575806	0.637618	0.763163	0.516184	0.533642	0.60739	0.77999	0.658599	0.680234	0.52814	0.63349	0.541446	0.773235
reactome_NCAM1_interactions_Main_Pathway	0.734082	0.626216	0.85785	0.767196	0.602141	0.686155	0.50175	0.730157	0.6938	0.664533	0.515912	0.649044	0.92837	0.545371	0.775058	0.660729	0.734085	0.544984	0.536892	0.547874	0.723312
reactome_NCAM_signaling_for_neurite_out_growth_Main_Pathway	0.515012	0.570286	0.569975	0.574502	0.736104	0.53164	0.729509	0.815958	0.656562	0.760311	0.522398	0.555382	0.974421	0.577391	0.600986	0.554118	0.519812	0.774632	0.636713	0.70785	0.71665
reactome_NEP_NS2_Interacts_with_the_Cellular_Export_Machinery_Main_Pathway	0.600734	0.539521	0.763885	0.509969	0.791918	0.549658	0.747205	0.702536	0.623085	0.69286	0.660075	0.685942	0.637314	0.681353	0.519751	0.663233	0.750803	0.727029	0.775634	0.804466	0.594402
reactome_NF_kB_activation_through_FADD_RIP_1_pathway_mediated_by_caspase_8_and_10_Main_Pathway	0.649336	0.551334	0.703328	0.777194	0.770439	0.650741	0.541166	0.586924	0.728811	0.679446	0.659265	0.561856	0.696579	0.589327	0.655354	0.549725	0.706962	0.691143	0.524721	0.828603	0.701844
reactome_NF_kB_is_activated_and_signals_survival_Main_Pathway	0.686735	0.509418	0.743905	0.713408	0.838572	0.669838	0.823265	0.569662	0.579124	0.691056	0.510521	0.519779	0.639496	0.540453	0.667822	0.668976	0.555641	0.52459	0.544215	0.564166	0.816961
reactome_NGF_independant_TRKA_activation_Main_Pathway	0.702642	0.590119	0.752009	0.744176	0.60051	0.731567	0.658467	0.737303	0.634374	0.505307	0.569385	0.74137	0.995022	0.570225	0.771297	0.672466	0.729437	0.548169	0.656971	0.793101	0.642785
reactome_NGF_processing_Main_Pathway	0.598496	0.532325	0.764011	0.863878	0.755226	0.662885	0.867657	0.799919	0.502989	0.626886	0.504505	0.618399	0.501541	0.638573	0.809692	0.697103	0.827616	0.616348	0.540396	0.656639	0.749796
reactome_NICD_traffics_to_nucleus_Main_Pathway	0.50355	0.687993	0.658424	0.573416	0.769346	0.547093	0.678333	0.709939	0.747493	0.587514	0.685367	0.538528	0.599823	0.603763	0.545663	0.851718	0.612497	0.76397	0.780297	0.666269	0.779883
reactome_NOD1_2_Signaling_Pathway_Main_Pathway	0.586727	0.517641	0.660085	0.672397	0.873121	0.586914	0.650172	0.535121	0.666103	0.588184	0.704424	0.692347	0.518282	0.647171	0.64389	0.682	0.887422	0.72211	0.52327	0.79017	0.67928
reactome_NOSTRIN_mediated_eNOS_trafficking_Main_Pathway	0.525397	0.568871	0.897502	0.647119	0.67787	0.757135	0.838424	0.602381	0.753453	0.652966	0.907901	0.775282	0.60577	0.558309	0.666516	0.600732	0.692855	0.71907	0.780603	0.706536	0.795247
reactome_NOTCH1_Intracellular_Domain_Regulates_Transcription_Main_Pathway	0.523134	0.503122	0.682341	0.654995	0.838708	0.553438	0.522803	0.636781	0.747113	0.705885	0.532137	0.519703	0.60237	0.608788	0.646176	0.66884	0.595812	0.680008	0.581001	0.66315	0.743215
reactome_NOTCH2_Activation_and_Transmission_of_Signal_to_the_Nucleus_Main_Pathway	0.561302	0.580095	0.765942	0.793078	0.874699	0.68822	0.529141	0.852177	0.758795	0.616454	0.555085	0.595838	0.90288	0.615613	0.75448	0.503758	0.521918	0.624601	0.641978	0.527491	0.792371
reactome_NOTCH2_intracellular_domain_regulates_transcription_Main_Pathway	0.542949	0.63527	0.649423	0.629381	0.710309	0.570058	0.6069	0.52691	0.665465	0.642636	0.661379	0.502759	0.539655	0.597369	0.642062	0.862138	0.573184	0.762023	0.762524	0.657019	0.77196
reactome_NRAGE_signals_death_through_JNK_Main_Pathway	0.500674	0.5194	0.512361	0.787117	0.774934	0.602936	0.578194	0.725483	0.654272	0.686844	0.573841	0.516295	0.597538	0.693228	0.746333	0.657846	0.702643	0.678387	0.652795	0.718144	0.67081
reactome_NRIF_signals_cell_death_from_the_nucleus_Main_Pathway	0.540308	0.535559	0.772751	0.748149	0.834788	0.624628	0.707071	0.651593	0.656156	0.708159	0.510052	0.546996	0.526427	0.579027	0.737778	0.601562	0.573502	0.519221	0.564925	0.502035	0.787062
reactome_N_Glycan_antennae_elongation_Main_Pathway	0.517675	0.624632	0.55737	0.870378	0.565623	0.581764	0.822561	0.876146	0.502825	0.514057	0.582224	0.723065	0.984565	0.531585	0.89293	0.63979	0.60211	0.575422	0.701749	0.717533	0.610041
reactome_N_glycan_trimming_in_the_ER_and_Calnexin_Calreticulin_cycle_Main_Pathway	0.725706	0.595196	0.514819	0.717878	0.549213	0.645707	0.542872	0.654429	0.598946	0.676298	0.500855	0.619533	0.85707	0.563861	0.583014	0.533082	0.562194	0.655919	0.75672	0.798587	0.558015
reactome_Na_Cl_dependent_neurotransmitter_transporters_Main_Pathway	0.666677	0.535183	0.525199	0.695732	0.824194	0.718576	0.533987	0.795263	0.659167	0.526987	0.528411	0.702429	0.945452	0.504317	0.709176	0.885473	0.696095	0.682592	0.639842	0.835189	0.560082
reactome_Na_dependent_glucose_transporters_Main_Pathway	0.621021	0.612443	0.561264	0.6868	0.647664	0.501645	0.644895	0.806481	0.503356	0.69774	0.909088	0.670244	0.765746	0.584556	0.819986	0.848183	0.516853	0.678229	0.652687	0.585448	0.640403
reactome_Nectin_Necl_trans_heterodimerization_Main_Pathway	0.533431	0.607236	0.689197	0.813429	0.615555	0.517156	0.743846	0.731325	0.566171	0.590421	0.557247	0.755144	0.947866	0.581411	0.814886	0.547273	0.575588	0.519712	0.749941	0.515015	0.729355
reactome_Nef_Mediated_CD4_Down_regulation_Main_Pathway	0.514782	0.757165	0.572572	0.813158	0.825356	0.656981	0.519848	0.615304	0.518894	0.55556	0.737818	0.658149	0.605152	0.603262	0.76115	0.535147	0.905467	0.633199	0.502171	0.716969	0.542412
reactome_Nef_Mediated_CD8_Down_regulation_Main_Pathway	0.551734	0.72119	0.528811	0.780804	0.720815	0.636039	0.530623	0.621539	0.607995	0.600401	0.618558	0.617601	0.585074	0.635053	0.724649	0.517541	0.826147	0.575169	0.55514	0.674593	0.525885
reactome_Nef_and_signal_transduction_Main_Pathway	0.61189	0.555308	0.516189	0.773234	0.783488	0.694031	0.884948	0.598699	0.558147	0.60124	0.793213	0.717792	0.721002	0.543282	0.727042	0.761131	0.966445	0.680352	0.509794	0.676097	0.577484
reactome_Nef_mediated_downregulation_of_MHC_class_I_complex_cell_surface_expression_Main_Pathway	0.706426	0.816733	0.797376	0.737364	0.73025	0.51253	0.795398	0.697669	0.58769	0.540673	0.749242	0.566209	0.618341	0.642076	0.741273	0.880615	0.730966	0.589142	0.548178	0.618789	0.687046
reactome_Negative_regulation_of_FGFR_signaling_Main_Pathway	0.680002	0.667141	0.704045	0.652742	0.77034	0.529264	0.738779	0.749674	0.726924	0.506135	0.742123	0.792835	0.764374	0.574646	0.63511	0.528984	0.725895	0.819654	0.673445	0.792183	0.60377
reactome_Negative_regulation_of_the_PI3K_AKT_network_Main_Pathway	0.501624	0.566646	0.679423	0.64573	0.810176	0.740784	0.513812	0.601439	0.533299	0.634162	0.549852	0.501147	0.593461	0.514822	0.639697	0.646492	0.507506	0.682471	0.526832	0.748727	0.800234
reactome_Negative_regulators_of_RIG_I_MDA5_signaling_Main_Pathway	0.548588	0.609344	0.514546	0.767147	0.837067	0.720106	0.629897	0.547278	0.573271	0.587669	0.699817	0.610196	0.587511	0.594121	0.721157	0.596035	0.876165	0.572203	0.524014	0.641676	0.679232
reactome_Nephrin_interactions_Main_Pathway	0.613917	0.536796	0.692259	0.716349	0.810619	0.562185	0.512779	0.65802	0.758315	0.633049	0.560997	0.663867	0.875014	0.66726	0.711405	0.650616	0.614418	0.693776	0.631988	0.744966	0.748181
reactome_Netrin_mediated_repulsion_signals_Main_Pathway	0.610263	0.7061	0.736604	0.826377	0.519903	0.678956	0.52627	0.792095	0.755122	0.549039	0.663958	0.70711	0.986553	0.574421	0.861316	0.712874	0.823749	0.526122	0.559455	0.503637	0.638052
reactome_Neurofascin_interactions_Main_Pathway	0.687137	0.566227	0.778929	0.702282	0.658965	0.696258	0.525724	0.700409	0.701813	0.569033	0.647008	0.74127	0.989199	0.528987	0.773477	0.505743	0.610635	0.602348	0.539616	0.558172	0.641243
reactome_Neurotransmitter_Clearance_In_The_Synaptic_Cleft_Main_Pathway	0.500375	0.526308	0.87779	0.67526	0.850941	0.763216	0.559651	0.704244	0.684901	0.648542	0.57566	0.595849	0.90467	0.506008	0.761941	0.690407	0.889891	0.560531	0.570338	0.591143	0.820432
reactome_Nicotinamide_salvaging_Main_Pathway	0.580114	0.620242	0.519657	0.521875	0.798685	0.644167	0.535128	0.757277	0.78078	0.740197	0.569634	0.927598	0.695999	0.58858	0.536806	0.664218	0.738941	0.730318	0.660532	0.673178	0.632728
reactome_Nicotinate_metabolism_Main_Pathway	0.59	0.544987	0.67742	0.666665	0.741649	0.689477	0.573223	0.667515	0.73213	0.831981	0.524146	0.651607	0.611747	0.628435	0.607298	0.718863	0.647722	0.66709	0.507166	0.618132	0.606489
reactome_Nitric_oxide_stimulates_guanylate_cyclase_Main_Pathway	0.522518	0.508273	0.849625	0.5953	0.871223	0.730337	0.565287	0.850627	0.613374	0.650633	0.705248	0.56381	0.952901	0.5786	0.6791	0.620232	0.591538	0.733678	0.726485	0.643499	0.766257
reactome_NoRC_negatively_regulates_rRNA_expression_Main_Pathway	0.712473	0.696333	0.75018	0.688577	0.81612	0.55428	0.714821	0.749358	0.603622	0.677516	0.64483	0.612547	0.72528	0.653838	0.697319	0.51983	0.909673	0.549461	0.77723	0.763066	0.512217
reactome_Non_integrin_membrane_ECM_interactions_Main_Pathway	0.63465	0.623277	0.650885	0.747735	0.632895	0.702307	0.523434	0.712044	0.648253	0.61551	0.530842	0.833637	0.744675	0.516878	0.787062	0.594462	0.703298	0.66751	0.723112	0.587059	0.674474
reactome_Nonhomologous_End_joining_NHEJ__Main_Pathway	0.540571	0.574839	0.699452	0.563815	0.832013	0.623283	0.80758	0.670957	0.635831	0.711008	0.552764	0.519137	0.617601	0.694759	0.605546	0.502297	0.67008	0.708926	0.594355	0.741749	0.606572
reactome_Nonsense_Mediated_Decay_NMD_enhanced_by_the_Exon_Junction_Complex_EJC__Main_Pathway	0.531477	0.564035	0.774414	0.519627	0.699748	0.655947	0.629236	0.567771	0.720011	0.703079	0.553478	0.507172	0.755374	0.618737	0.521577	0.524437	0.865281	0.576991	0.507523	0.746932	0.708195
reactome_Nonsense_Mediated_Decay_NMD_independent_of_the_Exon_Junction_Complex_EJC__Main_Pathway	0.514743	0.591424	0.792054	0.541644	0.663703	0.66582	0.668905	0.607848	0.694546	0.686071	0.550518	0.501549	0.75116	0.648919	0.537289	0.514034	0.857169	0.610794	0.520404	0.778022	0.700226
reactome_Norepinephrine_Neurotransmitter_Release_Cycle_Main_Pathway	0.568084	0.567188	0.857218	0.694261	0.633585	0.743395	0.661802	0.706361	0.626751	0.704172	0.50238	0.745558	0.994584	0.544356	0.747784	0.614719	0.638603	0.522382	0.709732	0.704094	0.82323
reactome_Notch_HLH_transcription_Main_Pathway	0.50355	0.687993	0.658424	0.573416	0.769346	0.547093	0.678333	0.709939	0.747493	0.587514	0.685367	0.538528	0.599823	0.603763	0.545663	0.851718	0.612497	0.76397	0.780297	0.666269	0.779883
reactome_NrCAM_interactions_Main_Pathway	0.676675	0.531822	0.643076	0.832116	0.547921	0.529975	0.581235	0.50805	0.584681	0.60476	0.59834	0.638916	0.876363	0.705272	0.874425	0.589459	0.627077	0.542599	0.748566	0.560929	0.506747
reactome_Nuclear_Pore_Complex_NPC_Disassembly_Main_Pathway	0.573417	0.528438	0.738016	0.501238	0.790467	0.584118	0.68983	0.684132	0.632235	0.693819	0.591691	0.664957	0.648849	0.671846	0.532323	0.660447	0.737658	0.743967	0.766026	0.805415	0.599978
reactome_Nuclear_Receptor_transcription_Main_Pathway	0.551638	0.542596	0.547025	0.653202	0.582064	0.506116	0.680781	0.861893	0.643448	0.72257	0.671093	0.810259	0.842654	0.595607	0.631602	0.621923	0.650648	0.681146	0.794425	0.750732	0.538447
reactome_Nuclear_import_of_Rev_protein_Main_Pathway	0.600025	0.543683	0.757616	0.508999	0.792058	0.532822	0.737261	0.700709	0.62023	0.704603	0.6594	0.691364	0.68568	0.668074	0.52379	0.675994	0.765	0.717575	0.766995	0.793387	0.601271
reactome_Nuclear_signaling_by_ERBB4_Main_Pathway	0.553142	0.615832	0.693539	0.637345	0.817454	0.611382	0.631889	0.657913	0.52928	0.682465	0.706669	0.561769	0.658951	0.551263	0.613008	0.64705	0.5245	0.711	0.606338	0.625056	0.685577
reactome_O_glycosylation_of_TSR_domain_containing_proteins_Main_Pathway	0.730781	0.539795	0.951636	0.530667	0.730632	0.754011	0.609209	0.648635	0.599864	0.532466	0.674185	0.594879	0.638474	0.535618	0.547428	0.629266	0.666341	0.707608	0.696017	0.716284	0.787504
reactome_O_linked_glycosylation_of_mucins_Main_Pathway	0.557669	0.57791	0.714293	0.789973	0.566231	0.755356	0.701427	0.745385	0.561078	0.82139	0.600799	0.86672	0.79941	0.596921	0.811028	0.55427	0.648815	0.651886	0.743344	0.616288	0.66859
reactome_Olfactory_Signaling_Pathway_Main_Pathway	0.572951	0.611021	0.539258	0.623373	0.823972	0.611861	0.620392	0.506084	0.767263	0.676076	0.69462	0.79259	0.563662	0.682539	0.664144	0.50351	0.51006	0.672843	0.509793	0.675744	0.63638
reactome_Oncogene_Induced_Senescence_Main_Pathway	0.555549	0.525613	0.626488	0.636468	0.730518	0.708253	0.586737	0.705043	0.57427	0.591172	0.508444	0.608084	0.641155	0.652906	0.594524	0.693292	0.634561	0.75256	0.589981	0.906521	0.648973
reactome_Opioid_Signalling_Main_Pathway	0.52941	0.508446	0.612509	0.844675	0.501721	0.600251	0.591048	0.599921	0.552422	0.504363	0.702865	0.569574	0.778785	0.557748	0.906981	0.569473	0.653061	0.612875	0.625518	0.587838	0.725867
reactome_Opsins_Main_Pathway	0.588556	0.643072	0.566725	0.578659	0.678031	0.545435	0.788561	0.549843	0.649095	0.548316	0.85823	0.513812	0.507242	0.558736	0.564895	0.858111	0.839021	0.570322	0.550971	0.65164	0.556249
reactome_Orc1_removal_from_chromatin_Main_Pathway	0.650367	0.618155	0.783888	0.681428	0.85054	0.596019	0.688928	0.638808	0.651475	0.672527	0.67851	0.682758	0.811258	0.770774	0.702336	0.536995	0.914321	0.563542	0.690195	0.758891	0.524609
reactome_Organic_anion_transport_Main_Pathway	0.632874	0.751443	0.574755	0.825204	0.52057	0.686076	0.818947	0.914107	0.675841	0.543471	0.624629	0.628178	0.553461	0.61663	0.877752	0.981587	0.543094	0.694032	0.508563	0.68222	0.599238
reactome_Organic_anion_transporters_Main_Pathway	0.697184	0.689701	0.638405	0.91355	0.538995	0.557764	0.524531	0.518848	0.530176	0.645849	0.54256	0.55124	0.518894	0.607765	0.902878	0.772249	0.546551	0.525883	0.804063	0.706733	0.817825
reactome_Organic_cation_transport_Main_Pathway	0.604806	0.546533	0.70607	0.541961	0.776135	0.669027	0.523402	0.575626	0.535545	0.552253	0.694257	0.620064	0.720555	0.50753	0.504338	0.717955	0.738666	0.704048	0.664836	0.631369	0.725771
reactome_Oxidative_Stress_Induced_Senescence_Main_Pathway	0.511324	0.502201	0.674397	0.688752	0.797923	0.52853	0.548184	0.523364	0.652215	0.654665	0.570931	0.53956	0.555309	0.589063	0.700758	0.655955	0.646274	0.667533	0.522081	0.858841	0.636637
reactome_Oxygen_dependent_asparagine_hydroxylation_of_Hypoxia_inducible_Factor_Alpha_Main_Pathway	0.595542	0.583682	0.598829	0.695566	0.801166	0.763182	0.519827	0.72046	0.693691	0.558433	0.759023	0.559796	0.565529	0.557849	0.662661	0.541059	0.574632	0.777004	0.711745	0.729014	0.574208
reactome_Oxygen_dependent_proline_hydroxylation_of_Hypoxia_inducible_Factor_Alpha_Main_Pathway	0.523065	0.513688	0.666011	0.684815	0.851196	0.577917	0.528452	0.637176	0.782064	0.644401	0.677944	0.659749	0.58523	0.530018	0.713804	0.50579	0.795875	0.605644	0.542586	0.513713	0.570036
reactome_P2Y_receptors_Main_Pathway	0.617119	0.539802	0.524965	0.895259	0.757934	0.548601	0.901374	0.561646	0.608284	0.584784	0.66343	0.579229	0.629819	0.513469	0.880922	0.705119	0.709249	0.542758	0.716832	0.68232	0.694076
reactome_PCP_CE_Main_Pathway	0.52431	0.536203	0.55624	0.654284	0.870648	0.738075	0.731568	0.546512	0.554566	0.662837	0.757109	0.584026	0.592864	0.67729	0.661255	0.628609	0.563414	0.554218	0.595092	0.587139	0.658003
reactome_PD_1_signaling_Main_Pathway	0.554346	0.59966	0.674337	0.723374	0.75287	0.564247	0.864451	0.595457	0.543524	0.600471	0.81898	0.75907	0.52177	0.561559	0.702843	0.574725	0.945156	0.627918	0.516672	0.608331	0.50085
reactome_PECAM1_interactions_Main_Pathway	0.54366	0.577126	0.635684	0.595917	0.780231	0.712721	0.714466	0.579613	0.595214	0.555375	0.803244	0.657097	0.838398	0.62218	0.599327	0.672862	0.943303	0.793171	0.68483	0.799296	0.672851
reactome_PERK_regulates_gene_expression_Main_Pathway	0.558574	0.662374	0.613327	0.680505	0.623444	0.54436	0.635811	0.683355	0.546838	0.732745	0.567273	0.559146	0.744737	0.583079	0.69709	0.603217	0.692007	0.622489	0.785529	0.668414	0.514522
reactome_PI3K_AKT_activation_Main_Pathway	0.586695	0.635746	0.816877	0.53356	0.777508	0.782696	0.543761	0.744914	0.613349	0.650755	0.503772	0.662775	0.728587	0.579618	0.583637	0.80773	0.72302	0.68463	0.586747	0.674821	0.843237
reactome_PI3K_Cascade_Main_Pathway	0.508777	0.684399	0.730022	0.533919	0.704406	0.653799	0.576536	0.540215	0.61533	0.63869	0.511866	0.590539	0.679477	0.570453	0.508317	0.828435	0.713821	0.763022	0.529094	0.731183	0.789935
reactome_PI3K_events_in_ERBB2_signaling_Main_Pathway	0.501204	0.603581	0.659662	0.625679	0.686903	0.584301	0.538224	0.517147	0.635754	0.548625	0.532885	0.6255	0.624505	0.597771	0.670991	0.788195	0.611911	0.681866	0.721496	0.523329	0.715127
reactome_PIP3_activates_AKT_signaling_Main_Pathway	0.503079	0.534766	0.677211	0.860566	0.556859	0.60086	0.819908	0.588199	0.76452	0.68355	0.553488	0.582803	0.531471	0.594466	0.838475	0.522625	0.638069	0.531843	0.539474	0.572988	0.603821
reactome_PI_3K_cascade_Main_Pathway	0.661106	0.675656	0.684843	0.648708	0.73771	0.537838	0.748666	0.746495	0.702635	0.517983	0.721447	0.786525	0.752416	0.547422	0.620889	0.519912	0.767676	0.832347	0.703612	0.772804	0.591769
reactome_PKA_activation_in_glucagon_signalling_Main_Pathway	0.606815	0.513158	0.80635	0.718257	0.653425	0.531127	0.685786	0.569547	0.670353	0.532738	0.69799	0.669236	0.948578	0.537163	0.715316	0.704428	0.589508	0.655635	0.826561	0.562472	0.839795
reactome_PKA_mediated_phosphorylation_of_CREB_Main_Pathway	0.532803	0.596345	0.611594	0.872622	0.586859	0.627595	0.53381	0.525994	0.622717	0.590883	0.616299	0.603696	0.916803	0.532235	0.840567	0.700293	0.588121	0.702729	0.584254	0.617748	0.738598
reactome_PKA_mediated_phosphorylation_of_key_metabolic_factors_Main_Pathway	0.663142	0.884496	0.709209	0.522924	0.705386	0.716923	0.501831	0.510196	0.528142	0.574498	0.542075	0.756521	0.755216	0.546432	0.579223	0.52282	0.735578	0.812023	0.614142	0.878886	0.718373
reactome_PLC_beta_mediated_events_Main_Pathway	0.701414	0.506812	0.616026	0.665102	0.562173	0.61026	0.549774	0.691067	0.744204	0.602528	0.569057	0.616164	0.892596	0.609215	0.708286	0.64965	0.576063	0.583412	0.664709	0.664165	0.660444
reactome_PLC_gamma1_signalling_Main_Pathway	0.645307	0.503538	0.873159	0.583412	0.746509	0.87349	0.6407	0.828298	0.585505	0.573746	0.554442	0.525389	0.959526	0.59132	0.580223	0.718638	0.52945	0.521834	0.590871	0.650007	0.788471
reactome_POU5F1_OCT4_SOX2_NANOG_activate_genes_related_to_proliferation_Main_Pathway	0.619412	0.560416	0.804304	0.649647	0.552322	0.612018	0.876339	0.765971	0.637822	0.676555	0.837444	0.719854	0.650461	0.550003	0.685754	0.567389	0.769143	0.574176	0.624378	0.579032	0.500152
reactome_POU5F1_OCT4_SOX2_NANOG_repress_genes_related_to_differentiation_Main_Pathway	0.534571	0.556555	0.902812	0.744447	0.587628	0.556173	0.608109	0.517152	0.623534	0.552784	0.798354	0.642033	0.607899	0.739431	0.759873	0.528578	0.797599	0.641428	0.645831	0.511227	0.509697
reactome_PP2A_mediated_dephosphorylation_of_key_metabolic_factors_Main_Pathway	0.701445	0.863526	0.708845	0.598344	0.818903	0.68752	0.613543	0.648869	0.584836	0.653735	0.59174	0.740356	0.852514	0.540325	0.603994	0.597643	0.707897	0.7687	0.544924	0.857112	0.701783
reactome_PPARA_activates_gene_expression_Main_Pathway	0.535481	0.590499	0.651843	0.671127	0.768527	0.53926	0.690589	0.673	0.724819	0.630021	0.525423	0.548198	0.668375	0.644286	0.621944	0.623727	0.522173	0.686178	0.544671	0.702591	0.669657
reactome_PRC2_methylates_histones_and_DNA_Main_Pathway	0.727111	0.746216	0.861939	0.792577	0.748358	0.519587	0.725222	0.752615	0.525382	0.641574	0.679762	0.622057	0.791398	0.651311	0.787297	0.529114	0.943391	0.539079	0.790346	0.760614	0.659642
reactome_Packaging_Of_Telomere_Ends_Main_Pathway	0.718898	0.757878	0.814092	0.799231	0.759253	0.547339	0.691808	0.732012	0.504351	0.631707	0.640505	0.52296	0.687865	0.611066	0.787632	0.537416	0.928456	0.567688	0.779151	0.719456	0.594936
reactome_Pausing_and_recovery_of_HIV_elongation_Main_Pathway	0.640185	0.672712	0.547575	0.589134	0.790079	0.5514	0.732334	0.694295	0.658925	0.709761	0.570433	0.580197	0.672741	0.660647	0.573749	0.506197	0.728509	0.577154	0.649348	0.674147	0.576341
reactome_Pausing_and_recovery_of_Tat_mediated_HIV_elongation_Main_Pathway	0.638941	0.679906	0.551091	0.580927	0.791645	0.545219	0.739384	0.703345	0.658	0.703868	0.569984	0.572411	0.688593	0.654385	0.566519	0.518854	0.722249	0.565701	0.65114	0.656515	0.56491
reactome_Pentose_phosphate_pathway_hexose_monophosphate_shunt__Main_Pathway	0.661786	0.502015	0.813324	0.501711	0.725685	0.733685	0.788372	0.507468	0.675806	0.685916	0.584273	0.616664	0.871156	0.563376	0.565609	0.680698	0.851866	0.501848	0.578044	0.741175	0.738461
reactome_Peptide_chain_elongation_Main_Pathway	0.507928	0.596999	0.799562	0.547613	0.644576	0.672922	0.691649	0.624896	0.698289	0.679067	0.536178	0.501103	0.746802	0.653756	0.537155	0.510596	0.849841	0.623077	0.527832	0.784903	0.69202
reactome_Phagosomal_maturation_early_endosomal_stage__Main_Pathway	0.6781	0.706791	0.693123	0.636346	0.837109	0.526079	0.914124	0.920063	0.74562	0.50851	0.737858	0.615971	0.730175	0.631288	0.638557	0.8014	0.772302	0.699349	0.58124	0.67032	0.734921
reactome_Phenylalanine_and_tyrosine_catabolism_Main_Pathway	0.725012	0.577796	0.598095	0.591358	0.609223	0.607898	0.806483	0.789042	0.698164	0.843768	0.517105	0.759032	0.676302	0.590644	0.559373	0.982804	0.538101	0.722657	0.602778	0.582895	0.733873
reactome_Phosphate_bond_hydrolysis_by_NUDT_proteins_Main_Pathway	0.764672	0.500537	0.778343	0.614053	0.760903	0.630229	0.814284	0.734729	0.520829	0.615953	0.525994	0.665072	0.77567	0.599653	0.563251	0.683358	0.620037	0.7383	0.683401	0.518241	0.642151
reactome_Phospholipase_C_mediated_cascade_Main_Pathway	0.681313	0.682858	0.686098	0.704296	0.702804	0.523356	0.759766	0.762988	0.711128	0.524868	0.748324	0.779321	0.744134	0.588305	0.709018	0.548743	0.786932	0.807594	0.681219	0.806833	0.657216
reactome_Phosphorylation_of_CD3_and_TCR_zeta_chains_Main_Pathway	0.570361	0.606237	0.656856	0.751067	0.732653	0.547592	0.88637	0.611977	0.527293	0.601792	0.836789	0.75377	0.547422	0.539615	0.733749	0.586	0.935358	0.619432	0.524225	0.605713	0.50087
reactome_Phosphorylation_of_Emi1_Main_Pathway	0.683966	0.668504	0.921063	0.707566	0.66527	0.550873	0.733624	0.780693	0.690044	0.645394	0.802746	0.731167	0.70091	0.745524	0.725917	0.689083	0.930785	0.532769	0.900551	0.886851	0.685317
reactome_Phosphorylation_of_proteins_involved_in_G1_S_transition_by_active_Cyclin_E_Cdk2_complexes_Main_Pathway	0.644227	0.569164	0.923943	0.603506	0.703487	0.535137	0.633971	0.616847	0.609938	0.638099	0.715071	0.725752	0.871499	0.846602	0.682388	0.740552	0.859592	0.617223	0.760397	0.883881	0.58017
reactome_Phosphorylation_of_proteins_involved_in_the_G2_M_transition_by_Cyclin_A_Cdc2_complexes_Main_Pathway	0.609798	0.626886	0.626415	0.79705	0.726746	0.575234	0.721559	0.724624	0.71358	0.531942	0.775271	0.736613	0.743274	0.723508	0.86733	0.631717	0.83355	0.56563	0.620892	0.824975	0.751119
reactome_Phosphorylation_of_the_APC_C_Main_Pathway	0.69687	0.646718	0.795175	0.640811	0.754674	0.557255	0.722228	0.706196	0.737204	0.693959	0.702026	0.704847	0.65518	0.738311	0.692681	0.625924	0.919337	0.606482	0.827297	0.870604	0.533149
reactome_Plasmalogen_biosynthesis_Main_Pathway	0.56916	0.593306	0.525394	0.715893	0.71029	0.524702	0.549687	0.531229	0.618928	0.533974	0.696406	0.634012	0.814285	0.686923	0.753025	0.555093	0.53937	0.784081	0.51753	0.653134	0.58204
reactome_Platelet_Adhesion_to_exposed_collagen_Main_Pathway	0.520218	0.515421	0.639006	0.677136	0.734341	0.605038	0.93941	0.603475	0.548929	0.751927	0.96499	0.601397	0.93992	0.555092	0.675042	0.724579	0.934224	0.747837	0.624479	0.656335	0.644828
reactome_Platelet_Aggregation_Plug_Formation__Main_Pathway	0.523502	0.711284	0.605138	0.554956	0.584903	0.571252	0.856121	0.549124	0.723237	0.602933	0.910389	0.513926	0.869368	0.528831	0.552381	0.551861	0.906628	0.624578	0.689655	0.61271	0.574474
reactome_Platelet_sensitization_by_LDL_Main_Pathway	0.52792	0.646293	0.51525	0.622817	0.899736	0.687244	0.550802	0.634834	0.694295	0.621798	0.704722	0.669183	0.76612	0.603762	0.661464	0.526591	0.69438	0.713221	0.617426	0.838806	0.598564
reactome_Polo_like_kinase_mediated_events_Main_Pathway	0.621692	0.63929	0.947202	0.772093	0.636697	0.561098	0.609004	0.705853	0.667949	0.652616	0.767333	0.750482	0.648172	0.737585	0.785297	0.739167	0.90769	0.516938	0.843889	0.939196	0.666601
reactome_Polymerase_switching_Main_Pathway	0.678526	0.586001	0.845255	0.567003	0.803521	0.600405	0.72523	0.684565	0.677869	0.613207	0.703726	0.723043	0.688142	0.779126	0.620053	0.688572	0.847439	0.65703	0.768973	0.783179	0.605057
reactome_Polymerase_switching_on_the_C_strand_of_the_telomere_Main_Pathway	0.678526	0.586001	0.845255	0.567003	0.803521	0.600405	0.72523	0.684565	0.677869	0.613207	0.703726	0.723043	0.688142	0.779126	0.620053	0.688572	0.847439	0.65703	0.768973	0.783179	0.605057
reactome_Post_chaperonin_tubulin_folding_Main_Pathway	0.597361	0.566143	0.572821	0.805049	0.736686	0.563182	0.563474	0.619914	0.655117	0.683369	0.592028	0.681254	0.647765	0.595823	0.840951	0.658118	0.582871	0.628147	0.504714	0.893279	0.502194
reactome_Post_transcriptional_silencing_by_small_RNAs_Main_Pathway	0.615445	0.506828	0.753362	0.601332	0.557816	0.627751	0.518714	0.51422	0.605974	0.681105	0.503475	0.547422	0.793229	0.534157	0.583227	0.767617	0.622361	0.650719	0.565452	0.836117	0.809411
reactome_Pre_NOTCH_Processing_in_Golgi_Main_Pathway	0.516614	0.529923	0.524234	0.701656	0.828913	0.571751	0.652123	0.785134	0.663591	0.621418	0.726172	0.601539	0.569652	0.607703	0.649809	0.792163	0.726598	0.782055	0.614785	0.826257	0.55234
reactome_Pre_NOTCH_Processing_in_the_Endoplasmic_Reticulum_Main_Pathway	0.531679	0.668546	0.571949	0.540983	0.835237	0.629804	0.654161	0.846911	0.714085	0.538724	0.608484	0.635557	0.527398	0.670368	0.627575	0.809375	0.62688	0.810677	0.62317	0.714358	0.704768
reactome_Prefoldin_mediated_transfer_of_substrate_to_CCT_TriC_Main_Pathway	0.511592	0.569907	0.533955	0.663453	0.826856	0.578756	0.695809	0.510488	0.706432	0.737818	0.685573	0.661938	0.595948	0.620801	0.721187	0.537537	0.747476	0.521605	0.60461	0.844545	0.558071
reactome_Pregnenolone_biosynthesis_Main_Pathway	0.742523	0.500916	0.515215	0.756456	0.69033	0.683722	0.544968	0.669213	0.514484	0.601276	0.802016	0.509004	0.953933	0.779387	0.807944	0.774235	0.603374	0.539883	0.50345	0.672366	0.733967
reactome_Presynaptic_function_of_Kainate_receptors_Main_Pathway	0.652941	0.595989	0.711415	0.900704	0.688851	0.681609	0.717597	0.674197	0.663043	0.676394	0.551295	0.559712	0.981748	0.558231	0.884621	0.660571	0.782942	0.619824	0.617617	0.631902	0.750967
reactome_Presynaptic_phase_of_homologous_DNA_pairing_and_strand_exchange_Main_Pathway	0.681561	0.509373	0.686693	0.676471	0.789109	0.622986	0.627355	0.51186	0.652946	0.707798	0.666543	0.59087	0.516911	0.730632	0.671133	0.611283	0.812878	0.628098	0.683735	0.593168	0.706139
reactome_Processing_of_Capped_Intron_Containing_Pre_mRNA_Main_Pathway	0.625287	0.663067	0.523775	0.56088	0.82876	0.557011	0.742025	0.704494	0.655586	0.681532	0.584862	0.607345	0.76064	0.605104	0.568122	0.516812	0.792966	0.600669	0.673332	0.678418	0.602916
reactome_Processing_of_DNA_double_strand_break_ends_Main_Pathway	0.657206	0.54266	0.76439	0.609762	0.837391	0.621916	0.684256	0.543845	0.590543	0.665407	0.629194	0.601197	0.53923	0.751157	0.669363	0.592016	0.859374	0.595227	0.688997	0.518469	0.66464
reactome_Processing_of_DNA_ends_prior_to_end_rejoining_Main_Pathway	0.545868	0.567528	0.687901	0.518468	0.784163	0.531941	0.813755	0.744773	0.619329	0.712331	0.723823	0.627965	0.639074	0.689785	0.570023	0.626691	0.726915	0.680342	0.684509	0.726309	0.556261
reactome_Processing_of_Intronless_Pre_mRNAs_Main_Pathway	0.636379	0.575784	0.725909	0.584448	0.775004	0.566125	0.773456	0.738018	0.643983	0.73212	0.648913	0.62191	0.661874	0.640895	0.548672	0.568084	0.779465	0.681735	0.704239	0.761437	0.62496
reactome_Processive_synthesis_on_the_C_strand_of_the_telomere_Main_Pathway	0.722333	0.671719	0.892587	0.680921	0.815838	0.518301	0.679151	0.630912	0.637137	0.599573	0.604836	0.715971	0.737058	0.724955	0.691883	0.630821	0.879539	0.637555	0.765369	0.818655	0.555654
reactome_Processive_synthesis_on_the_lagging_strand_Main_Pathway	0.68342	0.626198	0.865541	0.606017	0.815637	0.588223	0.725856	0.688226	0.691563	0.601391	0.644174	0.715922	0.644887	0.776759	0.638341	0.683159	0.874883	0.654987	0.768197	0.775731	0.600691
reactome_Progressive_trimming_of_alpha_1_2_linked_mannose_residues_from_Man9_8_7GlcNAc2_to_produce_Man5GlcNAc2_Main_Pathway	0.568202	0.658679	0.705594	0.62476	0.711184	0.587607	0.795	0.844334	0.564771	0.703066	0.603317	0.696923	0.535641	0.663108	0.646419	0.54851	0.660728	0.763978	0.547116	0.527447	0.717512
reactome_Prolactin_receptor_signaling_Main_Pathway	0.506275	0.516429	0.892098	0.557738	0.741196	0.619584	0.58059	0.610586	0.760006	0.61219	0.64342	0.638711	0.568511	0.575279	0.510414	0.587613	0.502817	0.759363	0.688235	0.800132	0.843243
reactome_Propionyl_CoA_catabolism_Main_Pathway	0.597534	0.600588	0.722438	0.670871	0.507774	0.621427	0.85656	0.695825	0.713096	0.808403	0.59868	0.707939	0.904232	0.653864	0.6538	0.833875	0.580975	0.572227	0.54546	0.549799	0.632679
reactome_Prostacyclin_signalling_through_prostacyclin_receptor_Main_Pathway	0.559288	0.685903	0.757933	0.880168	0.772555	0.755916	0.509517	0.705512	0.629722	0.644585	0.536108	0.532289	0.986952	0.500556	0.844946	0.645877	0.766743	0.583046	0.518836	0.617284	0.796091
reactome_Prostanoid_ligand_receptors_Main_Pathway	0.563532	0.563007	0.88856	0.694427	0.583903	0.787778	0.552497	0.89914	0.67743	0.515842	0.743176	0.747798	0.934233	0.696745	0.665294	0.656769	0.511037	0.618658	0.739838	0.605656	0.824654
reactome_Proton_coupled_monocarboxylate_transport_Main_Pathway	0.511437	0.61989	0.717079	0.781687	0.54433	0.503235	0.781563	0.590389	0.52199	0.80399	0.792482	0.600673	0.595848	0.607626	0.758691	0.657653	0.5499	0.51183	0.592375	0.834333	0.703062
reactome_Proton_oligopeptide_cotransporters_Main_Pathway	0.778908	0.508075	0.749601	0.820459	0.863611	0.672058	0.692396	0.570746	0.511716	0.507914	0.532292	0.508094	0.606691	0.667092	0.753052	0.717241	0.640431	0.535636	0.522334	0.609492	0.642138
reactome_Purine_catabolism_Main_Pathway	0.606766	0.715856	0.712811	0.758396	0.736126	0.561888	0.737748	0.576063	0.704436	0.818631	0.689346	0.78127	0.726052	0.631094	0.728787	0.729768	0.699313	0.518896	0.755706	0.625108	0.712187
reactome_Purine_ribonucleoside_monophosphate_biosynthesis_Main_Pathway	0.586745	0.54661	0.665839	0.597975	0.714927	0.515842	0.838124	0.762556	0.504891	0.822551	0.79524	0.671441	0.878547	0.617911	0.560846	0.504191	0.726778	0.732228	0.744387	0.783698	0.576975
reactome_Purine_salvage_Main_Pathway	0.652635	0.648047	0.796694	0.586909	0.676175	0.634805	0.853106	0.764006	0.628205	0.681924	0.65428	0.645666	0.556361	0.697461	0.652707	0.626955	0.940942	0.537876	0.533621	0.637595	0.57037
reactome_Pyrimidine_biosynthesis_Main_Pathway	0.707131	0.520493	0.799233	0.515198	0.67627	0.58461	0.572995	0.611739	0.624266	0.678024	0.696662	0.67846	0.725167	0.680229	0.5095	0.596175	0.712179	0.683915	0.797232	0.768985	0.56391
reactome_Pyrimidine_catabolism_Main_Pathway	0.559327	0.5543	0.552394	0.652486	0.823514	0.657519	0.508739	0.867762	0.603899	0.732156	0.63282	0.56415	0.896953	0.651343	0.707385	0.938293	0.585381	0.627169	0.894241	0.77119	0.679498
reactome_Pyrimidine_salvage_reactions_Main_Pathway	0.724652	0.590719	0.758431	0.850508	0.894374	0.586267	0.738066	0.845211	0.548051	0.686446	0.522588	0.632074	0.674181	0.669608	0.828585	0.68449	0.688849	0.550178	0.711293	0.734281	0.566985
reactome_Pyruvate_metabolism_Main_Pathway	0.561496	0.680088	0.639609	0.780224	0.505426	0.698577	0.881778	0.65038	0.606284	0.76041	0.580054	0.67989	0.67289	0.561553	0.765724	0.87068	0.515625	0.586967	0.536252	0.520833	0.627964
reactome_RAF_activation_Main_Pathway	0.641536	0.685794	0.742982	0.789967	0.737215	0.517412	0.731927	0.714618	0.628053	0.593811	0.548891	0.528874	0.524689	0.663509	0.757582	0.55633	0.666475	0.640298	0.559461	0.76289	0.503351
reactome_RAF_phosphorylates_MEK_Main_Pathway	0.665088	0.67519	0.735146	0.810977	0.75692	0.522722	0.719958	0.742782	0.582542	0.603788	0.541189	0.535115	0.507537	0.609879	0.764896	0.611687	0.686871	0.578012	0.521889	0.751779	0.519873
reactome_RIG_I_MDA5_mediated_induction_of_IFN_alpha_beta_pathways_Main_Pathway	0.522762	0.558307	0.5441	0.646026	0.724227	0.77369	0.717151	0.583487	0.601846	0.58089	0.786351	0.672369	0.739501	0.641847	0.6047	0.663113	0.861912	0.523674	0.557337	0.674505	0.552826
reactome_RIP_mediated_NFkB_activation_via_ZBP1_Main_Pathway	0.570025	0.596408	0.807851	0.708827	0.902701	0.642963	0.784466	0.549789	0.550283	0.519735	0.821098	0.505382	0.59156	0.609406	0.684502	0.535087	0.782111	0.59699	0.552811	0.756673	0.592796
reactome_RMTs_methylate_histone_arginines_Main_Pathway	0.698981	0.724427	0.713686	0.681753	0.772205	0.538971	0.808329	0.749891	0.61893	0.675156	0.68294	0.670256	0.680477	0.628485	0.697767	0.565013	0.86751	0.516573	0.708704	0.779192	0.522847
reactome_RNA_Pol_II_CTD_phosphorylation_and_interaction_with_CE_Main_Pathway	0.660676	0.595727	0.508391	0.547447	0.82099	0.524545	0.721015	0.657485	0.676244	0.718426	0.583236	0.577069	0.634811	0.660565	0.599036	0.541198	0.745106	0.584247	0.635265	0.634125	0.568589
reactome_RNA_Polymerase_III_Abortive_And_Retractive_Initiation_Main_Pathway	0.536317	0.592456	0.583979	0.505833	0.784596	0.506199	0.655473	0.659262	0.705296	0.669435	0.505619	0.513328	0.656128	0.606091	0.542546	0.59051	0.606951	0.682086	0.626175	0.622437	0.648903
reactome_RNA_Polymerase_III_Chain_Elongation_Main_Pathway	0.647786	0.61696	0.517595	0.527792	0.762413	0.50986	0.738913	0.696598	0.675427	0.683143	0.564334	0.526208	0.743998	0.61766	0.535196	0.544564	0.649152	0.631758	0.714658	0.556322	0.572814
reactome_RNA_Polymerase_III_Transcription_Initiation_From_Type_1_Promoter_Main_Pathway	0.645693	0.616192	0.556912	0.507881	0.762614	0.5145	0.743738	0.690693	0.666795	0.686684	0.558121	0.564973	0.645439	0.62253	0.525543	0.50403	0.649146	0.65971	0.726082	0.644184	0.588369
reactome_RNA_Polymerase_III_Transcription_Initiation_From_Type_2_Promoter_Main_Pathway	0.641712	0.617022	0.55148	0.513633	0.767434	0.504389	0.756719	0.70429	0.679493	0.682704	0.564653	0.557551	0.646672	0.617967	0.54656	0.520629	0.628638	0.658093	0.725797	0.633327	0.591799
reactome_RNA_Polymerase_III_Transcription_Initiation_From_Type_3_Promoter_Main_Pathway	0.609616	0.625365	0.571399	0.506042	0.800505	0.562267	0.725551	0.70173	0.695443	0.684204	0.55686	0.54048	0.635912	0.650757	0.55788	0.529868	0.680335	0.66033	0.658712	0.617473	0.657037
reactome_RNA_Polymerase_III_Transcription_Termination_Main_Pathway	0.5064	0.544216	0.586977	0.544893	0.753859	0.575114	0.580463	0.623425	0.722586	0.650361	0.53348	0.55472	0.786111	0.550034	0.539324	0.589393	0.530439	0.665232	0.611875	0.533237	0.604711
reactome_RNA_Polymerase_II_HIV_Promoter_Escape_Main_Pathway	0.627595	0.576918	0.509812	0.563842	0.839475	0.587754	0.692371	0.672527	0.687295	0.729318	0.591008	0.576808	0.690486	0.660127	0.606205	0.537414	0.72853	0.635731	0.668619	0.691557	0.626038
reactome_RNA_Polymerase_II_Pre_transcription_Events_Main_Pathway	0.614678	0.603308	0.503364	0.572571	0.822068	0.589811	0.697366	0.685617	0.682406	0.726696	0.576409	0.59163	0.669373	0.657047	0.592023	0.566259	0.73772	0.640285	0.669148	0.717012	0.633842
reactome_RNA_Polymerase_II_Promoter_Escape_Main_Pathway	0.627595	0.576918	0.509812	0.563842	0.839475	0.587754	0.692371	0.672527	0.687295	0.729318	0.591008	0.576808	0.690486	0.660127	0.606205	0.537414	0.72853	0.635731	0.668619	0.691557	0.626038
reactome_RNA_Polymerase_II_Transcription_Elongation_Main_Pathway	0.640266	0.63256	0.518611	0.562393	0.800122	0.54691	0.722568	0.680089	0.673664	0.718808	0.561983	0.592626	0.669745	0.648771	0.572723	0.512083	0.756108	0.599579	0.652307	0.683725	0.591253
reactome_RNA_Polymerase_II_Transcription_Initiation_And_Promoter_Clearance_Main_Pathway	0.627595	0.576918	0.509812	0.563842	0.839475	0.587754	0.692371	0.672527	0.687295	0.729318	0.591008	0.576808	0.690486	0.660127	0.606205	0.537414	0.72853	0.635731	0.668619	0.691557	0.626038
reactome_RNA_Polymerase_II_Transcription_Initiation_Main_Pathway	0.627595	0.576918	0.509812	0.563842	0.839475	0.587754	0.692371	0.672527	0.687295	0.729318	0.591008	0.576808	0.690486	0.660127	0.606205	0.537414	0.72853	0.635731	0.668619	0.691557	0.626038
reactome_RNA_Polymerase_II_Transcription_Pre_Initiation_And_Promoter_Opening_Main_Pathway	0.627595	0.576918	0.509812	0.563842	0.839475	0.587754	0.692371	0.672527	0.687295	0.729318	0.591008	0.576808	0.690486	0.660127	0.606205	0.537414	0.72853	0.635731	0.668619	0.691557	0.626038
reactome_RNA_Polymerase_I_Chain_Elongation_Main_Pathway	0.731084	0.709582	0.768763	0.682848	0.80335	0.530827	0.728313	0.752225	0.556806	0.679528	0.66368	0.60092	0.795392	0.632665	0.695882	0.530636	0.929477	0.517446	0.779111	0.734282	0.532594
reactome_RNA_Polymerase_I_Promoter_Escape_Main_Pathway	0.63945	0.531428	0.511932	0.572168	0.814396	0.548567	0.678884	0.659446	0.666957	0.72498	0.616561	0.620881	0.729772	0.615941	0.525515	0.530985	0.77397	0.686167	0.687895	0.684105	0.669322
reactome_RNA_Polymerase_I_Promoter_Opening_Main_Pathway	0.724806	0.742626	0.858498	0.798754	0.739017	0.520206	0.693018	0.743463	0.555384	0.604457	0.667173	0.568176	0.750707	0.601087	0.794511	0.520137	0.941046	0.577323	0.776444	0.687252	0.689334
reactome_RNA_Polymerase_I_Transcription_Initiation_Main_Pathway	0.635327	0.574627	0.511171	0.506542	0.799177	0.542846	0.715501	0.68974	0.708599	0.729138	0.617215	0.643858	0.725675	0.629508	0.533551	0.525638	0.751508	0.676505	0.644643	0.734244	0.665187
reactome_RNA_Polymerase_I_Transcription_Termination_Main_Pathway	0.622295	0.502389	0.555075	0.56894	0.841416	0.597244	0.629382	0.637498	0.719051	0.697957	0.589631	0.602572	0.719853	0.624156	0.510842	0.502589	0.759486	0.692071	0.66179	0.688241	0.705516
reactome_RNF_mutants_show_enhanced_WNT_signaling_and_proliferation_Main_Pathway	0.638844	0.523285	0.562477	0.617417	0.825681	0.730123	0.646049	0.59451	0.615911	0.526985	0.669661	0.528093	0.571194	0.504707	0.687468	0.594902	0.764133	0.763563	0.513083	0.589137	0.713876
reactome_RSK_activation_Main_Pathway	0.610493	0.636307	0.619388	0.707328	0.534066	0.566412	0.731357	0.58641	0.556047	0.638954	0.738302	0.672361	0.687302	0.695589	0.626956	0.550234	0.519764	0.596837	0.686802	0.573346	0.756167
reactome_Rap1_signalling_Main_Pathway	0.569982	0.697699	0.519037	0.769391	0.628715	0.657544	0.641451	0.804776	0.695185	0.570673	0.814729	0.568465	0.554758	0.605439	0.7698	0.513655	0.783434	0.652132	0.656704	0.686124	0.665526
reactome_Ras_activation_uopn_Ca2_infux_through_NMDA_receptor_Main_Pathway	0.518285	0.614512	0.521526	0.763045	0.682093	0.610644	0.521034	0.717764	0.778998	0.532864	0.632426	0.637901	0.976931	0.719111	0.766557	0.630646	0.568855	0.528884	0.668346	0.789045	0.672358
reactome_Receptor_ligand_binding_initiates_the_second_proteolytic_cleavage_of_Notch_receptor_Main_Pathway	0.522091	0.714487	0.627123	0.531597	0.880676	0.660085	0.744105	0.841325	0.750395	0.587747	0.590477	0.53796	0.693113	0.617079	0.528635	0.739112	0.520198	0.749253	0.676587	0.597758	0.720467
reactome_Recognition_and_association_of_DNA_glycosylase_with_site_containing_an_affected_purine_Main_Pathway	0.668039	0.584698	0.653909	0.508919	0.615121	0.566158	0.541007	0.507543	0.744341	0.707085	0.610507	0.569632	0.737694	0.618775	0.575484	0.635876	0.771399	0.590644	0.518923	0.854705	0.730321
reactome_Recognition_and_association_of_DNA_glycosylase_with_site_containing_an_affected_pyrimidine_Main_Pathway	0.716153	0.607707	0.777653	0.531195	0.596113	0.534297	0.908854	0.585875	0.514065	0.755183	0.636652	0.593498	0.542013	0.738003	0.550207	0.632917	0.868219	0.567623	0.767861	0.649182	0.578239
reactome_Recruitment_of_NuMA_to_mitotic_centrosomes_Main_Pathway	0.680249	0.568925	0.762586	0.608645	0.735636	0.568584	0.771265	0.78274	0.780737	0.699272	0.693789	0.635698	0.516586	0.731974	0.658346	0.603956	0.742838	0.643576	0.72797	0.870232	0.594861
reactome_Recruitment_of_mitotic_centrosome_proteins_and_complexes_Main_Pathway	0.576779	0.607528	0.649678	0.64956	0.82054	0.594498	0.696615	0.638634	0.746378	0.679234	0.585497	0.638567	0.560548	0.722074	0.676676	0.641779	0.727242	0.662044	0.66977	0.860134	0.624407
reactome_Recruitment_of_repair_and_signaling_proteins_to_double_strand_breaks_Main_Pathway	0.5864	0.545779	0.725348	0.55001	0.768036	0.574587	0.690621	0.665819	0.630263	0.683666	0.61659	0.696099	0.619397	0.753268	0.597732	0.797249	0.773231	0.689072	0.759823	0.877643	0.593661
reactome_Recycling_of_bile_acids_and_salts_Main_Pathway	0.712859	0.776414	0.819002	0.613413	0.758369	0.694979	0.678128	0.769368	0.791191	0.571339	0.527263	0.706427	0.878409	0.642972	0.591828	0.829613	0.540725	0.808067	0.509575	0.670316	0.523088
reactome_Recycling_of_eIF2_GDP_Main_Pathway	0.567538	0.528797	0.563706	0.507423	0.77107	0.518127	0.644884	0.693272	0.676557	0.732129	0.661178	0.541646	0.929145	0.576657	0.548432	0.595374	0.756687	0.605099	0.588248	0.598675	0.589539
reactome_Recycling_pathway_of_L1_Main_Pathway	0.52075	0.705902	0.530121	0.794472	0.720305	0.696968	0.775008	0.649197	0.64412	0.529708	0.734503	0.638073	0.828848	0.525685	0.760252	0.579025	0.577863	0.605039	0.530587	0.676279	0.604786
reactome_Reduction_of_cytosolic_Ca_levels_Main_Pathway	0.747444	0.659538	0.78845	0.889646	0.610066	0.583749	0.684825	0.537064	0.735569	0.667904	0.505489	0.63169	0.980572	0.633314	0.918389	0.665067	0.534147	0.509102	0.652364	0.697961	0.708579
reactome_Regulated_proteolysis_of_p75NTR_Main_Pathway	0.584611	0.520995	0.521249	0.765115	0.785444	0.618449	0.614358	0.663908	0.562412	0.643827	0.55637	0.53936	0.609727	0.581139	0.694803	0.632575	0.5451	0.610972	0.614182	0.54247	0.751789
reactome_Regulation_by_c_FLIP_Main_Pathway	0.591836	0.522644	0.830492	0.81704	0.821923	0.677274	0.828103	0.738478	0.546713	0.563933	0.724191	0.663686	0.867262	0.62702	0.758866	0.541421	0.942424	0.656844	0.526269	0.771676	0.637271
reactome_Regulation_of_AMPK_activity_via_LKB1_Main_Pathway	0.558944	0.543838	0.625361	0.765706	0.50917	0.587843	0.590173	0.595352	0.819417	0.789063	0.504042	0.68464	0.654468	0.587942	0.777006	0.714476	0.589738	0.500133	0.641075	0.539834	0.65586
reactome_Regulation_of_APC_C_activators_between_G1_S_and_early_anaphase_Main_Pathway	0.681523	0.632769	0.766627	0.67738	0.792116	0.506653	0.738051	0.727128	0.708605	0.65027	0.741386	0.735439	0.59309	0.747971	0.727662	0.656663	0.904473	0.565045	0.786787	0.859439	0.582107
reactome_Regulation_of_Commissural_axon_pathfinding_by_Slit_and_Robo_Main_Pathway	0.691896	0.558246	0.708863	0.527968	0.758947	0.599131	0.550869	0.630117	0.725326	0.677691	0.72395	0.597279	0.684746	0.581189	0.575127	0.634325	0.799749	0.615246	0.640287	0.560313	0.640786
reactome_Regulation_of_Complement_cascade_Main_Pathway	0.629475	0.646494	0.584511	0.511981	0.691415	0.523842	0.755139	0.65993	0.646705	0.582579	0.882517	0.655309	0.860758	0.552062	0.531495	0.62033	0.891736	0.848134	0.751799	0.532992	0.543861
reactome_Regulation_of_Glucokinase_by_Glucokinase_Regulatory_Protein_Main_Pathway	0.608189	0.513618	0.761314	0.514641	0.761623	0.56912	0.749112	0.668485	0.575048	0.727653	0.6797	0.66475	0.691298	0.681553	0.501626	0.687159	0.713412	0.706555	0.745758	0.81755	0.623102
reactome_Regulation_of_HSF1_mediated_heat_shock_response_Main_Pathway	0.518121	0.736861	0.618913	0.646522	0.81261	0.605063	0.820511	0.754729	0.724928	0.635306	0.569287	0.606059	0.682943	0.639722	0.631456	0.63552	0.594644	0.562857	0.632344	0.515417	0.621749
reactome_Regulation_of_IFNA_signaling_Main_Pathway	0.523221	0.649118	0.768473	0.508835	0.745816	0.817936	0.590753	0.595119	0.765053	0.592889	0.78132	0.754507	0.637668	0.61751	0.539145	0.69315	0.913199	0.54354	0.563388	0.815988	0.563877
reactome_Regulation_of_IFNG_signaling_Main_Pathway	0.542798	0.528264	0.689085	0.603265	0.883826	0.744098	0.707489	0.519622	0.541724	0.538154	0.780447	0.625733	0.580456	0.649259	0.585286	0.731875	0.96551	0.759333	0.536241	0.733762	0.630161
reactome_Regulation_of_IGF_Activity_by_IGFBP_Main_Pathway	0.514621	0.569585	0.827205	0.613338	0.735656	0.723993	0.649746	0.916223	0.582235	0.717217	0.648783	0.747619	0.708092	0.577053	0.576819	0.671157	0.762667	0.729193	0.699181	0.586408	0.761745
reactome_Regulation_of_KIT_signaling_Main_Pathway	0.501368	0.560029	0.558234	0.706788	0.828931	0.750535	0.649375	0.634486	0.594088	0.60628	0.784235	0.55187	0.839899	0.594722	0.672331	0.654578	0.88242	0.773315	0.529639	0.712848	0.612999
reactome_Regulation_of_PLK1_Activity_at_G2_M_Transition_Main_Pathway	0.57677	0.62047	0.662128	0.65268	0.839326	0.588358	0.690097	0.639501	0.743796	0.665647	0.598319	0.621949	0.584728	0.741472	0.684711	0.636937	0.76753	0.654634	0.68352	0.84192	0.608866
reactome_Regulation_of_Rheb_GTPase_activity_by_AMPK_Main_Pathway	0.638225	0.528042	0.582181	0.714926	0.522637	0.582303	0.545494	0.598161	0.858637	0.799256	0.546693	0.667761	0.72833	0.533665	0.740305	0.715295	0.620833	0.51854	0.536805	0.581407	0.625288
reactome_Regulation_of_actin_dynamics_for_phagocytic_cup_formation_Main_Pathway	0.515193	0.671736	0.521198	0.770639	0.846331	0.652667	0.577544	0.551628	0.577608	0.527975	0.74775	0.660039	0.607588	0.625084	0.738882	0.609954	0.925159	0.675272	0.508008	0.719957	0.5953
reactome_Regulation_of_activated_PAK_2p34_by_proteasome_mediated_degradation_Main_Pathway	0.651193	0.656548	0.650486	0.663833	0.860757	0.61058	0.65026	0.600888	0.591246	0.678274	0.552682	0.609008	0.872022	0.662043	0.674345	0.592076	0.902012	0.55586	0.662773	0.619447	0.514451
reactome_Regulation_of_cholesterol_biosynthesis_by_SREBP_SREBF__Main_Pathway	0.549124	0.617302	0.514946	0.622221	0.649395	0.560669	0.586256	0.694297	0.511824	0.706599	0.569837	0.590755	0.660583	0.616077	0.654542	0.751192	0.580938	0.604161	0.526019	0.725544	0.652708
reactome_Regulation_of_gene_expression_by_Hypoxia_inducible_Factor_Main_Pathway	0.584924	0.694919	0.629351	0.677365	0.714743	0.733403	0.642593	0.672378	0.739365	0.559541	0.716046	0.707709	0.509253	0.509772	0.646495	0.713317	0.602901	0.734893	0.657326	0.633084	0.633072
reactome_Regulation_of_gene_expression_in_endocrine_committed_NEUROG3_progenitor_cells_Main_Pathway	0.559351	0.560082	0.738979	0.819766	0.611055	0.622655	0.649784	0.643611	0.518213	0.506723	0.678275	0.561087	0.664247	0.574938	0.866712	0.723798	0.94866	0.548753	0.528944	0.646442	0.708972
reactome_Regulation_of_gene_expression_in_late_stage_branching_morphogenesis_pancreatic_bud_precursor_cells_Main_Pathway	0.51788	0.642264	0.782779	0.616738	0.513684	0.664112	0.650274	0.679737	0.572268	0.868188	0.658515	0.61013	0.591528	0.623656	0.584794	0.521937	0.577858	0.514664	0.677103	0.536832	0.62042
reactome_Regulation_of_innate_immune_responses_to_cytosolic_DNA_Main_Pathway	0.535802	0.504859	0.611389	0.723027	0.85955	0.570752	0.738602	0.563536	0.706795	0.563449	0.779714	0.565588	0.618698	0.609066	0.668964	0.550235	0.877376	0.669933	0.691394	0.60603	0.68548
reactome_Regulation_of_lipid_metabolism_by_Peroxisome_proliferator_activated_receptor_alpha_PPARalpha__Main_Pathway	0.526181	0.571712	0.506121	0.723622	0.773207	0.613148	0.708426	0.802002	0.634873	0.723752	0.537238	0.659518	0.573386	0.572794	0.633915	0.547189	0.596055	0.685718	0.510904	0.663137	0.71902
reactome_Regulation_of_ornithine_decarboxylase_ODC__Main_Pathway	0.643022	0.65129	0.675319	0.649465	0.844437	0.607391	0.69861	0.627328	0.631801	0.700561	0.550226	0.593481	0.855948	0.667973	0.66283	0.650009	0.911471	0.563205	0.660357	0.657883	0.519755
reactome_Regulation_of_pyruvate_dehydrogenase_PDH_complex_Main_Pathway	0.503545	0.505654	0.656106	0.799875	0.610079	0.616436	0.781384	0.873847	0.652961	0.899743	0.773446	0.706917	0.620969	0.698906	0.745867	0.594833	0.751623	0.501979	0.572944	0.561008	0.618773
reactome_Regulation_of_signaling_by_CBL_Main_Pathway	0.524676	0.524157	0.786412	0.773287	0.82492	0.638888	0.662329	0.604245	0.590917	0.528866	0.745319	0.736898	0.53082	0.627327	0.743074	0.686807	0.964162	0.72048	0.681165	0.70019	0.524965
reactome_Regulation_of_signaling_by_NODAL_Main_Pathway	0.534899	0.627789	0.921559	0.573572	0.620714	0.625817	0.581625	0.733025	0.711766	0.516004	0.707384	0.507937	0.508634	0.507735	0.634666	0.544473	0.632736	0.768367	0.591916	0.654642	0.564533
reactome_Regulation_of_the_Fanconi_anemia_Main_Pathway	0.527647	0.607393	0.680571	0.67445	0.812868	0.520679	0.540988	0.623021	0.740705	0.649973	0.613298	0.68964	0.519918	0.679959	0.734749	0.837002	0.974733	0.584907	0.773956	0.869714	0.57801
reactome_Relaxin_receptors_Main_Pathway	0.722688	0.736221	0.823078	0.580854	0.588655	0.81831	0.567185	0.702894	0.509126	0.871747	0.966237	0.781018	0.815672	0.536526	0.587222	0.594726	0.669669	0.711178	0.507983	0.500763	0.571998
reactome_Release_of_Hh_Np_from_the_secreting_cell_Main_Pathway	0.57334	0.691562	0.619789	0.542336	0.508703	0.689815	0.805519	0.843871	0.701315	0.732895	0.898641	0.873587	0.619894	0.571088	0.599363	0.675019	0.735101	0.703125	0.569112	0.621174	0.597995
reactome_Release_of_eIF4E_Main_Pathway	0.539754	0.6418	0.563598	0.580135	0.71959	0.506163	0.758389	0.689372	0.623284	0.743833	0.677043	0.592197	0.522883	0.63969	0.665038	0.611638	0.554099	0.504106	0.609294	0.741279	0.513637
reactome_Removal_of_DNA_patch_containing_abasic_residue_Main_Pathway	0.717763	0.6681	0.875314	0.641745	0.81026	0.521517	0.729537	0.698464	0.625301	0.658283	0.671204	0.715987	0.797895	0.702427	0.673471	0.590128	0.899087	0.612522	0.770678	0.773897	0.525496
reactome_Removal_of_aminoterminal_propeptides_from_gamma_carboxylated_proteins_Main_Pathway	0.613971	0.639693	0.765765	0.596018	0.536079	0.665531	0.693215	0.744225	0.765689	0.634439	0.623514	0.745714	0.917977	0.534078	0.712754	0.78428	0.683776	0.645253	0.688807	0.551685	0.766458
reactome_Removal_of_the_Flap_Intermediate_Main_Pathway	0.680591	0.612638	0.880421	0.616348	0.807116	0.584467	0.724466	0.674486	0.66251	0.639714	0.681224	0.716664	0.649366	0.790611	0.665589	0.641624	0.90311	0.648177	0.782244	0.781136	0.559174
reactome_Removal_of_the_Flap_Intermediate_from_the_C_strand_Main_Pathway	0.689377	0.636712	0.888348	0.664189	0.812652	0.562487	0.716582	0.646632	0.622416	0.661059	0.676849	0.694789	0.710623	0.752622	0.709934	0.569622	0.920877	0.634687	0.777842	0.795326	0.526959
reactome_Repair_synthesis_for_gap_filling_by_DNA_polymerase_in_TC_NER_Main_Pathway	0.687166	0.586129	0.858132	0.617992	0.799293	0.584593	0.70487	0.629716	0.614498	0.655779	0.720162	0.708193	0.73404	0.761098	0.676902	0.668315	0.868116	0.640235	0.749621	0.791789	0.599581
reactome_Repair_synthesis_of_patch_27_30_bases_long_by_DNA_polymerase_Main_Pathway	0.687166	0.586129	0.858132	0.617992	0.799293	0.584593	0.70487	0.629716	0.614498	0.655779	0.720162	0.708193	0.73404	0.761098	0.676902	0.668315	0.868116	0.640235	0.749621	0.791789	0.599581
reactome_Resolution_of_AP_sites_via_the_multiple_nucleotide_patch_replacement_Main_Pathway	0.710703	0.651476	0.82018	0.682006	0.802571	0.513863	0.616815	0.616733	0.653553	0.63637	0.575127	0.719804	0.759454	0.661004	0.686487	0.629887	0.853496	0.607141	0.754862	0.798126	0.596646
reactome_Resolution_of_AP_sites_via_the_single_nucleotide_replacement_Main_Pathway	0.619369	0.733782	0.534917	0.501769	0.704253	0.64249	0.795596	0.735868	0.661407	0.733104	0.664895	0.60564	0.57589	0.544417	0.515512	0.546557	0.756571	0.587534	0.723697	0.608972	0.670071
reactome_Resolution_of_Sister_Chromatid_Cohesion_Main_Pathway	0.639615	0.630159	0.900096	0.700713	0.739805	0.507899	0.703778	0.726964	0.708467	0.658161	0.733059	0.726986	0.624637	0.769279	0.755861	0.69277	0.910334	0.621746	0.811972	0.890171	0.569707
reactome_Respiratory_electron_transport_Main_Pathway	0.67155	0.693818	0.631159	0.794617	0.532058	0.680821	0.819933	0.591625	0.551245	0.74489	0.58134	0.633165	0.671313	0.577712	0.786304	0.907924	0.521201	0.599831	0.515091	0.556398	0.660567
reactome_Response_to_elevated_platelet_cytosolic_Ca2__Main_Pathway	0.712353	0.503901	0.690077	0.57873	0.542866	0.75361	0.605101	0.711153	0.608435	0.72453	0.589248	0.564623	0.587687	0.697019	0.612517	0.605851	0.876291	0.744586	0.546191	0.706281	0.722796
reactome_Retinoid_metabolism_and_transport_Main_Pathway	0.539105	0.626573	0.718472	0.581076	0.842519	0.76339	0.720171	0.723935	0.597611	0.563703	0.581874	0.823724	0.640683	0.504797	0.617268	0.749535	0.72461	0.504169	0.593097	0.775319	0.62571
reactome_Retrograde_neurotrophin_signalling_Main_Pathway	0.56354	0.713892	0.775844	0.742557	0.686455	0.834706	0.742098	0.712812	0.730329	0.507251	0.695443	0.690761	0.941859	0.554975	0.722716	0.636376	0.772223	0.541463	0.567842	0.596164	0.703397
reactome_Reuptake_of_GABA_Main_Pathway	0.680745	0.594652	0.685167	0.548328	0.744209	0.554362	0.658937	0.584837	0.625383	0.639988	0.718378	0.585878	0.849484	0.646044	0.571597	0.81681	0.682041	0.532341	0.697457	0.73799	0.708604
reactome_Rev_mediated_nuclear_export_of_HIV_RNA_Main_Pathway	0.616695	0.550099	0.78477	0.504957	0.79643	0.544939	0.765865	0.713125	0.600419	0.69778	0.686329	0.697051	0.716529	0.682472	0.523446	0.66598	0.766198	0.717912	0.775769	0.802444	0.57937
reactome_Rhesus_glycoproteins_mediate_ammonium_transport__Main_Pathway	0.615081	0.512298	0.881118	0.601656	0.648976	0.750295	0.940032	0.93499	0.523516	0.768895	0.902776	0.569922	0.823464	0.646746	0.558983	0.888929	0.844019	0.559814	0.503585	0.679075	0.767924
reactome_Rho_GTPase_cycle_Main_Pathway	0.505433	0.520181	0.51401	0.756882	0.790314	0.616628	0.620685	0.64633	0.691958	0.586746	0.772173	0.509067	0.694592	0.620014	0.748363	0.725527	0.747651	0.708441	0.649205	0.786069	0.679647
reactome_Ribosomal_scanning_and_start_codon_recognition_Main_Pathway	0.502099	0.582616	0.740895	0.547946	0.690252	0.629876	0.618149	0.509579	0.717983	0.701893	0.569511	0.500258	0.775062	0.623516	0.530286	0.524638	0.879201	0.557641	0.509215	0.733741	0.71164
reactome_Role_of_Abl_in_Robo_Slit_signaling_Main_Pathway	0.723936	0.562129	0.756809	0.675556	0.798579	0.620226	0.506573	0.52499	0.847004	0.578838	0.510185	0.530093	0.592447	0.635574	0.767887	0.724216	0.733928	0.593491	0.601464	0.579478	0.699636
reactome_Role_of_DCC_in_regulating_apoptosis_Main_Pathway	0.502628	0.734198	0.501762	0.766992	0.520389	0.550521	0.60115	0.712065	0.77835	0.646536	0.861002	0.5458	0.889122	0.601877	0.759921	0.776812	0.528788	0.566406	0.580539	0.775825	0.599241
reactome_Role_of_LAT2_NTAL_LAB_on_calcium_mobilization_Main_Pathway	0.537021	0.56423	0.621129	0.70155	0.764445	0.639531	0.611456	0.569589	0.556465	0.546854	0.737152	0.639558	0.798093	0.577232	0.660372	0.739362	0.916471	0.718874	0.558453	0.86261	0.614317
reactome_Role_of_phospholipids_in_phagocytosis_Main_Pathway	0.574698	0.635747	0.657329	0.683741	0.804146	0.695394	0.570691	0.698748	0.596394	0.559498	0.706064	0.699066	0.546525	0.619462	0.664213	0.616643	0.941977	0.709019	0.537275	0.801244	0.573557
reactome_Role_of_second_messengers_in_netrin_1_signaling_Main_Pathway	0.679212	0.572375	0.837255	0.721444	0.691404	0.832152	0.50565	0.749921	0.787687	0.540406	0.65078	0.697881	0.932983	0.653921	0.794331	0.535369	0.842844	0.56816	0.832625	0.600296	0.761529
reactome_S6K1_mediated_signalling_Main_Pathway	0.538578	0.620431	0.568512	0.584267	0.737157	0.511546	0.82018	0.663812	0.711044	0.782728	0.579152	0.551509	0.748928	0.534812	0.635364	0.539095	0.503288	0.580568	0.598825	0.675942	0.599693
reactome_S6K1_signalling_Main_Pathway	0.602706	0.547958	0.662089	0.567669	0.635089	0.578119	0.643328	0.501908	0.664406	0.732346	0.599091	0.552625	0.741472	0.525271	0.60202	0.551243	0.693542	0.583272	0.553113	0.532138	0.733488
reactome_SCF_Skp2_mediated_degradation_of_p27_p21_Main_Pathway	0.655241	0.646903	0.685393	0.688674	0.855409	0.610864	0.655663	0.617649	0.618137	0.66577	0.610944	0.622717	0.786037	0.738932	0.711326	0.522639	0.887959	0.532482	0.649366	0.69705	0.500718
reactome_SCF_beta_TrCP_mediated_degradation_of_Emi1_Main_Pathway	0.651425	0.669191	0.663105	0.675227	0.851515	0.583083	0.662807	0.622903	0.623233	0.691719	0.572091	0.612386	0.854704	0.670986	0.68543	0.583263	0.897039	0.547513	0.68729	0.634425	0.50254
reactome_SEMA3A_Plexin_repulsion_signaling_by_inhibiting_Integrin_adhesion_Main_Pathway	0.68142	0.583978	0.750075	0.636197	0.776883	0.716651	0.680474	0.615094	0.666338	0.58228	0.822041	0.620837	0.923759	0.652917	0.637535	0.713883	0.590175	0.696607	0.793777	0.735008	0.683545
reactome_SHC1_events_in_EGFR_signaling_Main_Pathway	0.627018	0.650921	0.643866	0.770688	0.834406	0.589138	0.737231	0.852798	0.752283	0.804725	0.74513	0.564307	0.516218	0.534316	0.787388	0.633509	0.56205	0.678253	0.506467	0.577522	0.533906
reactome_SHC1_events_in_ERBB2_signaling_Main_Pathway	0.579662	0.689308	0.759268	0.834582	0.863849	0.546992	0.652381	0.684277	0.696208	0.745477	0.677723	0.702081	0.783048	0.587378	0.822544	0.706004	0.548205	0.629766	0.571405	0.529589	0.561359
reactome_SHC1_events_in_ERBB4_signaling_Main_Pathway	0.528378	0.641708	0.825588	0.733332	0.767334	0.526185	0.611087	0.614789	0.535583	0.5168	0.626336	0.883822	0.891619	0.623538	0.789951	0.627169	0.604331	0.509218	0.730109	0.571175	0.524662
reactome_SHC_activation_Main_Pathway	0.527514	0.513376	0.831118	0.746087	0.57621	0.596861	0.784312	0.741532	0.59334	0.694029	0.524603	0.649305	0.969754	0.643705	0.64607	0.707798	0.589438	0.506779	0.717128	0.748254	0.88414
reactome_SHC_mediated_cascade_Main_Pathway	0.662687	0.659487	0.624473	0.620725	0.740056	0.515009	0.777904	0.784103	0.716177	0.504963	0.713802	0.781391	0.760316	0.55517	0.620374	0.571022	0.726941	0.830473	0.66817	0.811934	0.670887
reactome_SHC_mediated_signalling_Main_Pathway	0.508516	0.514264	0.579849	0.685627	0.704149	0.600608	0.518316	0.669149	0.797298	0.582886	0.662085	0.51612	0.792961	0.60532	0.704633	0.701078	0.662159	0.62234	0.670612	0.703406	0.759441
reactome_SHC_related_events_triggered_by_IGF1R_Main_Pathway	0.547484	0.625952	0.807519	0.500475	0.71083	0.621532	0.553283	0.730669	0.519032	0.630349	0.585155	0.624855	0.866244	0.520065	0.502815	0.731494	0.902535	0.651751	0.504585	0.605408	0.699483
reactome_SIRT1_negatively_regulates_rRNA_Expression_Main_Pathway	0.724169	0.734019	0.828242	0.771641	0.767879	0.541204	0.689253	0.75801	0.506719	0.638376	0.659831	0.574917	0.72825	0.629512	0.769075	0.500114	0.939297	0.532042	0.785388	0.737582	0.597197
reactome_SLBP_Dependent_Processing_of_Replication_Dependent_Histone_Pre_mRNAs_Main_Pathway	0.623854	0.677388	0.570244	0.545407	0.814009	0.583116	0.805026	0.716041	0.69014	0.6627	0.687372	0.633813	0.70385	0.699881	0.59117	0.537953	0.86384	0.667579	0.732441	0.587192	0.608091
reactome_SLBP_independent_Processing_of_Histone_Pre_mRNAs_Main_Pathway	0.613571	0.683649	0.544877	0.550998	0.81365	0.586724	0.78783	0.688506	0.690258	0.656089	0.690543	0.64051	0.699512	0.695746	0.587563	0.563479	0.853712	0.670293	0.750143	0.562534	0.609102
reactome_SMAC_binds_to_IAPs_Main_Pathway	0.604867	0.620083	0.65051	0.878942	0.711729	0.588164	0.624258	0.68899	0.544944	0.743582	0.539249	0.525845	0.56008	0.61538	0.825114	0.769162	0.784452	0.592056	0.537341	0.765089	0.558368
reactome_SMAC_mediated_dissociation_of_IAP_caspase_complexes_Main_Pathway	0.604867	0.620083	0.65051	0.878942	0.711729	0.588164	0.624258	0.68899	0.544944	0.743582	0.539249	0.525845	0.56008	0.61538	0.825114	0.769162	0.784452	0.592056	0.537341	0.765089	0.558368
reactome_SMAD2_3_MH2_Domain_Mutants_in_Cancer_Main_Pathway	0.544855	0.578609	0.667766	0.614297	0.771926	0.803633	0.594345	0.620157	0.728905	0.534839	0.717422	0.532825	0.707796	0.636165	0.644505	0.764401	0.678993	0.685925	0.819703	0.668515	0.82722
reactome_SMAD2_3_Phosphorylation_Motif_Mutants_in_Cancer_Main_Pathway	0.544855	0.578609	0.667766	0.614297	0.771926	0.803633	0.594345	0.620157	0.728905	0.534839	0.717422	0.532825	0.707796	0.636165	0.644505	0.764401	0.678993	0.685925	0.819703	0.668515	0.82722
reactome_SMAD2_SMAD3_SMAD4_heterotrimer_regulates_transcription_Main_Pathway	0.624931	0.501891	0.572491	0.593752	0.805981	0.605178	0.686462	0.605741	0.736235	0.67844	0.620152	0.5539	0.53796	0.678899	0.624883	0.661359	0.661662	0.715893	0.641059	0.752456	0.729737
reactome_SOS_mediated_signalling_Main_Pathway	0.558682	0.591144	0.638607	0.584008	0.765679	0.645021	0.574216	0.640467	0.667181	0.716942	0.641847	0.639388	0.758519	0.564601	0.623869	0.73509	0.613601	0.698483	0.589286	0.730687	0.745756
reactome_SRP_dependent_cotranslational_protein_targeting_to_membrane_Main_Pathway	0.561056	0.53603	0.787582	0.500505	0.659063	0.658085	0.634574	0.575367	0.709887	0.712646	0.52729	0.504047	0.770311	0.61383	0.520144	0.509315	0.876879	0.595036	0.526029	0.740049	0.672043
reactome_STAT6_mediated_induction_of_chemokines_Main_Pathway	0.558333	0.507364	0.575697	0.586185	0.861156	0.594008	0.762047	0.567371	0.531378	0.517648	0.813223	0.500029	0.654622	0.702808	0.594296	0.619292	0.628141	0.722102	0.850965	0.531851	0.769822
reactome_STING_mediated_induction_of_host_immune_responses_Main_Pathway	0.518875	0.536723	0.607421	0.579279	0.864899	0.644643	0.807617	0.60482	0.544577	0.590692	0.54631	0.646548	0.59987	0.828396	0.649829	0.891329	0.871921	0.66944	0.627908	0.672659	0.795925
reactome_SUMO_is_conjugated_to_E1_UBA2_SAE1__Main_Pathway	0.640189	0.627519	0.544621	0.611892	0.835448	0.642781	0.694177	0.750264	0.672464	0.641272	0.659756	0.528721	0.525193	0.712147	0.703023	0.524575	0.827244	0.54929	0.612718	0.631192	0.665789
reactome_SUMO_is_proteolytically_processed_Main_Pathway	0.628075	0.586116	0.637236	0.642935	0.804428	0.710699	0.695113	0.736802	0.606706	0.630193	0.715522	0.507289	0.559702	0.719436	0.691162	0.517537	0.802211	0.605219	0.633723	0.659889	0.699199
reactome_SUMO_is_transferred_from_E1_to_E2_UBE2I_UBC9__Main_Pathway	0.60696	0.641336	0.525976	0.590329	0.836382	0.63687	0.66823	0.682801	0.686655	0.648127	0.626254	0.500851	0.522061	0.723087	0.677148	0.53805	0.815604	0.537299	0.561644	0.644016	0.706659
reactome_Scavenging_by_Class_A_Receptors_Main_Pathway	0.503451	0.577325	0.617948	0.701875	0.804699	0.848917	0.835188	0.623598	0.557341	0.558761	0.749339	0.744998	0.743018	0.639981	0.714638	0.733304	0.750583	0.523771	0.505691	0.520848	0.611222
reactome_Scavenging_by_Class_B_Receptors_Main_Pathway	0.564602	0.785661	0.542999	0.598385	0.601281	0.72604	0.877527	0.509222	0.651925	0.583011	0.730667	0.793593	0.842254	0.573399	0.63385	0.624718	0.785538	0.679535	0.596353	0.709249	0.596695
reactome_Scavenging_by_Class_F_Receptors_Main_Pathway	0.610867	0.697742	0.506661	0.557362	0.808043	0.700495	0.592252	0.731046	0.701095	0.6664	0.616105	0.757325	0.760604	0.619807	0.529604	0.62124	0.559585	0.586038	0.537589	0.791872	0.5527
reactome_Scavenging_of_heme_from_plasma_Main_Pathway	0.616267	0.61284	0.623853	0.616177	0.511735	0.719688	0.697196	0.621023	0.764576	0.548063	0.872816	0.666203	0.737215	0.724982	0.52742	0.576197	0.698873	0.564712	0.523361	0.663608	0.670821
reactome_Sema3A_PAK_dependent_Axon_repulsion_Main_Pathway	0.571049	0.641004	0.712838	0.653583	0.788541	0.717994	0.548319	0.655549	0.684891	0.705375	0.612378	0.583295	0.960305	0.720336	0.638238	0.783104	0.679023	0.734947	0.660335	0.77108	0.695468
reactome_Sema4D_induced_cell_migration_and_growth_cone_collapse_Main_Pathway	0.560974	0.679697	0.610875	0.763024	0.867036	0.620454	0.564693	0.583167	0.738275	0.544326	0.821178	0.696111	0.623612	0.591609	0.751036	0.645948	0.608841	0.659601	0.730963	0.65362	0.662955
reactome_Sema4D_mediated_inhibition_of_cell_attachment_and_migration_Main_Pathway	0.532184	0.52862	0.618725	0.516982	0.794235	0.501073	0.582291	0.620214	0.582733	0.521813	0.878315	0.671422	0.893985	0.703581	0.545415	0.799736	0.769233	0.745587	0.760718	0.582121	0.557999
reactome_Senescence_Associated_Secretory_Phenotype_SASP__Main_Pathway	0.595985	0.640091	0.735966	0.661613	0.902858	0.55872	0.630208	0.714891	0.599469	0.648311	0.501709	0.51836	0.75608	0.632949	0.662339	0.586414	0.848126	0.591959	0.703874	0.831673	0.517833
reactome_Separation_of_Sister_Chromatids_Main_Pathway	0.652038	0.643602	0.86087	0.69376	0.786764	0.506588	0.700293	0.709934	0.698516	0.674548	0.696994	0.710716	0.696963	0.755418	0.737555	0.636353	0.920906	0.608122	0.795669	0.856185	0.551962
reactome_Serine_biosynthesis_Main_Pathway	0.613	0.66274	0.86968	0.711217	0.614828	0.545313	0.915455	0.853778	0.709255	0.739598	0.922095	0.544413	0.532325	0.569524	0.714518	0.649452	0.700357	0.503056	0.633176	0.509819	0.707104
reactome_Serotonin_Neurotransmitter_Release_Cycle_Main_Pathway	0.557442	0.57349	0.882375	0.710457	0.591294	0.654552	0.63466	0.70712	0.769249	0.629515	0.575645	0.74959	0.995392	0.528634	0.718532	0.608107	0.708837	0.526118	0.729454	0.723366	0.839852
reactome_Serotonin_and_melatonin_biosynthesis_Main_Pathway	0.505258	0.510557	0.583465	0.82754	0.500777	0.598238	0.688429	0.591537	0.633561	0.574265	0.661335	0.622622	0.912019	0.624044	0.742432	0.798146	0.574729	0.653501	0.721832	0.658957	0.596237
reactome_Serotonin_receptors_Main_Pathway	0.59152	0.511962	0.873538	0.676808	0.578088	0.802247	0.672902	0.659659	0.609626	0.666079	0.643573	0.696907	0.875176	0.704484	0.789225	0.822557	0.568935	0.578913	0.578491	0.570416	0.781327
reactome_Sialic_acid_metabolism_Main_Pathway	0.516678	0.694129	0.524466	0.825073	0.738775	0.601533	0.677441	0.774107	0.543475	0.552739	0.724632	0.671733	0.597729	0.561224	0.882871	0.553562	0.582488	0.705491	0.729848	0.68818	0.529651
reactome_Signal_attenuation_Main_Pathway	0.521471	0.617063	0.834893	0.556548	0.694039	0.661571	0.614463	0.582481	0.780729	0.594656	0.727331	0.673702	0.532593	0.521566	0.579961	0.834084	0.80846	0.637517	0.684958	0.666043	0.854276
reactome_Signal_regulatory_protein_SIRP_family_interactions_Main_Pathway	0.519072	0.51562	0.795457	0.773077	0.840779	0.756908	0.724658	0.559741	0.511349	0.519682	0.764527	0.715007	0.548239	0.613718	0.756344	0.608827	0.96869	0.742222	0.526147	0.81769	0.559977
reactome_Signal_transduction_by_L1_Main_Pathway	0.589136	0.547265	0.722838	0.845427	0.751791	0.763015	0.576917	0.70439	0.60596	0.752702	0.585274	0.704061	0.894184	0.553531	0.761097	0.625227	0.737073	0.556891	0.550494	0.548704	0.69911
reactome_Signaling_by_Activin_Main_Pathway	0.673852	0.801643	0.694407	0.754189	0.600529	0.631119	0.738669	0.688927	0.523015	0.739227	0.787087	0.640988	0.891662	0.545026	0.707536	0.555825	0.600695	0.760637	0.578876	0.647354	0.627542
reactome_Signaling_by_BMP_Main_Pathway	0.58817	0.538524	0.818599	0.60336	0.662036	0.688211	0.591859	0.700952	0.587168	0.562973	0.738284	0.804304	0.818075	0.64713	0.643692	0.787717	0.702767	0.703288	0.536831	0.515342	0.667751
reactome_Signaling_by_EGFR_Main_Pathway	0.682282	0.712529	0.737259	0.530348	0.894565	0.744414	0.801502	0.855611	0.615373	0.732701	0.726229	0.619104	0.700329	0.659671	0.60337	0.559146	0.500014	0.786628	0.566474	0.68578	0.624209
reactome_Signaling_by_ERBB2_Main_Pathway	0.51532	0.598824	0.573906	0.807379	0.909287	0.566811	0.567899	0.636338	0.696062	0.689912	0.511526	0.688213	0.707722	0.545147	0.795848	0.697877	0.580328	0.628559	0.655068	0.566273	0.674178
reactome_Signaling_by_ERBB4_Main_Pathway	0.513329	0.747345	0.809676	0.654353	0.818272	0.533933	0.544795	0.507948	0.560419	0.554017	0.574574	0.90438	0.779669	0.511932	0.759946	0.744899	0.674769	0.526491	0.775756	0.571381	0.519366
reactome_Signaling_by_FGFR1_fusion_mutants_Main_Pathway	0.507356	0.53089	0.634425	0.551006	0.777033	0.587855	0.543613	0.565917	0.670181	0.620043	0.685338	0.507671	0.672147	0.581781	0.531602	0.677883	0.608037	0.790774	0.604943	0.779518	0.754812
reactome_Signaling_by_FGFR3_mutants_Main_Pathway	0.719034	0.671661	0.791319	0.66673	0.634384	0.544753	0.819303	0.784932	0.568348	0.618008	0.662095	0.729751	0.824829	0.538951	0.643635	0.531096	0.735208	0.710837	0.814303	0.593291	0.66214
reactome_Signaling_by_FGFR_Main_Pathway	0.696757	0.581084	0.654668	0.81359	0.738179	0.524774	0.617878	0.759468	0.577477	0.6105	0.506408	0.539899	0.598258	0.598093	0.735022	0.728171	0.679426	0.612292	0.588807	0.648555	0.548654
reactome_Signaling_by_FGFR_mutants_Main_Pathway	0.676775	0.539577	0.791012	0.553922	0.762405	0.548088	0.730762	0.758208	0.741019	0.531452	0.687554	0.791288	0.756175	0.503383	0.506325	0.582419	0.697558	0.834419	0.645984	0.723212	0.536238
reactome_Signaling_by_Hippo_Main_Pathway	0.564507	0.555157	0.682458	0.520924	0.845924	0.619541	0.606535	0.568272	0.599656	0.509761	0.722677	0.624132	0.672947	0.551322	0.598546	0.543397	0.562551	0.797475	0.578789	0.623328	0.651289
reactome_Signaling_by_Leptin_Main_Pathway	0.51877	0.831016	0.728744	0.550979	0.796029	0.686347	0.512762	0.500672	0.723907	0.732622	0.509264	0.653639	0.71833	0.513542	0.535851	0.784908	0.686294	0.765385	0.632351	0.829972	0.833611
reactome_Signaling_by_NODAL_Main_Pathway	0.664855	0.707694	0.575229	0.616081	0.56515	0.622698	0.730696	0.857733	0.610025	0.725279	0.652298	0.653585	0.845477	0.516755	0.568181	0.553051	0.659083	0.752711	0.540957	0.584971	0.595641
reactome_Signaling_by_NOTCH3_Main_Pathway	0.676359	0.620853	0.667453	0.626613	0.86978	0.645879	0.639614	0.89429	0.798194	0.520911	0.578418	0.561979	0.772268	0.636633	0.532127	0.610051	0.56369	0.725335	0.655206	0.626843	0.734474
reactome_Signaling_by_NOTCH4_Main_Pathway	0.667154	0.629215	0.738868	0.601408	0.828032	0.703232	0.701722	0.866363	0.796447	0.583706	0.707619	0.50065	0.755523	0.606356	0.504246	0.626684	0.530638	0.746873	0.688468	0.595166	0.747242
reactome_Signaling_by_Robo_receptor_Main_Pathway	0.691432	0.724119	0.728698	0.760708	0.761438	0.712047	0.560403	0.508677	0.646146	0.515641	0.596116	0.630257	0.794033	0.696517	0.821744	0.743552	0.547708	0.5582	0.609352	0.504685	0.59872
reactome_Signaling_by_SCF_KIT_Main_Pathway	0.562463	0.551281	0.538291	0.706438	0.811928	0.599338	0.71384	0.547481	0.579955	0.576705	0.758948	0.580665	0.778558	0.654443	0.700198	0.679848	0.881848	0.771795	0.665822	0.812596	0.607024
reactome_Signaling_by_Type_1_Insulin_like_Growth_Factor_1_Receptor_IGF1R__Main_Pathway	0.547484	0.625952	0.807519	0.500475	0.71083	0.621532	0.553283	0.730669	0.519032	0.630349	0.585155	0.624855	0.866244	0.520065	0.502815	0.731494	0.902535	0.651751	0.504585	0.605408	0.699483
reactome_Signaling_by_Wnt_Main_Pathway	0.638844	0.523285	0.562477	0.617417	0.825681	0.730123	0.646049	0.59451	0.615911	0.526985	0.669661	0.528093	0.571194	0.504707	0.687468	0.594902	0.764133	0.763563	0.513083	0.589137	0.713876
reactome_Signaling_by_activated_point_mutants_of_FGFR1_Main_Pathway	0.739057	0.703365	0.805596	0.602241	0.658756	0.563811	0.781017	0.706584	0.514186	0.671422	0.546616	0.750946	0.861547	0.508353	0.539779	0.584129	0.736054	0.704697	0.867585	0.561419	0.605247
reactome_Signaling_by_activated_point_mutants_of_FGFR3_Main_Pathway	0.685643	0.605658	0.683251	0.60483	0.678157	0.538097	0.866667	0.839048	0.572238	0.558388	0.629983	0.72077	0.758614	0.516079	0.609809	0.59934	0.779138	0.72145	0.81946	0.585713	0.669101
reactome_Signaling_by_constitutively_active_EGFR_Main_Pathway	0.600291	0.641925	0.522385	0.698815	0.854389	0.625833	0.68377	0.758944	0.775465	0.694771	0.623783	0.550811	0.544936	0.600154	0.709274	0.562082	0.543546	0.733445	0.556741	0.646166	0.625266
reactome_Signalling_to_RAS_Main_Pathway	0.589757	0.501464	0.747772	0.696962	0.753913	0.770893	0.575529	0.793701	0.716264	0.596937	0.625884	0.566426	0.944681	0.612617	0.718973	0.721031	0.627089	0.578288	0.677213	0.661571	0.804433
reactome_Signalling_to_STAT3_Main_Pathway	0.664289	0.556726	0.822018	0.659858	0.787911	0.858885	0.595632	0.852076	0.543883	0.590189	0.578876	0.614959	0.958864	0.576737	0.663738	0.652186	0.52317	0.550193	0.644247	0.55511	0.759981
reactome_Signalling_to_p38_via_RIT_and_RIN_Main_Pathway	0.646671	0.547313	0.808364	0.759706	0.676149	0.817621	0.692051	0.780435	0.527436	0.624943	0.505309	0.612759	0.98862	0.557035	0.805487	0.669155	0.527522	0.533462	0.58416	0.636428	0.755434
reactome_Small_interfering_RNA_siRNA_biogenesis_Main_Pathway	0.550685	0.546197	0.531172	0.522809	0.676204	0.627421	0.57783	0.623502	0.61716	0.651123	0.500655	0.606858	0.708564	0.585899	0.588359	0.659873	0.580675	0.725625	0.616058	0.837862	0.669471
reactome_Smooth_Muscle_Contraction_Main_Pathway	0.759938	0.54312	0.955763	0.689485	0.720218	0.721667	0.824089	0.562338	0.876114	0.621035	0.600488	0.753979	0.683694	0.546498	0.784155	0.542882	0.653702	0.5348	0.768609	0.603643	0.860667
reactome_Sodium_Calcium_exchangers_Main_Pathway	0.655102	0.79879	0.894979	0.712362	0.608858	0.692134	0.593926	0.620774	0.549807	0.596462	0.623703	0.655026	0.991118	0.544492	0.787155	0.684766	0.541647	0.546856	0.603973	0.658207	0.87122
reactome_Sodium_Proton_exchangers_Main_Pathway	0.688546	0.500555	0.752502	0.827361	0.726745	0.628487	0.954288	0.928591	0.663056	0.739074	0.841689	0.754502	0.775181	0.502623	0.717608	0.651788	0.60771	0.538646	0.608251	0.541632	0.62933
reactome_Sodium_coupled_sulphate_di_and_tri_carboxylate_transporters_Main_Pathway	0.748304	0.627048	0.739499	0.581473	0.720984	0.582208	0.925202	0.869573	0.503169	0.656393	0.713961	0.788449	0.642267	0.654025	0.536733	0.936391	0.804062	0.645667	0.50846	0.598486	0.595687
reactome_Sperm_Motility_And_Taxes_Main_Pathway	0.662822	0.501007	0.583444	0.689327	0.585689	0.589093	0.799439	0.632641	0.693854	0.520392	0.867353	0.638639	0.549707	0.623884	0.651985	0.505957	0.8	0.698548	0.517351	0.630737	0.654029
reactome_Sperm_Oocyte_Membrane_Binding_Main_Pathway	0.607049	0.507185	0.67398	0.738887	0.646292	0.606457	0.551004	0.794057	0.512927	0.649658	0.593408	0.594335	0.782477	0.507383	0.691535	0.5641	0.573905	0.588402	0.616225	0.635355	0.507972
reactome_Sphingolipid_de_novo_biosynthesis_Main_Pathway	0.522456	0.570649	0.506874	0.768055	0.697906	0.510186	0.680157	0.705634	0.56386	0.678349	0.589301	0.661414	0.701034	0.519402	0.781293	0.5215	0.541623	0.571793	0.650209	0.555395	0.635812
reactome_Spry_regulation_of_FGF_signaling_Main_Pathway	0.505258	0.652099	0.571747	0.564429	0.759475	0.585952	0.505009	0.509344	0.603935	0.617289	0.626301	0.628672	0.58763	0.570806	0.618375	0.618019	0.588602	0.751558	0.656849	0.761327	0.660396
reactome_Stabilization_of_p53_Main_Pathway	0.506088	0.55016	0.646306	0.542479	0.642337	0.571406	0.709967	0.676663	0.522899	0.630295	0.636499	0.747136	0.602492	0.623011	0.636045	0.638683	0.774414	0.726948	0.55208	0.760442	0.6094
reactome_Striated_Muscle_Contraction_Main_Pathway	0.555055	0.545078	0.673045	0.507432	0.747234	0.712674	0.646637	0.549068	0.898984	0.59253	0.630118	0.771216	0.514089	0.721299	0.620858	0.57462	0.591261	0.724455	0.55263	0.743453	0.549998
reactome_Sulfide_oxidation_to_sulfate_Main_Pathway	0.719782	0.653346	0.781159	0.894281	0.602269	0.71052	0.738114	0.574304	0.653797	0.695301	0.539143	0.713353	0.95112	0.58458	0.805223	0.928728	0.637396	0.512282	0.677216	0.532572	0.791425
reactome_Sulfur_amino_acid_metabolism_Main_Pathway	0.526461	0.52196	0.711692	0.56614	0.610025	0.657146	0.54664	0.789547	0.658525	0.772263	0.78572	0.512349	0.523487	0.598115	0.599668	0.968121	0.545552	0.560269	0.556092	0.614675	0.62556
reactome_Switching_of_origins_to_a_post_replicative_state_Main_Pathway	0.616009	0.529829	0.904133	0.579562	0.772205	0.576117	0.767914	0.722484	0.702454	0.639373	0.802474	0.756976	0.644325	0.856522	0.600292	0.717447	0.850005	0.59982	0.684558	0.834698	0.507013
reactome_Synthesis_of_12_eicosatetraenoic_acid_derivatives_Main_Pathway	0.59702	0.75457	0.855138	0.632037	0.649589	0.656177	0.503288	0.502838	0.552434	0.687305	0.837378	0.695074	0.566749	0.746785	0.508746	0.895861	0.696328	0.544215	0.65573	0.753489	0.564169
reactome_Synthesis_of_15_eicosatetraenoic_acid_derivatives_Main_Pathway	0.520335	0.799192	0.80133	0.629785	0.805421	0.563564	0.701168	0.66201	0.591991	0.709583	0.745898	0.836607	0.621408	0.788973	0.592816	0.916566	0.764581	0.667653	0.652772	0.68248	0.650045
reactome_Synthesis_of_16_20_hydroxyeicosatetraenoic_acids_HETE__Main_Pathway	0.591024	0.522733	0.685084	0.513338	0.686201	0.51055	0.770931	0.893816	0.869568	0.528172	0.590595	0.882409	0.807065	0.674371	0.644265	0.78968	0.677889	0.527828	0.800032	0.583344	0.597801
reactome_Synthesis_of_5_eicosatetraenoic_acids_Main_Pathway	0.538933	0.606712	0.714823	0.57746	0.768669	0.597129	0.705347	0.785569	0.535346	0.535596	0.712989	0.558222	0.818487	0.693853	0.530641	0.723737	0.662128	0.5848	0.799398	0.618722	0.559088
reactome_Synthesis_of_Dolichyl_phosphate_Main_Pathway	0.737377	0.634392	0.713045	0.832763	0.679552	0.577083	0.747328	0.734769	0.67526	0.733614	0.509673	0.619716	0.817371	0.582077	0.788987	0.510594	0.60472	0.514966	0.575333	0.719872	0.674728
reactome_Synthesis_of_GDP_mannose_Main_Pathway	0.695318	0.738832	0.53329	0.85942	0.565058	0.672024	0.571805	0.613684	0.594234	0.775985	0.57217	0.540822	0.91075	0.589351	0.770611	0.555178	0.526921	0.637447	0.689237	0.783732	0.601074
reactome_Synthesis_of_IP2_IP_and_Ins_in_the_cytosol_Main_Pathway	0.55473	0.592594	0.510175	0.715964	0.688095	0.624683	0.756908	0.808159	0.720908	0.67513	0.641747	0.697426	0.920066	0.655463	0.662844	0.539848	0.689587	0.619902	0.67355	0.509227	0.739705
reactome_Synthesis_of_IP3_and_IP4_in_the_cytosol_Main_Pathway	0.562396	0.644285	0.552807	0.730787	0.645122	0.588077	0.552288	0.614298	0.730384	0.628908	0.787334	0.534458	0.960667	0.631687	0.630029	0.515841	0.696035	0.660967	0.674638	0.593255	0.709937
reactome_Synthesis_of_IPs_in_the_nucleus_Main_Pathway	0.637165	0.579149	0.682321	0.757666	0.705519	0.548704	0.705447	0.664793	0.678911	0.622839	0.521752	0.530691	0.625355	0.516403	0.700246	0.688844	0.517987	0.609152	0.556739	0.729535	0.593917
reactome_Synthesis_of_Ketone_Bodies_Main_Pathway	0.657903	0.556524	0.834549	0.741978	0.596268	0.737929	0.83952	0.876401	0.578459	0.60204	0.510292	0.901038	0.601274	0.765185	0.675259	0.933328	0.650944	0.663027	0.515568	0.60353	0.815281
reactome_Synthesis_of_Leukotrienes_LT_and_Eoxins_EX__Main_Pathway	0.625738	0.56185	0.904158	0.515163	0.636988	0.636682	0.578231	0.809321	0.55351	0.622396	0.621204	0.739663	0.721633	0.557288	0.644016	0.912095	0.503961	0.504637	0.745505	0.660847	0.65812
reactome_Synthesis_of_Lipoxins_LX__Main_Pathway	0.517134	0.579887	0.580846	0.760585	0.658632	0.689651	0.743923	0.721251	0.503701	0.582695	0.853988	0.670901	0.784153	0.694165	0.67753	0.60671	0.542016	0.601857	0.853975	0.558642	0.601568
reactome_Synthesis_of_PA_Main_Pathway	0.643278	0.701861	0.697752	0.7513	0.815496	0.555396	0.565939	0.664036	0.642125	0.783325	0.513151	0.77692	0.652539	0.556107	0.715001	0.535945	0.680609	0.723729	0.540481	0.860714	0.612376
reactome_Synthesis_of_PC_Main_Pathway	0.657806	0.562891	0.553377	0.918369	0.670427	0.505866	0.702274	0.603778	0.503852	0.661263	0.57917	0.694878	0.645816	0.540881	0.885672	0.556495	0.724195	0.640468	0.646341	0.585279	0.698644
reactome_Synthesis_of_PE_Main_Pathway	0.703633	0.559795	0.592899	0.666688	0.706889	0.522746	0.698662	0.675295	0.535205	0.618587	0.514259	0.654627	0.594775	0.642992	0.591798	0.669274	0.564329	0.607122	0.549786	0.586883	0.521952
reactome_Synthesis_of_PG_Main_Pathway	0.516234	0.574994	0.559762	0.749388	0.790082	0.662757	0.718507	0.703772	0.608173	0.596696	0.591529	0.663775	0.711914	0.665361	0.700171	0.536383	0.805483	0.588492	0.650533	0.532246	0.736062
reactome_Synthesis_of_PIPs_at_the_ER_membrane_Main_Pathway	0.605576	0.674612	0.681436	0.641501	0.533925	0.56856	0.770445	0.720995	0.556072	0.575789	0.71299	0.605944	0.634212	0.523669	0.66208	0.68894	0.611725	0.679025	0.61876	0.691008	0.582828
reactome_Synthesis_of_PIPs_at_the_Golgi_membrane_Main_Pathway	0.669374	0.509233	0.531171	0.633606	0.540648	0.608044	0.881818	0.857263	0.721989	0.749098	0.548865	0.683924	0.555184	0.641607	0.650829	0.566461	0.58119	0.68818	0.548825	0.510172	0.566404
reactome_Synthesis_of_PIPs_at_the_early_endosome_membrane_Main_Pathway	0.63858	0.557154	0.619499	0.663887	0.733443	0.635686	0.667861	0.685946	0.641906	0.65335	0.678458	0.504383	0.545971	0.578529	0.66814	0.546861	0.576556	0.706492	0.529611	0.744909	0.661953
reactome_Synthesis_of_PIPs_at_the_late_endosome_membrane_Main_Pathway	0.634879	0.558814	0.562169	0.736963	0.718842	0.595515	0.674156	0.592392	0.692181	0.635471	0.653747	0.544271	0.776556	0.598289	0.758378	0.529026	0.520356	0.734576	0.57857	0.783776	0.657039
reactome_Synthesis_of_PIPs_at_the_plasma_membrane_Main_Pathway	0.511627	0.55541	0.553853	0.737489	0.661479	0.598771	0.553807	0.678495	0.734191	0.600756	0.75429	0.544387	0.598259	0.607819	0.704549	0.637512	0.649838	0.74691	0.6592	0.661162	0.65533
reactome_Synthesis_of_Prostaglandins_PG_and_Thromboxanes_TX__Main_Pathway	0.655058	0.542915	0.53155	0.744652	0.746993	0.63434	0.54029	0.629876	0.505614	0.764625	0.579452	0.910401	0.516782	0.567735	0.685411	0.787625	0.654452	0.510457	0.728672	0.527872	0.589968
reactome_Synthesis_of_UDP_N_acetyl_glucosamine_Main_Pathway	0.52572	0.639079	0.613469	0.648125	0.537333	0.621842	0.675962	0.775651	0.654957	0.833118	0.533483	0.714389	0.843155	0.560003	0.71663	0.79891	0.523391	0.670574	0.636903	0.797139	0.610951
reactome_Synthesis_of_bile_acids_and_bile_salts_Main_Pathway	0.582355	0.684101	0.612899	0.912741	0.501286	0.61877	0.538808	0.630611	0.536153	0.525131	0.51676	0.516211	0.880285	0.621122	0.806604	0.869193	0.547674	0.542944	0.5328	0.757232	0.583244
reactome_Synthesis_of_bile_acids_and_bile_salts_via_24_hydroxycholesterol_Main_Pathway	0.516447	0.769013	0.534287	0.575135	0.654085	0.557601	0.538076	0.717732	0.703423	0.737118	0.696587	0.818991	0.556788	0.75684	0.500298	0.848569	0.620314	0.532261	0.59631	0.807243	0.572397
reactome_Synthesis_of_bile_acids_and_bile_salts_via_27_hydroxycholesterol_Main_Pathway	0.508048	0.843404	0.57385	0.60106	0.588737	0.576707	0.622447	0.767458	0.587127	0.680049	0.749632	0.729646	0.754104	0.602764	0.58349	0.524358	0.718978	0.549248	0.715464	0.803767	0.622878
reactome_Synthesis_of_bile_acids_and_bile_salts_via_7alpha_hydroxycholesterol_Main_Pathway	0.548357	0.775315	0.589814	0.537182	0.661148	0.544109	0.553386	0.68874	0.639734	0.766593	0.643811	0.782675	0.601733	0.727638	0.541862	0.738136	0.566536	0.60081	0.661769	0.831901	0.59677
reactome_Synthesis_of_dolichyl_phosphate_mannose_Main_Pathway	0.729752	0.762636	0.617087	0.573203	0.677112	0.500857	0.774719	0.601312	0.628256	0.656378	0.534398	0.525395	0.8664	0.619037	0.521997	0.593226	0.764305	0.532076	0.650679	0.602539	0.533183
reactome_Synthesis_of_epoxy_EET_and_dihydroxyeicosatrienoic_acids_DHET__Main_Pathway	0.5454	0.526986	0.780143	0.653721	0.676471	0.699851	0.528907	0.671667	0.89229	0.513725	0.638942	0.882947	0.584618	0.740817	0.520425	0.729871	0.597151	0.518867	0.795896	0.626396	0.633093
reactome_Synthesis_of_glycosylphosphatidylinositol_GPI__Main_Pathway	0.68952	0.608315	0.671095	0.643117	0.631251	0.519925	0.768363	0.717755	0.672069	0.713556	0.51605	0.509639	0.629888	0.547316	0.645837	0.522896	0.666091	0.694942	0.66652	0.69145	0.593815
reactome_Synthesis_of_pyrophosphates_in_the_cytosol_Main_Pathway	0.563447	0.66563	0.627458	0.671584	0.586511	0.530218	0.728845	0.789564	0.66349	0.643762	0.593307	0.706726	0.78359	0.543803	0.67114	0.613394	0.799025	0.607212	0.533391	0.618975	0.655462
reactome_Synthesis_of_very_long_chain_fatty_acyl_CoAs_Main_Pathway	0.637597	0.656884	0.756508	0.585663	0.779829	0.594009	0.691056	0.774447	0.682171	0.685983	0.528941	0.706109	0.542875	0.536403	0.523372	0.501463	0.656264	0.708668	0.503552	0.919928	0.512856
reactome_Synthesis_secretion_and_deacylation_of_Ghrelin_Main_Pathway	0.590362	0.757265	0.773103	0.638647	0.669882	0.609732	0.629481	0.652341	0.533995	0.623319	0.708572	0.587624	0.734744	0.557881	0.633134	0.516479	0.585144	0.653007	0.717149	0.745735	0.810356
reactome_Synthesis_secretion_and_inactivation_of_Glucagon_like_Peptide_1_GLP_1__Main_Pathway	0.59311	0.646378	0.686944	0.947895	0.611611	0.583676	0.578506	0.515427	0.711074	0.704147	0.53917	0.675067	0.659632	0.501174	0.964525	0.699627	0.545461	0.728051	0.70725	0.835223	0.539526
reactome_Synthesis_secretion_and_inactivation_of_Glucose_dependent_Insulinotropic_Polypeptide_GIP__Main_Pathway	0.549781	0.63128	0.691384	0.843377	0.564017	0.602443	0.546856	0.621811	0.690728	0.80334	0.571856	0.695836	0.733031	0.539583	0.872735	0.5422	0.674414	0.786283	0.713504	0.659595	0.592585
reactome_TAK1_activates_NFkB_by_phosphorylation_and_activation_of_IKKs_complex_Main_Pathway	0.588831	0.668302	0.784605	0.606726	0.93203	0.683718	0.712489	0.549502	0.541574	0.571839	0.798114	0.533726	0.60992	0.5951	0.644392	0.510575	0.678258	0.616702	0.589779	0.695197	0.603775
reactome_TCF_dependent_signaling_in_response_to_WNT_Main_Pathway	0.529044	0.548007	0.51578	0.791631	0.559248	0.520583	0.715127	0.828921	0.554771	0.555664	0.840888	0.714642	0.504458	0.612629	0.641191	0.618849	0.518599	0.575503	0.574773	0.653693	0.528038
reactome_TGFBR1_KD_Mutants_in_Cancer_Main_Pathway	0.51713	0.541117	0.784335	0.597564	0.787283	0.838867	0.698655	0.609738	0.687601	0.614168	0.81852	0.512835	0.58444	0.606348	0.621311	0.691105	0.678806	0.687139	0.846556	0.668502	0.779858
reactome_TGFBR2_Kinase_Domain_Mutants_in_Cancer_Main_Pathway	0.51713	0.541117	0.784335	0.597564	0.787283	0.838867	0.698655	0.609738	0.687601	0.614168	0.81852	0.512835	0.58444	0.606348	0.621311	0.691105	0.678806	0.687139	0.846556	0.668502	0.779858
reactome_TGF_beta_receptor_signaling_activates_SMADs_Main_Pathway	0.552436	0.514199	0.67962	0.702241	0.819581	0.790741	0.519011	0.642766	0.74008	0.523609	0.692304	0.513035	0.671383	0.642667	0.707558	0.712901	0.651606	0.665993	0.732511	0.701622	0.766708
reactome_TGF_beta_receptor_signaling_in_EMT_epithelial_to_mesenchymal_transition__Main_Pathway	0.661899	0.708464	0.671224	0.729092	0.79519	0.539689	0.72588	0.698746	0.687025	0.525629	0.850151	0.715798	0.513355	0.575191	0.690945	0.787659	0.727891	0.681312	0.644987	0.534375	0.505706
reactome_TRAF3_dependent_IRF_activation_Main_Pathway	0.621729	0.619668	0.742685	0.800878	0.786417	0.558895	0.505753	0.625362	0.620024	0.706228	0.549407	0.77336	0.596917	0.70005	0.685421	0.6546	0.834733	0.72207	0.645485	0.853573	0.578651
reactome_TRAF6_Mediated_Induction_of_proinflammatory_cytokines_Main_Pathway	0.547944	0.538241	0.750118	0.626712	0.784228	0.547478	0.654033	0.538335	0.698188	0.618109	0.579332	0.649007	0.632398	0.573284	0.642638	0.503019	0.691107	0.536491	0.643439	0.643883	0.633017
reactome_TRAF6_mediated_IRF7_activation_in_TLR7_8_or_9_signaling_Main_Pathway	0.636679	0.64025	0.780053	0.65918	0.784892	0.557417	0.526503	0.616399	0.549983	0.65971	0.586477	0.694248	0.51922	0.607119	0.5784	0.637735	0.818944	0.683253	0.749406	0.874427	0.599226
reactome_TRAF6_mediated_NF_kB_activation_Main_Pathway	0.61248	0.638785	0.786845	0.640165	0.925683	0.643512	0.677359	0.553098	0.532659	0.533071	0.791541	0.578338	0.595275	0.620153	0.642841	0.511926	0.691876	0.664784	0.57195	0.71378	0.557087
reactome_TRAF6_mediated_induction_of_TAK1_complex_Main_Pathway	0.52712	0.572734	0.695634	0.656852	0.809994	0.51736	0.501036	0.528531	0.686608	0.661193	0.517153	0.561331	0.547067	0.506357	0.649661	0.571258	0.679328	0.558526	0.570856	0.525199	0.749684
reactome_TRAIL_signaling_Main_Pathway	0.676521	0.540008	0.870642	0.768221	0.865157	0.775302	0.592205	0.619428	0.585653	0.569929	0.597172	0.612393	0.924972	0.648101	0.657663	0.593712	0.913402	0.685103	0.572947	0.82869	0.601487
reactome_TRIF_mediated_programmed_cell_death_Main_Pathway	0.683558	0.619343	0.765489	0.811341	0.726158	0.619522	0.525452	0.636732	0.558046	0.660319	0.723974	0.522802	0.758342	0.664155	0.668292	0.530708	0.85003	0.637304	0.539242	0.849358	0.512613
reactome_TRP_channels_Main_Pathway	0.585613	0.518097	0.511186	0.853964	0.692159	0.772528	0.709869	0.863071	0.529397	0.643304	0.523256	0.530277	0.629995	0.504882	0.840603	0.621024	0.758648	0.753508	0.68478	0.604504	0.560178
reactome_TWIK_related_potassium_channel_TREK__Main_Pathway	0.692767	0.54431	0.770594	0.831606	0.709171	0.605298	0.62863	0.742418	0.588672	0.714303	0.843036	0.805769	0.800894	0.536493	0.791813	0.576507	0.723776	0.538665	0.617464	0.574331	0.502924
reactome_Tachykinin_receptors_bind_tachykinins_Main_Pathway	0.785701	0.542268	0.900701	0.724553	0.592242	0.508369	0.564572	0.529384	0.850578	0.706853	0.608486	0.830567	0.751671	0.737714	0.802135	0.677223	0.640732	0.628316	0.613995	0.503942	0.540441
reactome_Tat_mediated_HIV_elongation_arrest_and_recovery_Main_Pathway	0.638941	0.679906	0.551091	0.580927	0.791645	0.545219	0.739384	0.703345	0.658	0.703868	0.569984	0.572411	0.688593	0.654385	0.566519	0.518854	0.722249	0.565701	0.65114	0.656515	0.56491
reactome_Tat_mediated_elongation_of_the_HIV_1_transcript_Main_Pathway	0.639702	0.638582	0.52089	0.555892	0.801949	0.542247	0.728649	0.687362	0.673997	0.714875	0.561922	0.587044	0.682471	0.644177	0.567838	0.502964	0.755382	0.591513	0.654152	0.672148	0.583486
reactome_Telomere_C_strand_Lagging_Strand_Synthesis_Main_Pathway	0.700909	0.683591	0.866549	0.692439	0.829528	0.542626	0.708476	0.642146	0.638385	0.611849	0.59609	0.664799	0.76321	0.680866	0.705452	0.57329	0.88689	0.630268	0.74322	0.800347	0.567333
reactome_Telomere_C_strand_synthesis_initiation_Main_Pathway	0.666975	0.553712	0.887636	0.568207	0.734124	0.584011	0.689147	0.66817	0.648265	0.64771	0.724206	0.771482	0.629819	0.835408	0.631496	0.773481	0.859564	0.652982	0.761332	0.812854	0.584119
reactome_Telomere_Extension_By_Telomerase_Main_Pathway	0.711044	0.576785	0.816459	0.552818	0.694989	0.53662	0.744005	0.677545	0.699642	0.683327	0.749264	0.647791	0.86782	0.612466	0.544701	0.624061	0.770366	0.574364	0.864214	0.770235	0.578475
reactome_Terminal_pathway_of_complement_Main_Pathway	0.547617	0.573319	0.610084	0.519326	0.517713	0.536634	0.514589	0.525649	0.751035	0.523884	0.848361	0.855224	0.528626	0.841609	0.58236	0.707749	0.636915	0.652119	0.69139	0.727525	0.633561
reactome_Termination_of_O_glycan_biosynthesis_Main_Pathway	0.566651	0.55112	0.692762	0.618058	0.639916	0.773864	0.720994	0.874659	0.59048	0.760418	0.641826	0.878433	0.65272	0.630891	0.66725	0.604089	0.659445	0.717536	0.688051	0.657981	0.702675
reactome_The_AIM2_inflammasome_Main_Pathway	0.570009	0.540632	0.817382	0.763709	0.762697	0.756235	0.82474	0.669006	0.638669	0.535521	0.599684	0.763897	0.628084	0.761559	0.724812	0.686879	0.883983	0.504212	0.55517	0.707316	0.560189
reactome_The_NLRP1_inflammasome_Main_Pathway	0.598106	0.541337	0.754179	0.681203	0.756245	0.623727	0.82137	0.61633	0.709402	0.577295	0.615547	0.570906	0.947734	0.649101	0.660575	0.697369	0.70147	0.638866	0.533715	0.707299	0.807092
reactome_The_NLRP3_inflammasome_Main_Pathway	0.559561	0.530619	0.557365	0.732774	0.838179	0.725887	0.867805	0.680907	0.50934	0.567214	0.811693	0.650693	0.50442	0.658977	0.741582	0.70262	0.83207	0.659983	0.581877	0.624283	0.673141
reactome_The_activation_of_arylsulfatases_Main_Pathway	0.638301	0.631649	0.638651	0.575973	0.556458	0.564082	0.646274	0.65791	0.629155	0.707777	0.63994	0.681662	0.805701	0.682401	0.679032	0.784224	0.778019	0.623645	0.746959	0.645842	0.50531
reactome_The_canonical_retinoid_cycle_in_rods_twilight_vision__Main_Pathway	0.582222	0.609265	0.751234	0.580987	0.7296	0.796925	0.835045	0.929701	0.627007	0.739428	0.782767	0.719483	0.610317	0.610925	0.677818	0.781057	0.531543	0.504377	0.714237	0.878689	0.5336
reactome_The_fatty_acid_cycling_model_Main_Pathway	0.743473	0.668905	0.79307	0.561714	0.714751	0.6814	0.574189	0.55359	0.606168	0.514186	0.639611	0.787407	0.665592	0.56189	0.576751	0.738088	0.869113	0.700795	0.517437	0.97515	0.785017
reactome_The_proton_buffering_model_Main_Pathway	0.743473	0.668905	0.79307	0.561714	0.714751	0.6814	0.574189	0.55359	0.606168	0.514186	0.639611	0.787407	0.665592	0.56189	0.576751	0.738088	0.869113	0.700795	0.517437	0.97515	0.785017
reactome_The_retinoid_cycle_in_cones_daylight_vision__Main_Pathway	0.687843	0.76491	0.744345	0.537966	0.504925	0.591603	0.590801	0.728159	0.553499	0.572657	0.602265	0.734612	0.820223	0.617579	0.678907	0.636238	0.557937	0.514462	0.646342	0.876879	0.545471
reactome_Thrombin_signalling_through_proteinase_activated_receptors_PARs__Main_Pathway	0.564358	0.68576	0.772857	0.836275	0.731905	0.720542	0.65891	0.75543	0.600778	0.575985	0.677309	0.52173	0.950074	0.510321	0.786621	0.615192	0.78082	0.521082	0.603844	0.557211	0.794684
reactome_Thromboxane_signalling_through_TP_receptor_Main_Pathway	0.567971	0.698818	0.76277	0.881692	0.80576	0.733641	0.578183	0.718365	0.591829	0.643106	0.541174	0.514984	0.9624	0.548247	0.852305	0.652527	0.759653	0.543939	0.579491	0.562512	0.823204
reactome_Thyroxine_biosynthesis_Main_Pathway	0.548404	0.724004	0.598701	0.561314	0.76699	0.567059	0.726502	0.786891	0.540271	0.765384	0.55249	0.634751	0.799184	0.74749	0.566428	0.848086	0.57899	0.542391	0.870499	0.618614	0.670173
reactome_Tie2_Signaling_Main_Pathway	0.63391	0.643191	0.508853	0.620195	0.890449	0.669181	0.611524	0.766362	0.707362	0.572651	0.790906	0.605381	0.640877	0.584963	0.616032	0.529264	0.555724	0.860824	0.658504	0.818335	0.577083
reactome_Toll_Like_Receptor_4_TLR4_Cascade_Main_Pathway	0.548347	0.665706	0.776534	0.587786	0.829871	0.813941	0.545888	0.804851	0.71074	0.582152	0.665097	0.773461	0.768988	0.53196	0.580588	0.78387	0.705186	0.685166	0.628082	0.652435	0.766679
reactome_Toll_Like_Receptor_9_TLR9_Cascade_Main_Pathway	0.506078	0.550413	0.51082	0.615957	0.658955	0.558139	0.54054	0.502283	0.694012	0.605204	0.633293	0.510823	0.503597	0.507471	0.614426	0.813372	0.642586	0.667305	0.530405	0.738044	0.797543
reactome_Toll_Like_Receptor_TLR6_TLR2_Cascade_Main_Pathway	0.547198	0.708382	0.705108	0.762945	0.774247	0.712744	0.925463	0.699604	0.562357	0.5992	0.788093	0.688069	0.642879	0.541235	0.785694	0.850128	0.716931	0.631304	0.654069	0.659911	0.520651
reactome_Toxicity_of_botulinum_toxin_type_A_BoNT_A__Main_Pathway	0.53757	0.672296	0.701741	0.828693	0.551133	0.610607	0.690851	0.701661	0.653768	0.638579	0.647492	0.640916	0.986223	0.597277	0.846956	0.842534	0.546537	0.581522	0.631495	0.519493	0.766305
reactome_Toxicity_of_botulinum_toxin_type_B_BoNT_B__Main_Pathway	0.513815	0.507569	0.895609	0.741891	0.652124	0.669757	0.713964	0.79423	0.589192	0.738406	0.688197	0.549106	0.994141	0.517444	0.790889	0.579979	0.514903	0.579613	0.739574	0.67204	0.79919
reactome_Toxicity_of_botulinum_toxin_type_C_BoNT_C__Main_Pathway	0.580642	0.54875	0.889777	0.75073	0.536829	0.722863	0.748954	0.782221	0.583103	0.743476	0.533441	0.617875	0.985263	0.747334	0.788737	0.686105	0.556025	0.602409	0.666359	0.624448	0.887399
reactome_Toxicity_of_botulinum_toxin_type_D_BoNT_D__Main_Pathway	0.514807	0.698327	0.668274	0.794967	0.527362	0.593141	0.597608	0.561597	0.741371	0.654425	0.634947	0.569207	0.972474	0.535232	0.814654	0.828359	0.589919	0.540165	0.596833	0.561344	0.735395
reactome_Toxicity_of_botulinum_toxin_type_E_BoNT_E__Main_Pathway	0.549388	0.612004	0.827578	0.822629	0.555245	0.670198	0.62875	0.737568	0.627999	0.654024	0.664892	0.633116	0.97776	0.693437	0.841218	0.817318	0.537127	0.500954	0.636646	0.500005	0.814294
reactome_Toxicity_of_botulinum_toxin_type_F_BoNT_F__Main_Pathway	0.514807	0.698327	0.668274	0.794967	0.527362	0.593141	0.597608	0.561597	0.741371	0.654425	0.634947	0.569207	0.972474	0.535232	0.814654	0.828359	0.589919	0.540165	0.596833	0.561344	0.735395
reactome_Toxicity_of_botulinum_toxin_type_G_BoNT_G__Main_Pathway	0.503262	0.583705	0.929095	0.711176	0.701754	0.745183	0.706706	0.771402	0.612635	0.645269	0.621167	0.507147	0.983532	0.526443	0.766937	0.514808	0.633094	0.544088	0.771297	0.597856	0.832198
reactome_Trafficking_and_processing_of_endosomal_TLR_Main_Pathway	0.550777	0.54732	0.681747	0.794277	0.827348	0.689156	0.696183	0.586314	0.512015	0.503085	0.77339	0.688456	0.702267	0.631097	0.755188	0.61528	0.933509	0.722161	0.515921	0.737966	0.546754
reactome_Trafficking_of_AMPA_receptors_Main_Pathway	0.510979	0.722104	0.556904	0.707054	0.649711	0.508744	0.728619	0.665171	0.582691	0.513768	0.714739	0.562289	0.994831	0.581148	0.698967	0.653997	0.555555	0.622154	0.83276	0.69798	0.750301
reactome_Trafficking_of_GluR2_containing_AMPA_receptors_Main_Pathway	0.519949	0.631486	0.56221	0.698006	0.525733	0.534803	0.828195	0.762686	0.6379	0.819325	0.727903	0.506029	0.906759	0.57063	0.616738	0.71311	0.544798	0.511443	0.596967	0.708568	0.529572
reactome_Transcription_coupled_NER_TC_NER__Main_Pathway	0.717043	0.660664	0.530245	0.597136	0.785475	0.502429	0.749427	0.683904	0.617798	0.700744	0.599021	0.53732	0.75291	0.656039	0.611633	0.659558	0.651582	0.528048	0.633771	0.53892	0.565053
reactome_Transcription_of_the_HIV_genome_Main_Pathway	0.627595	0.576918	0.509812	0.563842	0.839475	0.587754	0.692371	0.672527	0.687295	0.729318	0.591008	0.576808	0.690486	0.660127	0.606205	0.537414	0.72853	0.635731	0.668619	0.691557	0.626038
reactome_Transcriptional_activation_of_mitochondrial_biogenesis_Main_Pathway	0.552075	0.595461	0.609689	0.699659	0.769293	0.548337	0.685492	0.671029	0.635811	0.707753	0.535477	0.591228	0.543225	0.619642	0.668199	0.561831	0.515201	0.730944	0.565254	0.684708	0.680895
reactome_Transcriptional_regulation_of_pluripotent_stem_cells_Main_Pathway	0.541652	0.527309	0.809468	0.698183	0.582812	0.643317	0.509154	0.686836	0.568835	0.521454	0.650829	0.54458	0.866082	0.598113	0.701133	0.668582	0.85392	0.595693	0.555786	0.638724	0.588564
reactome_Transcriptional_regulation_of_white_adipocyte_differentiation_Main_Pathway	0.603845	0.522939	0.518639	0.681977	0.826637	0.579527	0.584368	0.637736	0.787853	0.621255	0.646864	0.572019	0.566482	0.58072	0.640835	0.709028	0.573698	0.712752	0.583308	0.733672	0.659248
reactome_Transferrin_endocytosis_and_recycling_Main_Pathway	0.770976	0.630434	0.777059	0.64927	0.749817	0.624466	0.951358	0.946216	0.74731	0.671601	0.575292	0.507761	0.823193	0.672166	0.637673	0.83129	0.602628	0.683951	0.514841	0.660537	0.669823
reactome_Translation_initiation_complex_formation_Main_Pathway	0.501361	0.583781	0.738442	0.553308	0.6864	0.637744	0.620936	0.509916	0.72158	0.704709	0.57161	0.508121	0.782714	0.623652	0.539924	0.527222	0.882221	0.560264	0.509955	0.726692	0.712465
reactome_Translocation_of_GLUT4_to_the_plasma_membrane_Main_Pathway	0.508847	0.577016	0.651796	0.680365	0.724496	0.660089	0.575028	0.582959	0.869913	0.657142	0.608332	0.609064	0.812398	0.570787	0.689064	0.512404	0.671381	0.73625	0.512607	0.568507	0.632703
reactome_Translocation_of_ZAP_70_to_Immunological_synapse_Main_Pathway	0.575155	0.591988	0.65384	0.726297	0.71921	0.541296	0.889854	0.617113	0.521726	0.592801	0.825935	0.756554	0.506988	0.534477	0.702432	0.561506	0.933581	0.609356	0.521381	0.584023	0.508537
reactome_Transport_and_synthesis_of_PAPS_Main_Pathway	0.684749	0.640723	0.544467	0.904507	0.677132	0.539998	0.688765	0.626548	0.72976	0.598427	0.744053	0.624901	0.879458	0.622607	0.834237	0.567308	0.544694	0.739874	0.582555	0.654057	0.559489
reactome_Transport_of_Mature_mRNA_Derived_from_an_Intronless_Transcript_Main_Pathway	0.598104	0.565667	0.755396	0.513204	0.79016	0.555776	0.773186	0.71648	0.622334	0.69933	0.655018	0.681049	0.639388	0.682479	0.530554	0.642234	0.762148	0.714834	0.752801	0.800115	0.586607
reactome_Transport_of_Mature_mRNA_derived_from_an_Intron_Containing_Transcript_Main_Pathway	0.6129	0.566235	0.717753	0.527768	0.812846	0.558089	0.716843	0.699484	0.620476	0.692485	0.620118	0.688077	0.668963	0.646424	0.558026	0.647925	0.730044	0.719276	0.750779	0.795757	0.625189
reactome_Transport_of_Ribonucleoproteins_into_the_Host_Nucleus_Main_Pathway	0.595382	0.539826	0.766317	0.50022	0.784925	0.55131	0.748641	0.701796	0.618837	0.692007	0.652362	0.674997	0.641069	0.672901	0.522373	0.668458	0.731389	0.723316	0.760579	0.809647	0.59704
reactome_Transport_of_fatty_acids_Main_Pathway	0.595662	0.565918	0.715282	0.745798	0.685266	0.811211	0.512399	0.590993	0.618256	0.614889	0.63228	0.765501	0.887026	0.706958	0.662059	0.868372	0.802232	0.503894	0.870942	0.598247	0.533499
reactome_Transport_of_glucose_and_other_sugars_bile_salts_and_organic_acids_metal_ions_and_amine_compounds_Main_Pathway	0.68537	0.508058	0.755404	0.77511	0.668315	0.558453	0.86946	0.835673	0.732474	0.589944	0.542342	0.762343	0.80131	0.53646	0.726566	0.764524	0.637546	0.697711	0.501359	0.556744	0.701209
reactome_Transport_of_inorganic_cations_anions_and_amino_acids_oligopeptides_Main_Pathway	0.645999	0.581514	0.508207	0.7041	0.611735	0.598334	0.811429	0.640504	0.527237	0.522732	0.630826	0.548525	0.661046	0.580291	0.560576	0.818383	0.696134	0.663728	0.678747	0.910386	0.625915
reactome_Transport_of_nucleosides_and_free_purine_and_pyrimidine_bases_across_the_plasma_membrane_Main_Pathway	0.77379	0.753118	0.585878	0.600563	0.520624	0.60733	0.520898	0.726513	0.663344	0.848864	0.644498	0.688741	0.882884	0.507967	0.686307	0.79242	0.618871	0.541791	0.560956	0.851206	0.636697
reactome_Transport_of_nucleotide_sugars_Main_Pathway	0.717689	0.670125	0.522893	0.834551	0.628575	0.502927	0.664965	0.599777	0.516954	0.742467	0.622709	0.718832	0.559876	0.514399	0.814959	0.555505	0.568258	0.709308	0.584737	0.728293	0.579023
reactome_Transport_of_organic_anions_Main_Pathway	0.70795	0.833266	0.613098	0.613252	0.775171	0.738535	0.623448	0.840097	0.75744	0.575759	0.60799	0.688505	0.670025	0.680433	0.66891	0.794055	0.542716	0.779647	0.719724	0.639942	0.597839
reactome_Transport_of_the_SLBP_Dependant_Mature_mRNA_Main_Pathway	0.598177	0.562512	0.754021	0.506619	0.797451	0.555029	0.77043	0.722316	0.621246	0.695096	0.657477	0.679219	0.643993	0.677381	0.532403	0.653571	0.759184	0.718094	0.756942	0.794362	0.593249
reactome_Transport_of_the_SLBP_independent_Mature_mRNA_Main_Pathway	0.593943	0.560374	0.752701	0.507116	0.79617	0.555028	0.763084	0.71461	0.618957	0.693834	0.657248	0.68259	0.640622	0.675134	0.528933	0.6522	0.750681	0.720166	0.762804	0.794613	0.593011
reactome_Transport_of_vitamins_nucleosides_and_related_molecules_Main_Pathway	0.794241	0.518091	0.661052	0.542303	0.706308	0.52496	0.728575	0.657889	0.596668	0.78128	0.757016	0.636995	0.792689	0.683558	0.533262	0.610568	0.665079	0.657274	0.791274	0.755106	0.512624
reactome_Triglyceride_Biosynthesis_Main_Pathway	0.727388	0.671491	0.580294	0.664616	0.799574	0.551789	0.679122	0.768802	0.673925	0.776928	0.668211	0.729359	0.704955	0.501156	0.609422	0.502918	0.607615	0.740662	0.518046	0.817597	0.522042
reactome_Tristetraprolin_TTP_destabilizes_mRNA_Main_Pathway	0.593169	0.552053	0.528662	0.574499	0.847446	0.571131	0.636827	0.694528	0.628648	0.661936	0.501917	0.519881	0.76228	0.641787	0.551113	0.585335	0.867595	0.719809	0.622461	0.69089	0.68204
reactome_Tryptophan_catabolism_Main_Pathway	0.620268	0.619552	0.826274	0.533438	0.833312	0.73963	0.589048	0.843349	0.892641	0.612804	0.699335	0.705345	0.651588	0.543984	0.540709	0.773988	0.960692	0.697195	0.632679	0.730258	0.586246
reactome_Type_II_Na_Pi_cotransporters_Main_Pathway	0.578936	0.502316	0.768501	0.687465	0.655382	0.692508	0.879652	0.874736	0.667856	0.605237	0.677068	0.560558	0.729006	0.597692	0.621171	0.981658	0.745662	0.581819	0.834765	0.562256	0.765984
reactome_Type_I_hemidesmosome_assembly_Main_Pathway	0.557732	0.891022	0.814246	0.669293	0.748743	0.807958	0.613486	0.5841	0.624227	0.538762	0.719504	0.813772	0.566796	0.778993	0.621008	0.513688	0.552146	0.633413	0.67761	0.74879	0.504298
reactome_U12_Dependent_Splicing_Main_Pathway	0.666661	0.663106	0.526921	0.567159	0.827636	0.517431	0.778981	0.692358	0.657705	0.693298	0.630278	0.600587	0.751505	0.665197	0.593489	0.576718	0.786504	0.626787	0.682556	0.574315	0.551007
reactome_Ubiquinol_biosynthesis_Main_Pathway	0.691246	0.648659	0.679186	0.733213	0.729961	0.606888	0.849215	0.66428	0.503271	0.712189	0.636965	0.571893	0.893146	0.594379	0.775439	0.788953	0.630967	0.609563	0.518876	0.599755	0.550009
reactome_Ubiquitin_Mediated_Degradation_of_Phosphorylated_Cdc25A_Main_Pathway	0.657482	0.650405	0.692845	0.662134	0.851962	0.593985	0.673825	0.621654	0.60836	0.698246	0.589696	0.620811	0.856029	0.689186	0.680684	0.572059	0.913902	0.567432	0.697274	0.655744	0.503627
reactome_Ubiquitin_dependent_degradation_of_Cyclin_D1_Main_Pathway	0.645611	0.658505	0.637389	0.638598	0.862358	0.59874	0.630729	0.622411	0.578903	0.676851	0.536558	0.600829	0.867305	0.673929	0.656406	0.590156	0.893265	0.556959	0.649135	0.61116	0.517968
reactome_Unblocking_of_NMDA_receptor_glutamate_binding_and_activation_Main_Pathway	0.564886	0.606107	0.561623	0.786128	0.598259	0.534658	0.527031	0.660825	0.691566	0.607717	0.503282	0.655736	0.985446	0.685021	0.781947	0.679912	0.62473	0.570911	0.553476	0.755304	0.633881
reactome_Unwinding_of_DNA_Main_Pathway	0.64081	0.552765	0.933794	0.622725	0.748476	0.525817	0.759355	0.690025	0.66526	0.66645	0.846652	0.776899	0.702975	0.860203	0.66721	0.694903	0.890071	0.582728	0.741439	0.859013	0.592223
reactome_Uptake_and_function_of_anthrax_toxins_Main_Pathway	0.644774	0.654944	0.556409	0.841961	0.765668	0.560713	0.634523	0.69597	0.510469	0.635488	0.613905	0.50006	0.653953	0.508565	0.768161	0.663824	0.50621	0.51305	0.634152	0.723933	0.620047
reactome_Urea_cycle_Main_Pathway	0.68968	0.51447	0.509457	0.501395	0.750619	0.539853	0.796139	0.93028	0.645063	0.733307	0.619896	0.890289	0.636636	0.606198	0.533655	0.54089	0.810465	0.648009	0.62448	0.720835	0.537277
reactome_VEGFA_VEGFR2_Pathway_Main_Pathway	0.544272	0.591018	0.556997	0.758786	0.857146	0.688784	0.599188	0.567742	0.616664	0.523489	0.75539	0.592051	0.724341	0.62496	0.722267	0.607635	0.812984	0.695465	0.66944	0.672457	0.692671
reactome_VEGFR2_mediated_cell_proliferation_Main_Pathway	0.540091	0.617741	0.557506	0.718318	0.755923	0.683744	0.528935	0.659289	0.716796	0.581181	0.790505	0.504482	0.577037	0.621685	0.676754	0.572395	0.612509	0.726257	0.584193	0.700195	0.692414
reactome_VEGFR2_mediated_vascular_permeability_Main_Pathway	0.540866	0.516331	0.525001	0.814707	0.820243	0.724997	0.515435	0.691728	0.73227	0.558665	0.700698	0.590422	0.800874	0.622678	0.757757	0.565807	0.603741	0.732927	0.57275	0.666052	0.632329
reactome_VEGF_binds_to_VEGFR_leading_to_receptor_dimerization_Main_Pathway	0.556282	0.598046	0.927129	0.543874	0.67866	0.753459	0.839248	0.889225	0.65721	0.544797	0.848467	0.576787	0.682551	0.505176	0.549728	0.572964	0.632202	0.78291	0.647598	0.597597	0.789238
reactome_VEGF_ligand_receptor_interactions_Main_Pathway	0.516116	0.760907	0.905044	0.557605	0.778634	0.830935	0.958436	0.552016	0.824343	0.526909	0.70787	0.638262	0.777575	0.550864	0.574366	0.617653	0.53708	0.59211	0.569224	0.560301	0.713344
reactome_Vasopressin_like_receptors_Main_Pathway	0.532169	0.590042	0.821992	0.692664	0.527222	0.776772	0.539352	0.933437	0.549213	0.768104	0.538711	0.824991	0.860951	0.716226	0.784065	0.670641	0.671639	0.623504	0.667075	0.757861	0.609504
reactome_Vasopressin_regulates_renal_water_homeostasis_via_Aquaporins_Main_Pathway	0.55511	0.578168	0.662898	0.754933	0.732918	0.591589	0.655014	0.833163	0.757201	0.56668	0.689054	0.707324	0.985192	0.543392	0.770389	0.504831	0.529057	0.612241	0.80797	0.51935	0.741893
reactome_Vif_mediated_degradation_of_APOBEC3G_Main_Pathway	0.651061	0.670394	0.63352	0.659194	0.853156	0.591357	0.657873	0.606414	0.604809	0.684157	0.545063	0.596661	0.86251	0.656011	0.67521	0.608676	0.899532	0.547702	0.662239	0.601171	0.516221
reactome_Viral_Messenger_RNA_Synthesis_Main_Pathway	0.696253	0.663571	0.551878	0.577677	0.801637	0.501463	0.743144	0.659519	0.635162	0.693192	0.599995	0.524763	0.735463	0.669548	0.591427	0.669759	0.685613	0.508659	0.623958	0.513071	0.519075
reactome_Viral_mRNA_Translation_Main_Pathway	0.51577	0.592912	0.797116	0.543298	0.647442	0.672504	0.685971	0.624957	0.698317	0.683516	0.534059	0.502313	0.749565	0.651298	0.532156	0.507747	0.857159	0.617709	0.519283	0.783274	0.690405
reactome_Vitamin_B1_thiamin_metabolism_Main_Pathway	0.512833	0.683613	0.675562	0.533851	0.751816	0.531941	0.543631	0.678638	0.55332	0.599784	0.860129	0.787837	0.820512	0.743416	0.619598	0.545416	0.517787	0.84094	0.639243	0.809783	0.562812
reactome_Vitamin_B2_riboflavin_metabolism_Main_Pathway	0.581572	0.833269	0.673217	0.825205	0.634703	0.591891	0.879138	0.79922	0.564414	0.636166	0.621374	0.564585	0.599915	0.564013	0.655605	0.798541	0.657637	0.779977	0.641952	0.595393	0.530407
reactome_Vitamin_B5_pantothenate_metabolism_Main_Pathway	0.802857	0.546175	0.754433	0.604886	0.679543	0.652433	0.786315	0.652951	0.590444	0.607768	0.534266	0.633429	0.549213	0.53619	0.662287	0.506385	0.547102	0.681159	0.700341	0.934476	0.58214
reactome_Vitamin_C_ascorbate_metabolism_Main_Pathway	0.524891	0.616747	0.606353	0.747288	0.808773	0.71601	0.775598	0.805127	0.583906	0.54006	0.572675	0.604492	0.58554	0.543958	0.667242	0.821274	0.55066	0.543939	0.529308	0.838546	0.658561
reactome_Vitamin_D_calciferol_metabolism_Main_Pathway	0.761992	0.648342	0.800671	0.581361	0.529408	0.643029	0.794105	0.877857	0.53028	0.817487	0.60011	0.732332	0.53475	0.55125	0.670982	0.969816	0.669539	0.716338	0.683652	0.516696	0.659384
reactome_Vitamins_B6_activation_to_pyridoxal_phosphate_Main_Pathway	0.516759	0.504257	0.605074	0.533068	0.668261	0.527561	0.64964	0.584672	0.591326	0.673111	0.699331	0.836953	0.904159	0.507746	0.611556	0.607301	0.629919	0.762227	0.698758	0.740454	0.575825
reactome_Vitamins_Main_Pathway	0.633149	0.673314	0.799482	0.547241	0.775211	0.612141	0.888834	0.839714	0.683467	0.827625	0.834033	0.585503	0.541052	0.676827	0.686282	0.600018	0.606425	0.70791	0.541018	0.718084	0.511287
reactome_Voltage_gated_Potassium_channels_Main_Pathway	0.574829	0.575575	0.589152	0.778673	0.661713	0.607065	0.502439	0.518017	0.750013	0.715764	0.505604	0.654487	0.993507	0.570779	0.809458	0.683989	0.514797	0.607665	0.524301	0.628578	0.737905
reactome_Vpr_mediated_induction_of_apoptosis_by_mitochondrial_outer_membrane_permeabilization_Main_Pathway	0.551215	0.656113	0.679758	0.645873	0.647449	0.700898	0.820225	0.780005	0.708063	0.666265	0.553057	0.652316	0.670665	0.616127	0.669413	0.908689	0.755001	0.720319	0.541632	0.703719	0.670437
reactome_Vpr_mediated_nuclear_import_of_PICs_Main_Pathway	0.601472	0.551166	0.771774	0.50753	0.791873	0.551311	0.777856	0.702874	0.632955	0.690831	0.667913	0.66957	0.575429	0.705635	0.532237	0.644177	0.770846	0.717497	0.753519	0.800659	0.590882
reactome_Vpu_mediated_degradation_of_CD4_Main_Pathway	0.637221	0.66681	0.638213	0.677285	0.867494	0.603165	0.625244	0.590408	0.57941	0.676581	0.516807	0.615214	0.853649	0.651375	0.686463	0.58608	0.909825	0.563686	0.647514	0.612729	0.519433
reactome_WNT5A_dependent_internalization_of_FZD2_FZD5_and_ROR2_Main_Pathway	0.544565	0.68987	0.717727	0.775462	0.778538	0.742224	0.719479	0.589682	0.663149	0.537428	0.631626	0.655188	0.655173	0.682335	0.780225	0.754488	0.54497	0.592329	0.530002	0.535218	0.537592
reactome_WNT5A_dependent_internalization_of_FZD4_Main_Pathway	0.631499	0.59423	0.652368	0.738735	0.833359	0.647175	0.643265	0.545373	0.719432	0.517499	0.644741	0.510395	0.684339	0.594927	0.706387	0.630781	0.588628	0.625176	0.676646	0.652171	0.679259
reactome_WNT_ligand_biogenesis_and_trafficking_Main_Pathway	0.594878	0.568131	0.725649	0.565652	0.90924	0.768663	0.890284	0.852345	0.523146	0.525324	0.554101	0.670901	0.544372	0.724784	0.567474	0.553437	0.520752	0.685452	0.639654	0.603611	0.561059
reactome_WNT_mediated_activation_of_DVL_Main_Pathway	0.561986	0.537477	0.715791	0.555514	0.709037	0.5666	0.617584	0.555381	0.82633	0.540864	0.554016	0.727704	0.812088	0.598928	0.505781	0.561029	0.618081	0.729452	0.696337	0.624198	0.63823
reactome_XAV939_inhibits_tankyrase_stabilizing_AXIN_Main_Pathway	0.658276	0.501502	0.562853	0.624578	0.835069	0.777405	0.696001	0.599414	0.606374	0.518874	0.682655	0.54563	0.527122	0.561144	0.694474	0.50071	0.818746	0.732559	0.508464	0.5481	0.695544
reactome_Xenobiotics_Main_Pathway	0.614878	0.542148	0.815698	0.558145	0.502203	0.781041	0.535578	0.667555	0.901681	0.513266	0.554969	0.888575	0.719798	0.508371	0.65562	0.658023	0.667545	0.6105	0.70867	0.632776	0.723306
reactome_Zinc_efflux_and_compartmentalization_by_the_SLC30_family_Main_Pathway	0.60921	0.739695	0.687816	0.632607	0.64179	0.584671	0.898446	0.870062	0.688152	0.711659	0.548398	0.526541	0.781628	0.604969	0.582437	0.839025	0.802077	0.685132	0.648367	0.586149	0.526927
reactome_Zinc_influx_into_cells_by_the_SLC39_gene_family_Main_Pathway	0.796747	0.678871	0.656082	0.725107	0.822587	0.653203	0.757197	0.788691	0.639992	0.633642	0.512182	0.63395	0.599548	0.735225	0.668252	0.847064	0.575496	0.763626	0.664385	0.649347	0.586698
reactome_activated_TAK1_mediates_p38_MAPK_activation_Main_Pathway	0.542621	0.531392	0.508003	0.662584	0.71993	0.675692	0.630966	0.679637	0.761677	0.629869	0.649232	0.519336	0.749283	0.577002	0.641239	0.647058	0.645288	0.648101	0.691068	0.735735	0.580442
reactome_alpha_linolenic_acid_ALA_metabolism_Main_Pathway	0.587814	0.540559	0.527623	0.561902	0.832779	0.697916	0.526227	0.677313	0.544194	0.592916	0.641746	0.527787	0.927901	0.54256	0.607	0.587283	0.736455	0.615696	0.511513	0.861264	0.529075
reactome_betaKlotho_mediated_ligand_binding_Main_Pathway	0.514808	0.740178	0.797282	0.665257	0.740522	0.601822	0.550217	0.565224	0.646942	0.697809	0.782084	0.573966	0.834734	0.580363	0.772221	0.719322	0.598393	0.821181	0.502603	0.949468	0.782515
reactome_binding_of_TCF_LEF_CTNNB1_to_target_gene_promoters_Main_Pathway	0.524317	0.607319	0.666545	0.574858	0.85642	0.617953	0.548365	0.845593	0.784662	0.619067	0.557809	0.595544	0.840277	0.647154	0.596528	0.822866	0.740103	0.751837	0.510487	0.668782	0.574086
reactome_cGMP_effects_Main_Pathway	0.643947	0.641974	0.951599	0.755154	0.675415	0.761885	0.673333	0.730577	0.725803	0.683481	0.566626	0.782414	0.947047	0.647882	0.844119	0.551362	0.757169	0.585369	0.714768	0.511635	0.816944
reactome_cell_division_Main_Pathway	0.661881	0.689212	0.923557	0.724775	0.630778	0.571185	0.679328	0.728142	0.687738	0.62351	0.769932	0.741157	0.854215	0.767618	0.730426	0.644199	0.914983	0.547722	0.81705	0.916672	0.693287
reactome_degradation_of_AXIN_Main_Pathway	0.637084	0.645819	0.577522	0.634068	0.861278	0.612692	0.653698	0.574318	0.620449	0.682253	0.501719	0.597969	0.851269	0.656228	0.635978	0.532955	0.879846	0.586896	0.643343	0.653197	0.551842
reactome_degradation_of_DVL_Main_Pathway	0.649103	0.652842	0.651275	0.656761	0.855291	0.609794	0.69625	0.651488	0.62801	0.713012	0.591485	0.585674	0.853647	0.674779	0.669279	0.619545	0.869043	0.563431	0.687038	0.609124	0.514922
reactome_disassembly_of_the_destruction_complex_and_recruitment_of_AXIN_to_the_membrane_Main_Pathway	0.568265	0.505186	0.65035	0.64944	0.850503	0.62951	0.714018	0.73691	0.725583	0.53961	0.567608	0.613337	0.571589	0.660521	0.595218	0.575089	0.519282	0.712987	0.560305	0.740135	0.603689
reactome_eNOS_activation_Main_Pathway	0.509612	0.53168	0.696016	0.629699	0.844319	0.775458	0.573691	0.78083	0.681423	0.529724	0.781159	0.537639	0.722329	0.500397	0.680349	0.563783	0.613015	0.683754	0.637806	0.775847	0.674295
reactome_formation_of_the_beta_catenin_TCF_transactivating_complex_Main_Pathway	0.697762	0.733614	0.792255	0.785472	0.799828	0.531506	0.74499	0.821698	0.606609	0.686516	0.653917	0.564393	0.776751	0.63816	0.765468	0.574212	0.904529	0.52294	0.761358	0.80983	0.561533
reactome_mRNA_3_end_processing_Main_Pathway	0.639873	0.584622	0.678375	0.573405	0.81089	0.560369	0.692454	0.69762	0.631143	0.702129	0.59646	0.663989	0.696173	0.617166	0.583246	0.604493	0.735585	0.688753	0.71721	0.778964	0.647814
reactome_mRNA_Capping_Main_Pathway	0.651917	0.599351	0.521355	0.55334	0.823121	0.543155	0.742466	0.666007	0.66205	0.716129	0.604215	0.583906	0.639908	0.663385	0.592455	0.54615	0.749783	0.603485	0.644597	0.643542	0.574419
reactome_mRNA_decay_by_3_to_5_exoribonuclease_Main_Pathway	0.660418	0.564009	0.550454	0.667992	0.750807	0.541395	0.748446	0.751604	0.591861	0.708841	0.637353	0.594454	0.820685	0.668416	0.641209	0.570658	0.877928	0.637182	0.668334	0.601691	0.602041
reactome_mRNA_decay_by_5_to_3_exoribonuclease_Main_Pathway	0.678515	0.628143	0.514969	0.622857	0.828974	0.571102	0.721011	0.650966	0.670635	0.669319	0.554176	0.579685	0.602469	0.655353	0.640908	0.630795	0.851904	0.653818	0.650347	0.682509	0.630614
reactome_mTOR_signalling_Main_Pathway	0.529002	0.647079	0.540344	0.594624	0.736011	0.561384	0.826788	0.623801	0.783219	0.750269	0.53444	0.546867	0.623072	0.609338	0.613967	0.610623	0.647893	0.56355	0.580253	0.692813	0.56525
reactome_misspliced_LRP5_mutants_have_enhanced_beta_catenin_dependent_signaling_Main_Pathway	0.638844	0.523285	0.562477	0.617417	0.825681	0.730123	0.646049	0.59451	0.615911	0.526985	0.669661	0.528093	0.571194	0.504707	0.687468	0.594902	0.764133	0.763563	0.513083	0.589137	0.713876
reactome_mitochondrial_fatty_acid_beta_oxidation_of_unsaturated_fatty_acids_Main_Pathway	0.691314	0.584157	0.668418	0.771954	0.515378	0.66877	0.523986	0.548774	0.565832	0.572385	0.623542	0.719351	0.90127	0.814098	0.786442	0.842526	0.72886	0.543193	0.723461	0.744261	0.653339
reactome_negative_regulation_of_TCF_dependent_signaling_by_DVL_interacting_proteins_Main_Pathway	0.531424	0.641836	0.607026	0.7252	0.664434	0.545707	0.698303	0.800341	0.660112	0.66167	0.680359	0.58841	0.703522	0.620535	0.63419	0.531669	0.810337	0.533284	0.654692	0.757682	0.596842
reactome_negative_regulation_of_TCF_dependent_signaling_by_WNT_ligand_antagonists_Main_Pathway	0.583041	0.631695	0.696282	0.696111	0.822943	0.635258	0.826841	0.92426	0.70754	0.540871	0.76342	0.768652	0.536723	0.765036	0.649405	0.544567	0.551894	0.645858	0.506918	0.764561	0.50456
reactome_p130Cas_linkage_to_MAPK_signaling_for_integrins_Main_Pathway	0.544734	0.544709	0.64041	0.503048	0.567015	0.804547	0.736929	0.55243	0.540977	0.552888	0.901539	0.565806	0.58988	0.580477	0.533236	0.536348	0.631035	0.621956	0.749501	0.746098	0.66852
reactome_p38MAPK_events_Main_Pathway	0.590891	0.605121	0.673638	0.760655	0.755448	0.5665	0.523311	0.7151	0.758823	0.563605	0.548191	0.668727	0.699403	0.621691	0.727391	0.531851	0.815254	0.616825	0.625981	0.794341	0.588637
reactome_p53_Dependent_G1_DNA_Damage_Response_Main_Pathway	0.601475	0.60253	0.882518	0.725536	0.713234	0.560141	0.528847	0.506442	0.590417	0.628975	0.659221	0.641202	0.783654	0.83927	0.766835	0.792244	0.81859	0.514108	0.629203	0.909621	0.529429
reactome_p75NTR_negatively_regulates_cell_cycle_via_SC1_Main_Pathway	0.641011	0.576865	0.684974	0.740138	0.755434	0.741301	0.730983	0.760083	0.55805	0.713385	0.789709	0.523086	0.511483	0.570431	0.718691	0.599619	0.54582	0.511581	0.670056	0.557515	0.823692
reactome_p75NTR_recruits_signalling_complexes_Main_Pathway	0.629895	0.509643	0.664506	0.704544	0.854358	0.621042	0.75344	0.587054	0.539243	0.67151	0.521932	0.534792	0.572816	0.554755	0.66443	0.631766	0.575716	0.578679	0.525272	0.5489	0.78273
reactome_pre_mRNA_splicing_Main_Pathway	0.63454	0.637237	0.560506	0.569951	0.829823	0.550775	0.728079	0.706112	0.677373	0.692655	0.603196	0.63479	0.715566	0.640223	0.580884	0.549163	0.78565	0.645006	0.689382	0.692064	0.625057
reactome_regulation_of_FZD_by_ubiquitination_Main_Pathway	0.50576	0.600496	0.557031	0.518105	0.73512	0.606768	0.687556	0.739199	0.63833	0.632863	0.776708	0.90083	0.555324	0.529589	0.524637	0.575274	0.565619	0.806314	0.698764	0.501204	0.55173
reactome_repression_of_WNT_target_genes_Main_Pathway	0.531435	0.657601	0.728615	0.613037	0.639996	0.742991	0.728725	0.612139	0.655866	0.602696	0.531883	0.533936	0.772815	0.682691	0.532192	0.524291	0.748573	0.650921	0.549234	0.57983	0.615876
reactome_snRNP_Assembly_Main_Pathway	0.62145	0.568516	0.693641	0.504802	0.805612	0.548829	0.75252	0.717476	0.640673	0.701222	0.667275	0.65656	0.708321	0.674084	0.520787	0.610788	0.792041	0.712152	0.776667	0.72725	0.601338
reactome_temp_Immunoregulatory_interactions_between_a_Lymphoid_and_a_non.Lymphoid_cell	0.506983	0.528151	0.59149	0.851252	0.598646	0.657971	0.815755	0.525034	0.685123	0.640226	0.613908	0.561455	0.618101	0.544973	0.831427	0.616152	0.959797	0.510687	0.5193	0.815085	0.560223
reactome_temp_Nuclear_Receptor_transcription_pathway	0.587376	0.509204	0.572402	0.715535	0.646926	0.551192	0.601777	0.817308	0.639049	0.728433	0.675857	0.835499	0.817444	0.611672	0.686481	0.598156	0.688371	0.717219	0.764306	0.727796	0.577642
reactome_temp_Post.translational_modification_synthesis_of_GPI.anchored_proteins	0.536896	0.582491	0.629957	0.757833	0.840517	0.586579	0.749782	0.90125	0.615544	0.572357	0.594474	0.792671	0.848578	0.59708	0.797729	0.509559	0.570517	0.691363	0.588224	0.741925	0.510286
AHR_Pathway	0.566875	0.518374	0.591255	0.713182	0.87196	0.535971	0.556211	0.54013	0.566251	0.6463	0.60207	0.535846	0.633227	0.687673	0.718076	0.553974	0.791813	0.658668	0.518899	0.650898	0.632797
AHR_Pathway_C.myc_expression_via_RELA	0.551531	0.609609	0.577984	0.708727	0.882473	0.534279	0.617807	0.788071	0.5343	0.605666	0.665288	0.52036	0.707067	0.742781	0.750163	0.523299	0.878429	0.620318	0.538696	0.539663	0.63632
AHR_Pathway_CYP1A1_CYP1B1_CYP1A2_AHRR_gene_expression_via_POLR2B	0.548318	0.553527	0.566461	0.647733	0.754463	0.572048	0.705183	0.704285	0.635464	0.691162	0.518416	0.523874	0.564893	0.628755	0.619677	0.599355	0.53954	0.676152	0.508468	0.698729	0.641719
AHR_Pathway_Cath_D_expression_via_SP1	0.549735	0.620929	0.60689	0.69396	0.870968	0.53597	0.615214	0.808674	0.569335	0.59379	0.692681	0.53457	0.758208	0.747853	0.761535	0.562081	0.878624	0.599473	0.524895	0.500298	0.606819
AHR_Pathway_PS2_Gene_expression_via_ESR1	0.558209	0.622052	0.611498	0.702587	0.878994	0.528092	0.61396	0.807332	0.547364	0.602153	0.68525	0.525038	0.730219	0.749303	0.756095	0.538944	0.881111	0.620303	0.524344	0.523433	0.629396
ATM_Pathway	0.531705	0.545214	0.67856	0.652268	0.791242	0.509238	0.57741	0.639767	0.639457	0.708741	0.669164	0.559056	0.635305	0.760267	0.653719	0.718999	0.839973	0.609763	0.592573	0.804544	0.677905
ATM_Pathway_Apoptosis	0.531104	0.641941	0.796167	0.55573	0.646961	0.538568	0.758013	0.567549	0.804559	0.563008	0.556156	0.510449	0.527503	0.780503	0.629329	0.736815	0.866496	0.580107	0.643771	0.698607	0.654795
ATM_Pathway_Apoptosis_and_Senescence	0.506592	0.555518	0.606828	0.505273	0.779472	0.540536	0.554616	0.514709	0.650625	0.736216	0.609727	0.738944	0.599577	0.697315	0.534218	0.778916	0.779765	0.762824	0.679924	0.778838	0.68238
ATM_Pathway_Cell_Cycle_Checkpoint_Control	0.551057	0.642666	0.531638	0.511836	0.742386	0.576048	0.512906	0.599836	0.626586	0.66246	0.528365	0.677003	0.724353	0.682143	0.562694	0.69738	0.797881	0.797949	0.564217	0.812974	0.738044
ATM_Pathway_Cell_Survival	0.529787	0.512178	0.657297	0.628553	0.746579	0.571637	0.569166	0.697659	0.750051	0.706714	0.515791	0.509595	0.763282	0.564136	0.64799	0.648621	0.692659	0.646967	0.551923	0.796275	0.76059
ATM_Pathway_Checkpoint_Activation	0.563094	0.588372	0.582861	0.536518	0.720491	0.563815	0.510663	0.541811	0.709268	0.730067	0.540666	0.646318	0.668038	0.640099	0.562759	0.752819	0.733841	0.731268	0.681627	0.830669	0.752322
ATM_Pathway_DNA_repair	0.581368	0.512489	0.747223	0.550014	0.777072	0.580006	0.688388	0.713177	0.638253	0.669679	0.632412	0.642287	0.60313	0.727545	0.60242	0.775778	0.779783	0.734135	0.705555	0.846387	0.642172
ATM_Pathway_G2.Mitosis_progression	0.794563	0.543599	0.926009	0.501995	0.578498	0.537322	0.827271	0.765271	0.781698	0.647129	0.717277	0.649714	0.630255	0.601144	0.629799	0.552553	0.529061	0.643384	0.77863	0.780878	0.766828
ATM_Pathway_G2_M_Checkpoint_Arrest	0.794563	0.543599	0.926009	0.501995	0.578498	0.537322	0.827271	0.765271	0.781698	0.647129	0.717277	0.649714	0.630255	0.601144	0.629799	0.552553	0.529061	0.643384	0.77863	0.780878	0.766828
ATM_Pathway_NF.kB_Pathway	0.501319	0.621423	0.513167	0.584744	0.50654	0.548063	0.643025	0.595361	0.658633	0.744415	0.681733	0.576963	0.83859	0.609703	0.500829	0.675091	0.565727	0.747182	0.555591	0.834953	0.739975
ATM_Pathway_Repair_and_Recombination	0.552025	0.582362	0.581781	0.794244	0.645011	0.606618	0.565042	0.554041	0.708789	0.714112	0.679745	0.726122	0.515413	0.685254	0.816874	0.817683	0.867433	0.631878	0.724559	0.876095	0.636826
ATM_Pathway_S.phase_arrest	0.561137	0.544079	0.68036	0.514763	0.70513	0.503914	0.644244	0.625101	0.704511	0.714871	0.579225	0.715703	0.660484	0.683016	0.596106	0.802253	0.799595	0.764164	0.670736	0.850534	0.645756
ATM_Pathway_S.phase_progression	0.655093	0.514611	0.950769	0.566009	0.634428	0.576385	0.719245	0.680736	0.613635	0.696193	0.820578	0.663203	0.508925	0.847802	0.632938	0.654334	0.885713	0.642844	0.871205	0.866532	0.673026
ATM_Pathway_Synaptic_Vesicle_Transport	0.510106	0.578583	0.507426	0.674571	0.606356	0.546055	0.619322	0.510302	0.649459	0.682202	0.761776	0.507376	0.928096	0.605741	0.69073	0.663844	0.653935	0.602079	0.517786	0.583507	0.785185
Akt_Signaling_Pathway	0.610236	0.558876	0.59361	0.670984	0.859386	0.765787	0.664541	0.695697	0.512942	0.592925	0.675531	0.558991	0.681845	0.590624	0.691376	0.661908	0.697676	0.747915	0.617991	0.774285	0.647984
Akt_Signaling_Pathway_AR_mediated_apoptosis	0.600369	0.684256	0.9067	0.817248	0.701985	0.563725	0.702387	0.759005	0.537301	0.646038	0.564161	0.620361	0.691279	0.751538	0.744451	0.55527	0.970166	0.624586	0.582438	0.785683	0.52226
Akt_Signaling_Pathway_Acetylation_of_proteins	0.524813	0.743479	0.787561	0.833506	0.691086	0.524413	0.612921	0.666926	0.533802	0.664781	0.504812	0.578832	0.717364	0.687332	0.787335	0.608024	0.937921	0.627439	0.611162	0.860071	0.557785
Akt_Signaling_Pathway_Aggregation_and_Neurodegeneration	0.595308	0.749943	0.888959	0.860704	0.616421	0.536097	0.627039	0.651788	0.547134	0.645442	0.58801	0.594191	0.685544	0.742008	0.791115	0.520255	0.973658	0.551592	0.630915	0.844162	0.600219
Akt_Signaling_Pathway_Apoptosis	0.54117	0.740257	0.822813	0.838597	0.677928	0.516353	0.607531	0.657483	0.509729	0.64369	0.507112	0.586922	0.784651	0.706699	0.800976	0.57359	0.957346	0.626312	0.616205	0.869838	0.522559
Akt_Signaling_Pathway_Blocks_Apoptosis	0.544292	0.747656	0.804287	0.835675	0.700981	0.517016	0.6512	0.686997	0.531855	0.674086	0.510753	0.565506	0.710677	0.689836	0.797994	0.581936	0.943848	0.634883	0.597552	0.849911	0.540865
Akt_Signaling_Pathway_Blood_cell_differentiation	0.520851	0.771353	0.786918	0.857901	0.688909	0.544177	0.545686	0.6183	0.540852	0.606983	0.592762	0.515849	0.763803	0.670097	0.81039	0.524344	0.93447	0.609311	0.578077	0.843579	0.557911
Akt_Signaling_Pathway_Cell_Cycle	0.659101	0.566991	0.585832	0.727294	0.511716	0.577388	0.832668	0.768126	0.818643	0.60082	0.790979	0.640875	0.540378	0.635226	0.631146	0.535463	0.591849	0.510538	0.754961	0.539533	0.593505
Akt_Signaling_Pathway_Cell_Cycle_Progression	0.570752	0.749111	0.819378	0.810738	0.647068	0.510067	0.690979	0.732539	0.535926	0.677032	0.549652	0.616349	0.682467	0.670108	0.765374	0.509724	0.964902	0.666651	0.685303	0.846641	0.545614
Akt_Signaling_Pathway_Cell_Survival	0.531696	0.75023	0.750065	0.757933	0.738633	0.532191	0.686269	0.633898	0.580442	0.642062	0.54153	0.509014	0.750254	0.703304	0.730726	0.536799	0.91469	0.632447	0.530717	0.857679	0.55569
Akt_Signaling_Pathway_ERK_mediated_apoptosis	0.539634	0.766875	0.828953	0.849116	0.693209	0.514033	0.630223	0.67993	0.517721	0.65282	0.511882	0.586201	0.678436	0.709256	0.810926	0.564651	0.960943	0.608888	0.614455	0.854966	0.501435
Akt_Signaling_Pathway_Elevation_of_Glucose_Import	0.589327	0.66349	0.723477	0.836096	0.677202	0.541614	0.532938	0.614567	0.642085	0.732043	0.586615	0.555744	0.691572	0.66198	0.818914	0.524391	0.901832	0.600145	0.5301	0.808292	0.609436
Akt_Signaling_Pathway_Enhancement_of_Breast_Epithelial	0.540491	0.736395	0.814988	0.829873	0.687248	0.523214	0.640168	0.672143	0.537264	0.653136	0.536623	0.571166	0.749238	0.66784	0.789747	0.558113	0.910279	0.643425	0.578736	0.849537	0.517905
Akt_Signaling_Pathway_Genetic_Stability	0.513877	0.761019	0.740026	0.844332	0.662211	0.515405	0.576454	0.635803	0.503554	0.624852	0.582682	0.558915	0.743579	0.599461	0.792875	0.589517	0.934527	0.61278	0.573673	0.827527	0.562552
Akt_Signaling_Pathway_Glucose_Uptake	0.531866	0.561174	0.548157	0.640116	0.734514	0.623023	0.734867	0.747321	0.524489	0.589252	0.515266	0.651876	0.574918	0.594693	0.521309	0.602192	0.642165	0.635894	0.68425	0.790584	0.60965
Akt_Signaling_Pathway_Glycogen_Synthesis_and_Apoptosis	0.501799	0.745843	0.813417	0.84383	0.672464	0.500984	0.58751	0.672624	0.501234	0.677922	0.503299	0.576578	0.749508	0.691048	0.81118	0.579354	0.966684	0.622443	0.611811	0.849858	0.514418
Akt_Signaling_Pathway_Increased_GLUT4_translocation	0.562818	0.718429	0.806612	0.789639	0.690412	0.526562	0.67474	0.678318	0.547028	0.64737	0.511135	0.580636	0.634259	0.629805	0.741071	0.605589	0.948182	0.677742	0.66629	0.858346	0.550775
Akt_Signaling_Pathway_Induction_of_Chromatin_Condensation	0.532685	0.759411	0.814592	0.843602	0.686992	0.509664	0.626487	0.671358	0.510725	0.648852	0.50869	0.567088	0.733547	0.690735	0.808923	0.553525	0.959934	0.617001	0.608979	0.853819	0.515297
Akt_Signaling_Pathway_JNK_mediated_apoptosis	0.571199	0.774031	0.844139	0.866422	0.699422	0.511915	0.605439	0.64912	0.548297	0.627322	0.505884	0.639448	0.715308	0.738051	0.819247	0.58338	0.964171	0.62117	0.641503	0.867055	0.505715
Akt_Signaling_Pathway_NF.kB_dependent_transciption	0.509746	0.721732	0.805159	0.804972	0.739187	0.50245	0.564746	0.628514	0.560457	0.644495	0.55251	0.602116	0.670949	0.692539	0.770594	0.584323	0.956656	0.673824	0.623035	0.863233	0.536402
Akt_Signaling_Pathway_NF.kB_pathway	0.54715	0.74642	0.789799	0.812878	0.723867	0.524202	0.642854	0.667461	0.568421	0.676885	0.51108	0.582782	0.668742	0.68356	0.772554	0.58005	0.929663	0.638366	0.624874	0.857056	0.583605
Akt_Signaling_Pathway_NFAT_degradation	0.52232	0.633577	0.642388	0.808234	0.743868	0.654186	0.627932	0.718744	0.523945	0.68172	0.515928	0.504977	0.529092	0.617	0.802199	0.671568	0.76176	0.707428	0.519262	0.77138	0.608366
Akt_Signaling_Pathway_NO_production	0.513456	0.738384	0.694389	0.805726	0.699285	0.540608	0.605749	0.755882	0.527494	0.66673	0.550878	0.5987	0.718722	0.656895	0.757916	0.583522	0.937097	0.660638	0.538642	0.867023	0.549563
Akt_Signaling_Pathway_Neuroprotection	0.540795	0.780038	0.760084	0.847888	0.697009	0.500943	0.649803	0.677616	0.52536	0.696914	0.521094	0.527652	0.68682	0.676153	0.821097	0.544912	0.954942	0.606069	0.62923	0.829509	0.545176
Akt_Signaling_Pathway_Promotes_Adipogenesis	0.504387	0.72005	0.876889	0.835396	0.676951	0.553274	0.572218	0.536136	0.523784	0.707549	0.603389	0.611884	0.515744	0.730986	0.814383	0.5996	0.965504	0.612636	0.648979	0.832848	0.502596
Akt_Signaling_Pathway_Protein_Synthesis	0.504712	0.77001	0.748621	0.812976	0.744994	0.556278	0.692873	0.644136	0.525098	0.667792	0.526155	0.53723	0.711409	0.67768	0.803726	0.562768	0.946543	0.667044	0.583012	0.834246	0.588879
Akt_Signaling_Pathway_Proto.Oncogenic_and_RTK.signaling	0.563221	0.756586	0.879788	0.842741	0.709238	0.528309	0.666395	0.686802	0.539047	0.681046	0.603418	0.593218	0.586404	0.701557	0.808379	0.501394	0.968166	0.593764	0.679437	0.837995	0.542775
Akt_Signaling_Pathway_Regulation_of_Cyclic_Nucleotide	0.506991	0.640637	0.840934	0.824882	0.729045	0.557492	0.631861	0.66813	0.537051	0.641964	0.527232	0.556314	0.801844	0.598031	0.799732	0.518511	0.933055	0.679488	0.584743	0.889049	0.501503
Akt_Signaling_Pathway_Regulation_of_Na._Transport	0.598372	0.588297	0.830332	0.767398	0.681643	0.710193	0.603415	0.72442	0.522214	0.511804	0.55123	0.622157	0.731113	0.579234	0.776334	0.578162	0.778668	0.543921	0.566183	0.73191	0.57634
Akt_Signaling_Pathway_Splicing_Regulation	0.614458	0.609964	0.867087	0.581525	0.687095	0.802147	0.594207	0.51446	0.53882	0.549039	0.660207	0.507441	0.948315	0.566589	0.640283	0.601346	0.567488	0.506896	0.601056	0.702547	0.872851
Akt_Signaling_Pathway_Survival_Genes	0.535236	0.781359	0.723934	0.83332	0.657399	0.518754	0.586018	0.672663	0.583247	0.698877	0.51639	0.55892	0.657076	0.667131	0.810574	0.549222	0.951654	0.587674	0.640078	0.838033	0.546841
Akt_Signaling_Pathway_Synaptic_Transmission	0.537284	0.51412	0.663212	0.809749	0.595861	0.509352	0.735785	0.926473	0.681934	0.666881	0.817057	0.50795	0.930646	0.617721	0.795219	0.632005	0.609589	0.507437	0.694712	0.724661	0.643067
Akt_Signaling_Pathway_Translation	0.56755	0.628343	0.535091	0.632514	0.745198	0.631735	0.739099	0.646356	0.597343	0.697538	0.544297	0.567421	0.674988	0.539248	0.71495	0.58856	0.581548	0.677457	0.582672	0.85361	0.683158
Akt_Signaling_Pathway_Tumor_Supression	0.511589	0.774178	0.756512	0.858827	0.646643	0.504488	0.611911	0.675475	0.53124	0.654231	0.533197	0.56244	0.735372	0.655658	0.8106	0.528493	0.947408	0.602481	0.547069	0.831131	0.532121
Akt_Signaling_Pathway_p73_mediated_apoptosis	0.549376	0.782459	0.824459	0.872534	0.666278	0.503032	0.620239	0.65549	0.501887	0.645669	0.508699	0.627314	0.797108	0.675303	0.831337	0.550102	0.958781	0.586411	0.648913	0.860388	0.511011
BRCA1_Pathway	0.608298	0.547657	0.723754	0.590793	0.825248	0.535446	0.702268	0.656489	0.626279	0.686632	0.638997	0.666428	0.534286	0.72727	0.634217	0.745277	0.813058	0.704807	0.634549	0.803911	0.652994
BRCA1_Pathway_Base_Excission_Repair	0.652613	0.642735	0.764338	0.538431	0.822574	0.619916	0.72004	0.554735	0.615188	0.709755	0.595046	0.644246	0.5577	0.668598	0.511227	0.510829	0.879667	0.630643	0.783361	0.673764	0.513226
BRCA1_Pathway_Cell_Cycle_Arrest_DNA_Repair_Genes_p21_WAF_CIP1_14.3.3_GADD45	0.613936	0.558198	0.867229	0.522377	0.80433	0.524831	0.617234	0.582526	0.531672	0.688221	0.739206	0.754871	0.947765	0.741847	0.541921	0.678003	0.869683	0.726619	0.76492	0.795735	0.519298
BRCA1_Pathway_Chromatin_Remodeling	0.561539	0.567647	0.504285	0.605725	0.792526	0.547289	0.736984	0.634381	0.738719	0.718253	0.57213	0.620562	0.521734	0.643141	0.644128	0.688218	0.702121	0.693613	0.604673	0.775126	0.666113
BRCA1_Pathway_E2_Responsive_Genes	0.648281	0.639397	0.883645	0.802826	0.537881	0.67847	0.536603	0.534294	0.803534	0.646267	0.541126	0.862758	0.840534	0.626154	0.71885	0.560589	0.900127	0.522609	0.654866	0.947082	0.748127
BRCA1_Pathway_G1_S_arrest	0.507549	0.566926	0.896478	0.667119	0.825117	0.584209	0.529947	0.706304	0.505638	0.619822	0.696996	0.618485	0.901946	0.786348	0.691486	0.783647	0.771632	0.613773	0.615082	0.838106	0.507765
BRCA1_Pathway_Growth_Promoting_Genes_hTert_S100A7	0.549094	0.654238	0.763979	0.64344	0.82765	0.525108	0.570638	0.619078	0.560652	0.650236	0.77593	0.666816	0.966774	0.615098	0.618637	0.690114	0.750882	0.693308	0.79864	0.773542	0.624338
BRCA1_Pathway_Homologous_Recombination_Repair	0.644811	0.536257	0.899587	0.609733	0.753794	0.502915	0.547441	0.5601	0.526251	0.633964	0.67723	0.738531	0.751868	0.792716	0.673263	0.777257	0.882791	0.683534	0.723807	0.878826	0.527655
BRCA1_Pathway_Mismatch_Repair	0.61365	0.557135	0.884436	0.576572	0.810501	0.527225	0.708266	0.658663	0.63922	0.690499	0.716934	0.697282	0.755427	0.743399	0.630576	0.705141	0.880622	0.708548	0.731508	0.805072	0.574756
BRCA1_Pathway_NHEJ_DSB_Repair	0.569364	0.502847	0.751797	0.528431	0.761534	0.542325	0.545083	0.534421	0.573535	0.680531	0.614389	0.680182	0.850633	0.71157	0.605646	0.701491	0.813651	0.720559	0.765921	0.806401	0.56971
BRCA1_Pathway_Nucleotide_Excission_Repair	0.595736	0.57856	0.772416	0.524785	0.803195	0.556734	0.612103	0.687978	0.529729	0.580465	0.516649	0.654692	0.586173	0.772074	0.564887	0.673595	0.778292	0.64614	0.561699	0.760109	0.634072
BRCA1_Pathway_Transciption_Coupled_Repair	0.626461	0.534686	0.840937	0.569352	0.807204	0.554015	0.674369	0.543412	0.540019	0.673231	0.756742	0.703848	0.937468	0.739567	0.567178	0.751588	0.816918	0.740415	0.762323	0.798898	0.506046
Base_Excision_Repair_Pathway	0.650818	0.625721	0.808716	0.661723	0.765787	0.603862	0.513965	0.549648	0.586511	0.648383	0.588446	0.780366	0.821503	0.720214	0.642293	0.654024	0.942308	0.678041	0.633374	0.831196	0.604491
CD40_Pathway	0.512402	0.504338	0.501574	0.77261	0.815329	0.546691	0.622335	0.554003	0.712122	0.685415	0.564178	0.637939	0.692396	0.628222	0.719268	0.593401	0.871449	0.684971	0.576931	0.78486	0.714847
CD40_Pathway_Cell_Survival	0.535367	0.630645	0.514512	0.639297	0.805173	0.74161	0.780275	0.56996	0.534929	0.50797	0.504298	0.593472	0.549177	0.709131	0.637728	0.648226	0.847058	0.657862	0.583351	0.53366	0.767037
CD40_Pathway_Gene_Expression_COX2_and_Prostaglandins_via_NFKB2	0.571714	0.614311	0.683605	0.671977	0.613028	0.56658	0.691018	0.55829	0.647422	0.747926	0.583434	0.628898	0.723565	0.640244	0.620765	0.512442	0.815011	0.654988	0.560241	0.7726	0.653719
CD40_Pathway_Gene_Expression_Cell_Adhesion_Molecule_via_NFKB2	0.571714	0.614311	0.683605	0.671977	0.613028	0.56658	0.691018	0.55829	0.647422	0.747926	0.583434	0.628898	0.723565	0.640244	0.620765	0.512442	0.815011	0.654988	0.560241	0.7726	0.653719
CD40_Pathway_Gene_Expression_Cell_Survival_via_NFKB2	0.571714	0.614311	0.683605	0.671977	0.613028	0.56658	0.691018	0.55829	0.647422	0.747926	0.583434	0.628898	0.723565	0.640244	0.620765	0.512442	0.815011	0.654988	0.560241	0.7726	0.653719
CD40_Pathway_Gene_Expression_Co.Stimulatory_Molecules_via_NFKB2	0.571714	0.614311	0.683605	0.671977	0.613028	0.56658	0.691018	0.55829	0.647422	0.747926	0.583434	0.628898	0.723565	0.640244	0.620765	0.512442	0.815011	0.654988	0.560241	0.7726	0.653719
CD40_Pathway_Gene_Expression_Immunoglobulin_Class_Switch_via_NFKB2	0.571714	0.614311	0.683605	0.671977	0.613028	0.56658	0.691018	0.55829	0.647422	0.747926	0.583434	0.628898	0.723565	0.640244	0.620765	0.512442	0.815011	0.654988	0.560241	0.7726	0.653719
CD40_Pathway_Gene_Expression_Pro.Inflamatory_Cytokines_via_NFKB2	0.571714	0.614311	0.683605	0.671977	0.613028	0.56658	0.691018	0.55829	0.647422	0.747926	0.583434	0.628898	0.723565	0.640244	0.620765	0.512442	0.815011	0.654988	0.560241	0.7726	0.653719
CD40_Pathway_Gene_Expression_Procoagulant_Activity_via_NFKB2	0.571714	0.614311	0.683605	0.671977	0.613028	0.56658	0.691018	0.55829	0.647422	0.747926	0.583434	0.628898	0.723565	0.640244	0.620765	0.512442	0.815011	0.654988	0.560241	0.7726	0.653719
CREB_Pathway	0.627657	0.536776	0.766963	0.706717	0.788992	0.690827	0.56036	0.742723	0.660354	0.601359	0.648428	0.730539	0.91974	0.538349	0.724683	0.663615	0.606462	0.694011	0.662157	0.617473	0.738503
Caspase_Cascade_Pathway	0.664025	0.656782	0.766823	0.636201	0.854367	0.763783	0.591798	0.672016	0.622367	0.599392	0.595141	0.743562	0.773954	0.53579	0.672331	0.587672	0.680067	0.704113	0.708555	0.559257	0.740863
Caspase_Cascade_Pathway_Activated_Tissue_Trans.glutaminase	0.561958	0.669008	0.71474	0.802811	0.510354	0.599772	0.508809	0.703468	0.800252	0.545121	0.75745	0.757805	0.983405	0.508504	0.756085	0.74871	0.578001	0.649884	0.544649	0.753114	0.66364
Caspase_Cascade_Pathway_DNA_Fragmentation	0.724796	0.680614	0.652629	0.93126	0.558404	0.561005	0.546523	0.590075	0.631897	0.680494	0.57041	0.614401	0.722918	0.585681	0.885739	0.675374	0.905559	0.570616	0.540479	0.782122	0.645853
Cellular_Apoptosis_Pathway	0.649838	0.651395	0.824533	0.535193	0.795766	0.728706	0.596655	0.731385	0.586794	0.564386	0.687827	0.793121	0.805235	0.520084	0.594097	0.612032	0.698873	0.752326	0.671849	0.539162	0.719131
Cellular_Apoptosis_Pathway_DNA_Fragmentation	0.710821	0.688983	0.911763	0.796939	0.538826	0.505064	0.789381	0.635243	0.563951	0.604479	0.524889	0.640644	0.993278	0.522336	0.655107	0.55794	0.847459	0.586513	0.58647	0.693611	0.807798
Cellular_Apoptosis_Pathway_Depolarization	0.685959	0.742917	0.897907	0.51373	0.773797	0.562183	0.770486	0.73004	0.635375	0.636224	0.891348	0.547836	0.853884	0.690265	0.569782	0.546489	0.710968	0.508933	0.664763	0.585714	0.693553
Cellular_Apoptosis_Pathway_Gene_Expression_BAX_BID_BAK_Ras_Noxa_PUMA_APAF1_Survivin_BCL2_via_TP53	0.527249	0.631292	0.870163	0.611002	0.503704	0.551217	0.77373	0.686826	0.663233	0.611392	0.62469	0.87152	0.912409	0.703338	0.560665	0.746549	0.773894	0.510761	0.602813	0.702045	0.53231
Cellular_Apoptosis_Pathway_Gene_Expression_FLIP_CIAP2_BFL1_BCL2_via_NFKB2	0.525607	0.602952	0.674494	0.676958	0.72594	0.538667	0.55601	0.549097	0.660157	0.696249	0.50377	0.696826	0.732913	0.657498	0.634054	0.605538	0.851638	0.702498	0.510802	0.799816	0.676377
Chemokine_Pathway	0.568583	0.534474	0.501812	0.753706	0.853127	0.682568	0.749273	0.578957	0.557496	0.521172	0.795676	0.512409	0.721016	0.544428	0.748283	0.617739	0.888106	0.702442	0.585248	0.829111	0.633945
Chemokine_Pathway_Cell_Activation	0.507782	0.515078	0.619474	0.839947	0.784747	0.603427	0.648042	0.648698	0.735764	0.503237	0.811204	0.737914	0.522436	0.627431	0.822872	0.606666	0.69196	0.634721	0.702701	0.803114	0.58315
Chemokine_Pathway_Gene_Expression_and_Apoptosis_via_ELK1	0.577753	0.536361	0.585371	0.843488	0.833624	0.690742	0.667547	0.718985	0.808124	0.558859	0.541287	0.693081	0.605582	0.523974	0.828295	0.513492	0.576856	0.607077	0.66495	0.624278	0.711562
Chemokine_Pathway_Internalization_Degradation_Recycling	0.506369	0.596628	0.689815	0.639775	0.73131	0.705996	0.704508	0.660113	0.657991	0.545392	0.870638	0.510031	0.820265	0.51056	0.580334	0.767291	0.716973	0.628865	0.502317	0.761816	0.744232
Chromatin_Pathway	0.5863	0.573466	0.532975	0.594976	0.722422	0.510622	0.798971	0.627987	0.720445	0.705033	0.562684	0.576843	0.552556	0.615485	0.654155	0.650195	0.676234	0.695735	0.532638	0.745701	0.652372
Circadian_Pathway	0.743864	0.645725	0.630657	0.571681	0.701505	0.571463	0.862724	0.680635	0.542448	0.530924	0.782518	0.79219	0.960728	0.549986	0.70722	0.679048	0.774455	0.565429	0.70473	0.604174	0.732108
Cytokine_Network_Pathway	0.654235	0.511623	0.874964	0.57837	0.794485	0.656323	0.708697	0.553543	0.660126	0.629781	0.775522	0.788792	0.584623	0.59202	0.514674	0.668053	0.923825	0.584859	0.564727	0.801824	0.607409
EGF_Pathway	0.514157	0.54592	0.529777	0.729469	0.880033	0.668245	0.519082	0.618427	0.614584	0.607173	0.720207	0.595434	0.517393	0.613563	0.718164	0.55161	0.662337	0.726125	0.657364	0.698156	0.685167
EGF_Pathway_Actin_Cytoskeletal_Rearrangement	0.571868	0.605022	0.529	0.822077	0.844379	0.653361	0.624494	0.641912	0.750313	0.646548	0.598506	0.545311	0.737783	0.708171	0.840807	0.508578	0.737955	0.504693	0.732445	0.570085	0.503735
EGF_Pathway_Cell_Motility	0.667791	0.615267	0.607481	0.678384	0.824189	0.505401	0.891976	0.904917	0.705594	0.828354	0.654107	0.676146	0.70691	0.555924	0.67992	0.807571	0.545401	0.70412	0.577463	0.546075	0.511823
EGF_Pathway_Cell_Survival	0.533876	0.590203	0.623367	0.74288	0.747881	0.704203	0.636079	0.602015	0.617857	0.531364	0.609737	0.509312	0.74763	0.571422	0.676522	0.746712	0.587426	0.71927	0.605055	0.680405	0.676666
EGF_Pathway_Cytoskeleton_Regulation	0.711116	0.626415	0.726454	0.723184	0.85249	0.662045	0.699906	0.83468	0.685447	0.575837	0.710258	0.832319	0.547925	0.531302	0.74403	0.779829	0.621213	0.750316	0.695809	0.539058	0.5113
EGF_Pathway_EGFR_Endocytosis	0.651098	0.658883	0.618238	0.678132	0.839537	0.511356	0.861549	0.877319	0.687723	0.807783	0.637618	0.650523	0.651348	0.567137	0.672267	0.759409	0.532356	0.712498	0.633729	0.518102	0.505094
EGF_Pathway_Gene_Expression_via_FOS_NFKB2_MYC_STAT1_ELK1_STAT3_JUN	0.508527	0.539763	0.562903	0.692179	0.903939	0.685943	0.560771	0.648732	0.633845	0.623089	0.711741	0.582695	0.591319	0.527756	0.671008	0.520561	0.733016	0.763709	0.557931	0.707739	0.69083
EGF_Pathway_IP3_Signaling	0.665767	0.66028	0.576019	0.65113	0.838646	0.504909	0.877204	0.883143	0.730327	0.819539	0.648946	0.628531	0.701402	0.582944	0.630161	0.752739	0.594972	0.700679	0.573486	0.511608	0.513655
EGF_Pathway_Rab5_Regulation_Pathway	0.538713	0.712574	0.754276	0.542893	0.669345	0.639817	0.678804	0.609505	0.526482	0.729068	0.503684	0.653811	0.679463	0.650546	0.505956	0.614179	0.547685	0.786982	0.907261	0.853746	0.630859
ERK_Signaling_Pathway	0.596724	0.530211	0.636674	0.670559	0.85241	0.781982	0.609577	0.726337	0.558669	0.580659	0.683497	0.588716	0.725734	0.598534	0.685597	0.685478	0.647554	0.760518	0.587993	0.74128	0.671497
ERK_Signaling_Pathway_Cell_Survival	0.564386	0.586857	0.544019	0.744062	0.609503	0.557749	0.635273	0.559024	0.59655	0.628332	0.702362	0.706633	0.835501	0.653955	0.661091	0.576164	0.591339	0.586894	0.632697	0.570426	0.785074
ERK_Signaling_Pathway_EGFR_signaling	0.845218	0.68425	0.813551	0.77435	0.516941	0.627782	0.922266	0.855602	0.547225	0.652578	0.50689	0.549825	0.549385	0.578821	0.643797	0.586452	0.722985	0.578985	0.583899	0.609647	0.56556
ERK_Signaling_Pathway_Gene_Expression_via_CAPN6_TP53_FOS_ATF1_MYC_ELK3_MYLK_ETS1_SRF_HIST1H3B_CREB3_STAT3_NFKB2_HMGN1_ESR2_ELK1_PAX6_JUN	0.593077	0.623995	0.608491	0.802013	0.80305	0.533527	0.599874	0.686239	0.563063	0.700741	0.561224	0.593065	0.52733	0.540784	0.749216	0.663763	0.844597	0.638108	0.554849	0.800382	0.601192
ERK_Signaling_Pathway_Translation	0.813692	0.6853	0.799992	0.799913	0.535489	0.59151	0.874821	0.825097	0.521461	0.639238	0.521468	0.584495	0.527231	0.560483	0.681334	0.605375	0.697826	0.54689	0.5696	0.701541	0.56412
ErbB_Family_Pathway	0.553662	0.575281	0.700943	0.733598	0.834334	0.588755	0.649206	0.726627	0.671715	0.615962	0.635957	0.773767	0.710598	0.574086	0.730741	0.575257	0.532764	0.692806	0.662775	0.624607	0.581205
ErbB_Family_Pathway_Anti.Apoptosis	0.619816	0.813474	0.789624	0.606528	0.791021	0.708707	0.552053	0.628385	0.652784	0.543317	0.752545	0.529826	0.765517	0.534251	0.506603	0.550245	0.677161	0.754486	0.619121	0.731474	0.637958
ErbB_Family_Pathway_Gene_Expression_via_JUN_FOS_ELK1	0.536888	0.530895	0.513946	0.722415	0.893748	0.689234	0.541504	0.708768	0.698225	0.586018	0.687887	0.672458	0.681691	0.505604	0.702185	0.567787	0.633095	0.720813	0.576908	0.75928	0.689488
ErbB_Family_Pathway_Translation	0.56108	0.600288	0.708781	0.676008	0.628991	0.554718	0.763212	0.717092	0.5392	0.695912	0.517502	0.573076	0.735664	0.521288	0.733457	0.659028	0.512257	0.610211	0.532357	0.801855	0.506795
Erythropoietin_Pathway	0.532556	0.541667	0.665801	0.743407	0.814414	0.587991	0.537272	0.64125	0.748972	0.654478	0.681281	0.666966	0.774763	0.558403	0.737364	0.518233	0.502662	0.655328	0.704114	0.688741	0.747548
Erythropoietin_Pathway_Anti.Apoptosis	0.583106	0.533243	0.85979	0.651105	0.664969	0.565569	0.89136	0.700725	0.618524	0.547998	0.709254	0.681119	0.74035	0.70988	0.712866	0.749433	0.800303	0.527055	0.558328	0.732983	0.680633
Erythropoietin_Pathway_BCLXL_Gene_Expression_via_STAT5B	0.601374	0.556434	0.924376	0.523504	0.533366	0.805325	0.678556	0.716171	0.50272	0.593755	0.545185	0.603838	0.594652	0.55258	0.552868	0.547883	0.751651	0.671545	0.691985	0.595528	0.928109
Erythropoietin_Pathway_Cell_Cycle_Progression	0.558879	0.524159	0.540984	0.756498	0.756225	0.647415	0.54631	0.714314	0.524143	0.593566	0.649851	0.682284	0.786858	0.530993	0.720264	0.509794	0.517516	0.567073	0.694838	0.585716	0.534803
Erythropoietin_Pathway_Cell_Survival	0.569264	0.562103	0.684864	0.706494	0.73097	0.639667	0.540607	0.621157	0.712442	0.711643	0.688925	0.799948	0.721152	0.516044	0.708725	0.566799	0.661891	0.615667	0.743811	0.718902	0.67301
Erythropoietin_Pathway_GPI_Hidrolysis_and_Ca2._influx	0.658418	0.583512	0.850882	0.614705	0.723189	0.903907	0.642699	0.887808	0.657885	0.578032	0.577535	0.728822	0.628221	0.542968	0.535262	0.573354	0.582045	0.687904	0.624222	0.663983	0.723152
Erythropoietin_Pathway_Gene_Expression_Neuroprotection_via_NFKB2	0.502493	0.603581	0.770577	0.565155	0.609297	0.792799	0.709062	0.725546	0.671934	0.595392	0.537608	0.722107	0.63637	0.567573	0.556692	0.510981	0.627448	0.688684	0.654129	0.657897	0.818942
Estrogen_Pathway	0.607439	0.545367	0.719039	0.684616	0.837728	0.714486	0.51037	0.740212	0.619285	0.638769	0.628646	0.719814	0.823247	0.56396	0.705678	0.625611	0.563801	0.738455	0.627731	0.607525	0.72071
Estrogen_Pathway_Anti.Apoptosis	0.627496	0.532329	0.643921	0.767073	0.738092	0.642082	0.526941	0.646139	0.679099	0.645928	0.551475	0.668215	0.831504	0.603266	0.786295	0.640498	0.679865	0.650641	0.628096	0.565844	0.759741
Estrogen_Pathway_Gene_Expression_via_FOS_JUN_ELK1_SP1_POLR2B_CREB3_NFKB2	0.549995	0.5606	0.540491	0.714381	0.834354	0.58466	0.528399	0.640699	0.68246	0.682529	0.555121	0.544154	0.676839	0.637676	0.717124	0.626473	0.579988	0.710124	0.504471	0.67384	0.730069
Estrogen_Pathway_Vasodilatation	0.6082	0.541709	0.939539	0.632188	0.590314	0.635989	0.577462	0.918521	0.506875	0.540704	0.760289	0.634656	0.572373	0.639533	0.707477	0.592673	0.561912	0.733301	0.816342	0.756237	0.635838
FLT3_Signaling_Pathway	0.50685	0.512565	0.54487	0.737385	0.760794	0.60594	0.526398	0.606966	0.72175	0.632222	0.703066	0.512674	0.671951	0.545536	0.708934	0.693205	0.675981	0.7056	0.644726	0.693949	0.735106
FLT3_Signaling_Pathway_Transcription_via_ELK3_MAPK12_CREB3_STAT2	0.566401	0.503765	0.516867	0.767595	0.813782	0.582548	0.531419	0.605249	0.704844	0.669089	0.651198	0.513565	0.627121	0.50685	0.735524	0.603101	0.775215	0.662138	0.635594	0.693058	0.707285
FLT3_Signaling_Pathway_Translation	0.62657	0.576917	0.582887	0.726132	0.561257	0.520778	0.791256	0.512188	0.581292	0.611406	0.801349	0.68328	0.558422	0.769932	0.590206	0.579925	0.537873	0.609101	0.708516	0.594526	0.725535
GPCR_Pathway	0.559996	0.519883	0.648755	0.709245	0.831331	0.69568	0.566295	0.759911	0.662683	0.635967	0.640268	0.696719	0.811451	0.557453	0.724198	0.61521	0.539831	0.739309	0.637739	0.638756	0.69938
GPCR_Pathway_Gene_Expression_via_JUN_NFKB2_ELK1_SRF_FOS_CREB3	0.569068	0.510271	0.615866	0.727525	0.86858	0.645383	0.512363	0.61184	0.579457	0.678379	0.607383	0.587586	0.668805	0.571408	0.744999	0.680222	0.586551	0.6909	0.606833	0.655715	0.740057
GSK3_Signaling_Pathway	0.609078	0.667076	0.747559	0.586837	0.833194	0.730708	0.539255	0.762134	0.620332	0.566962	0.611969	0.77421	0.776768	0.530999	0.623019	0.611759	0.716442	0.747634	0.705494	0.576833	0.705615
GSK3_Signaling_Pathway_Gene_Expression_via_CTNNB1	0.558219	0.665438	0.715255	0.551544	0.576892	0.576625	0.593795	0.818624	0.71727	0.557143	0.552617	0.776532	0.852016	0.574926	0.600797	0.524262	0.831487	0.618145	0.817496	0.580594	0.623607
GSK3_Signaling_Pathway_Glycogen_Synthesis	0.575245	0.534349	0.674617	0.829721	0.773601	0.597004	0.637189	0.642544	0.747664	0.60022	0.580743	0.751475	0.563569	0.679158	0.820509	0.501276	0.566536	0.536198	0.69394	0.587734	0.696735
GSK3_Signaling_Pathway_Protein_Synthesis	0.583699	0.520201	0.692243	0.809372	0.79552	0.624485	0.69354	0.679162	0.835582	0.632019	0.568886	0.689904	0.577343	0.61691	0.817668	0.553808	0.605097	0.525609	0.647911	0.569661	0.696657
GSK3_Signaling_Pathway_b.CTNN_Degradation	0.66197	0.660217	0.673264	0.659335	0.853634	0.626385	0.653326	0.60104	0.556698	0.679981	0.537949	0.629075	0.880109	0.685609	0.66142	0.601807	0.896314	0.556495	0.634949	0.641644	0.51028
Glucocorticoid_Receptor_Signaling_Pathway	0.620604	0.559294	0.690494	0.729699	0.865637	0.697317	0.829766	0.505626	0.573162	0.517692	0.748755	0.537916	0.548595	0.505662	0.70943	0.594178	0.91316	0.663019	0.577398	0.848152	0.535195
Glucocorticoid_Receptor_Signaling_Pathway_Cell_Cycle_Arrest	0.637518	0.82205	0.792836	0.777966	0.72425	0.65735	0.854285	0.753874	0.734862	0.566973	0.627265	0.527885	0.801682	0.524136	0.724624	0.819064	0.720289	0.546153	0.501749	0.568839	0.781623
Glucocorticoid_Receptor_Signaling_Pathway_Cell_Cycle_Progression	0.571969	0.51174	0.553131	0.599698	0.682132	0.571145	0.561714	0.538437	0.679853	0.667474	0.585769	0.640663	0.515634	0.605353	0.679921	0.791033	0.661859	0.655585	0.580235	0.756981	0.70109
Glucocorticoid_Receptor_Signaling_Pathway_Gene_Expression_via_CREB3_STAT5B_SLC22A2_POU2F1	0.573727	0.527374	0.645962	0.587934	0.704494	0.584616	0.564728	0.585419	0.728367	0.694964	0.568187	0.625146	0.563965	0.602006	0.684781	0.619261	0.736175	0.660673	0.567379	0.751735	0.717304
Glucocorticoid_Receptor_Signaling_Pathway_Histone_Deacetylation	0.567934	0.532431	0.606349	0.751504	0.596431	0.586867	0.532562	0.65425	0.638118	0.565838	0.677425	0.627645	0.702708	0.603534	0.762166	0.749234	0.630597	0.544872	0.655362	0.646389	0.638152
Glucocorticoid_Receptor_Signaling_Pathway_Inflammatory_Cytokines	0.59857	0.560269	0.613817	0.805462	0.779744	0.698558	0.927142	0.565125	0.593076	0.503726	0.737696	0.507322	0.548604	0.507125	0.706557	0.568136	0.917646	0.62287	0.655898	0.766791	0.581856
Growth_Hormone_Signaling_Pathway	0.500813	0.546764	0.602304	0.707314	0.794029	0.660384	0.590011	0.661156	0.755425	0.632407	0.60421	0.714202	0.503227	0.518259	0.702995	0.631949	0.57212	0.707764	0.590756	0.577765	0.759652
Growth_Hormone_Signaling_Pathway_Cell_Survival	0.538587	0.592854	0.567509	0.628817	0.711835	0.662009	0.555992	0.764667	0.606787	0.630493	0.530028	0.682373	0.561177	0.520601	0.663625	0.759815	0.755055	0.74444	0.501112	0.565574	0.734843
Growth_Hormone_Signaling_Pathway_Gene_Expression_via_SRF_ELK1_STAT5B_CEBPD_STAT1_STAT3	0.546864	0.507904	0.537155	0.722349	0.805972	0.676621	0.612229	0.659952	0.751101	0.598585	0.652689	0.690877	0.563893	0.506739	0.719217	0.625553	0.533853	0.712525	0.580041	0.577082	0.7311
Growth_Hormone_Signaling_Pathway_Glucose_Uptake	0.601322	0.632267	0.521611	0.651185	0.663649	0.61869	0.530106	0.709836	0.681022	0.653879	0.574234	0.752393	0.63134	0.514781	0.716457	0.661797	0.708164	0.70687	0.562803	0.510153	0.73222
Growth_Hormone_Signaling_Pathway_Protein_Synthesis	0.589852	0.657326	0.794096	0.549954	0.700249	0.655826	0.526113	0.752044	0.541725	0.594943	0.643758	0.676581	0.848617	0.64571	0.5987	0.73691	0.89364	0.609814	0.502995	0.529358	0.756724
HA_syntesis_pathway	0.507497	0.613729	0.548714	0.642451	0.894812	0.764872	0.502107	0.696532	0.610135	0.515601	0.540754	0.640191	0.734794	0.604081	0.67271	0.805183	0.649853	0.737221	0.653063	0.78942	0.745047
HGF_Pathway	0.555971	0.557805	0.571209	0.693623	0.836598	0.790285	0.614049	0.582936	0.616868	0.582922	0.705412	0.572431	0.588379	0.640486	0.697254	0.60273	0.62929	0.757474	0.689828	0.717246	0.741479
HGF_Pathway_Anoikis	0.561207	0.54727	0.552491	0.673913	0.79601	0.68564	0.532685	0.709871	0.577199	0.575986	0.624798	0.712368	0.678291	0.557407	0.67535	0.678135	0.693571	0.719529	0.598927	0.646126	0.735289
HGF_Pathway_Cell_Adhesion_and_Cell_Migration	0.581685	0.533141	0.559606	0.696511	0.806873	0.83242	0.729583	0.540192	0.598288	0.526646	0.762825	0.514034	0.574393	0.681973	0.711069	0.532531	0.709057	0.732494	0.733369	0.749291	0.706598
HGF_Pathway_Cell_Cycle_Progression	0.601182	0.575561	0.671395	0.608712	0.869536	0.682178	0.657376	0.645572	0.504634	0.517652	0.731303	0.796846	0.801116	0.530224	0.609463	0.669264	0.797387	0.680128	0.640013	0.699008	0.799496
HGF_Pathway_Cell_Scattering	0.51976	0.626301	0.59022	0.647325	0.696404	0.679545	0.540112	0.668398	0.601483	0.585875	0.563727	0.652989	0.543623	0.634104	0.670892	0.612174	0.575902	0.75757	0.639647	0.565734	0.644251
HGF_Pathway_Cell_Survival	0.51976	0.626301	0.59022	0.647325	0.696404	0.679545	0.540112	0.668398	0.601483	0.585875	0.563727	0.652989	0.543623	0.634104	0.670892	0.612174	0.575902	0.75757	0.639647	0.565734	0.644251
HGF_Pathway_Gene_Expression_via_JUN_STAT3_FOS_ELK1_ETS2	0.533916	0.644516	0.614	0.619066	0.870493	0.677562	0.633832	0.593655	0.515165	0.550032	0.702849	0.772741	0.809716	0.529123	0.614417	0.624141	0.697777	0.68363	0.711189	0.659173	0.765793
HGF_Pathway_IP3_Pathway	0.501634	0.744303	0.685288	0.567787	0.844735	0.812564	0.563906	0.598988	0.551097	0.625204	0.710924	0.615502	0.55109	0.53659	0.583034	0.610658	0.772926	0.850155	0.740746	0.533625	0.659826
HGF_Pathway_PKC_Pathway	0.591303	0.688137	0.62623	0.553985	0.696054	0.839906	0.566725	0.620083	0.643278	0.7021	0.614745	0.569464	0.582506	0.719687	0.557513	0.525382	0.892563	0.813886	0.627534	0.713839	0.684048
HGF_Pathway_Regulation_of_Cytoskeleton_Cell_Polarity_and_Cell_Motility	0.548241	0.591096	0.530164	0.742587	0.855919	0.743365	0.549942	0.516805	0.777765	0.610835	0.562498	0.607365	0.556236	0.664064	0.727798	0.533312	0.59453	0.717379	0.616226	0.627057	0.69449
HIF1Alpha_Pathway	0.545698	0.695102	0.622121	0.704379	0.625939	0.628534	0.740585	0.631166	0.584005	0.597327	0.626231	0.565448	0.561207	0.559436	0.675438	0.682768	0.635007	0.632762	0.54666	0.766914	0.53627
HIF1Alpha_Pathway_Gene_Expression_via_JUN_CREB3	0.548261	0.522845	0.645583	0.73862	0.504566	0.644534	0.64216	0.664086	0.709758	0.65574	0.578818	0.570514	0.750818	0.566977	0.696014	0.651645	0.593902	0.652893	0.532934	0.744621	0.627606
HIF1Alpha_Pathway_HIF1a_Degradation	0.643762	0.635989	0.580034	0.639782	0.819803	0.553044	0.756915	0.673465	0.512946	0.550226	0.544228	0.659827	0.887611	0.667535	0.692027	0.565047	0.729184	0.54739	0.609801	0.609573	0.536738
HIF1Alpha_Pathway_NOS_Pathway	0.515173	0.578425	0.75039	0.766145	0.534425	0.669255	0.600856	0.662788	0.701968	0.614147	0.552587	0.519127	0.77821	0.598755	0.71471	0.649676	0.611214	0.696985	0.556155	0.718885	0.596167
HIF1Alpha_Pathway_VEGF_Pathway	0.515173	0.578425	0.75039	0.766145	0.534425	0.669255	0.600856	0.662788	0.701968	0.614147	0.552587	0.519127	0.77821	0.598755	0.71471	0.649676	0.611214	0.696985	0.556155	0.718885	0.596167
HIF1Alpha_Pathway_p53_Hypoxia_Pathway	0.512881	0.749386	0.702322	0.703633	0.655243	0.637266	0.706515	0.61369	0.545313	0.52957	0.600104	0.506235	0.55534	0.538286	0.666048	0.669164	0.643521	0.659252	0.636049	0.735084	0.590924
Hedgehog_Signaling_in_Mammals_Pathway	0.66645	0.548139	0.87356	0.789444	0.70212	0.656306	0.677443	0.647484	0.762798	0.515521	0.621972	0.69637	0.971182	0.51093	0.759433	0.656395	0.571722	0.587323	0.684063	0.511401	0.852545
Hedgehog_Signaling_in_Mammals_no_Tubulin_Pathway	0.605776	0.731311	0.701482	0.871186	0.732963	0.820586	0.656539	0.666388	0.770934	0.713695	0.662853	0.593502	0.871478	0.594431	0.852554	0.633028	0.556071	0.62391	0.748927	0.543891	0.634834
Hypoxia_induced_EMT_in_cancer_and_fibrosis_3_copy	0.607563	0.575969	0.629996	0.544282	0.881504	0.775549	0.646682	0.852107	0.516465	0.571691	0.524674	0.513015	0.622579	0.573103	0.517954	0.561194	0.538721	0.777239	0.531122	0.77518	0.65388
IGF1R_Signaling_Pathway	0.584787	0.517978	0.659656	0.690511	0.870056	0.723898	0.611289	0.618467	0.647996	0.633225	0.670627	0.539149	0.631002	0.600945	0.705928	0.616863	0.605525	0.722195	0.66137	0.738394	0.768367
IGF1R_Signaling_Pathway_Apoptosis	0.565556	0.708682	0.607688	0.841973	0.80469	0.61526	0.580561	0.757135	0.505055	0.654287	0.581264	0.622695	0.99041	0.557638	0.852882	0.576497	0.620935	0.532958	0.802159	0.703677	0.802885
IGF1R_Signaling_Pathway_Cell_Migration	0.585888	0.549511	0.581365	0.682718	0.816908	0.777549	0.737059	0.547624	0.565081	0.548482	0.719289	0.531818	0.601033	0.683459	0.682759	0.59654	0.660831	0.735714	0.695865	0.751688	0.685745
IGF1R_Signaling_Pathway_Cell_Proliferation_Diferentiation_and_Apoptosis	0.578074	0.577853	0.565942	0.782876	0.871608	0.592018	0.5058	0.645771	0.769718	0.597986	0.559071	0.574249	0.678609	0.535914	0.759696	0.522354	0.675226	0.64176	0.702385	0.754093	0.655484
IGF1R_Signaling_Pathway_Cell_Survival	0.547378	0.621098	0.532456	0.645918	0.82673	0.630681	0.656623	0.580415	0.630215	0.567205	0.51354	0.534399	0.778817	0.589684	0.65053	0.541268	0.591407	0.621894	0.506332	0.76512	0.719314
IGF1R_Signaling_Pathway_Gene_Expression_Proliferation_Growth_Survival_via_NFAT5_CREB3	0.66788	0.657597	0.73096	0.748273	0.802772	0.652259	0.534856	0.680856	0.58694	0.669529	0.689061	0.576343	0.945105	0.54266	0.817988	0.618347	0.684366	0.587154	0.672432	0.644622	0.781749
IGF1R_Signaling_Pathway_Glucose_Uptake	0.637848	0.653636	0.55916	0.584385	0.578617	0.585676	0.629357	0.558004	0.821798	0.606172	0.572685	0.824665	0.560011	0.5815	0.559215	0.746744	0.844758	0.528253	0.661092	0.660962	0.662231
IGF1R_Signaling_Pathway_Glycogen_Synthesis	0.698158	0.521499	0.804602	0.608817	0.645098	0.743307	0.553869	0.580197	0.567157	0.574751	0.639989	0.596979	0.77253	0.684328	0.661506	0.688114	0.643715	0.57152	0.609501	0.5821	0.88204
IGF1R_Signaling_Pathway_Protein_Synthesis	0.547843	0.508088	0.68378	0.515478	0.820514	0.684292	0.729132	0.713971	0.694484	0.752285	0.594262	0.528831	0.57165	0.541895	0.627118	0.593883	0.554828	0.728928	0.55923	0.682009	0.738347
IL.10_Pathway	0.517195	0.527852	0.620787	0.778981	0.803211	0.619188	0.654633	0.628887	0.609774	0.58784	0.689792	0.583087	0.583402	0.568133	0.751538	0.680969	0.80304	0.749068	0.608513	0.707551	0.612803
IL.10_Pathway_IL.10_Responsive_Genes_Transcription_of_BCLXL_Cyclin.D1_D2_D3_Pim1_c.Myc_and_P19.INK4D._via_STAT3	0.596623	0.565033	0.661214	0.801842	0.700691	0.580167	0.523293	0.707128	0.709428	0.60818	0.593846	0.535157	0.603623	0.585685	0.761547	0.650247	0.643769	0.741584	0.58578	0.705482	0.596386
IL.10_Pathway_Inflammatory_Cytokine_Genes_Expression_via_STAT3	0.596623	0.565033	0.661214	0.801842	0.700691	0.580167	0.523293	0.707128	0.709428	0.60818	0.593846	0.535157	0.603623	0.585685	0.761547	0.650247	0.643769	0.741584	0.58578	0.705482	0.596386
IL.10_Pathway_Stability_Determination	0.616948	0.644262	0.683456	0.541773	0.852107	0.596015	0.880189	0.604584	0.71208	0.578381	0.829871	0.63571	0.59753	0.620921	0.575203	0.714837	0.77539	0.710081	0.727752	0.575171	0.591285
IL.10_Pathway_Translational_Modulation	0.532931	0.582858	0.533246	0.782973	0.84059	0.548554	0.755271	0.553177	0.635305	0.555436	0.668102	0.681785	0.608995	0.512651	0.771578	0.598957	0.931295	0.727746	0.68509	0.788897	0.571903
IL.2_Pathway	0.598773	0.505569	0.516394	0.695614	0.865083	0.625987	0.721236	0.551121	0.612428	0.574742	0.744119	0.539343	0.556119	0.557863	0.707791	0.688731	0.832092	0.71309	0.580663	0.767955	0.691304
IL.2_Pathway_Actin_Reorganization	0.646149	0.565632	0.79292	0.748706	0.796578	0.513711	0.857693	0.504436	0.738017	0.621646	0.671069	0.606902	0.616232	0.668404	0.779133	0.565037	0.643951	0.586981	0.697018	0.728641	0.710125
IL.2_Pathway_Apoptosis	0.513357	0.514273	0.74169	0.78194	0.727238	0.593274	0.89787	0.746536	0.564305	0.529626	0.753702	0.660773	0.741848	0.574825	0.790054	0.696558	0.954934	0.672477	0.555059	0.690928	0.621696
IL.2_Pathway_Apoptosis_Inhibition	0.516419	0.544677	0.666032	0.754789	0.662693	0.617319	0.611669	0.659797	0.594335	0.547343	0.616061	0.576333	0.514726	0.632609	0.736285	0.738637	0.564693	0.73277	0.586328	0.641219	0.633929
IL.2_Pathway_Gene_Expression_via_FYN_LYN_RPS6KB1_PTK2B	0.5937	0.500604	0.544524	0.76039	0.76381	0.701442	0.79732	0.549433	0.54406	0.570599	0.737991	0.712189	0.735901	0.527158	0.749391	0.726667	0.9701	0.676522	0.587611	0.824751	0.680644
IL.2_Pathway_IL2_Gene_Expression_via_POLR1E_EGR1_HMGA1_ELF1_POU2F1_MYC	0.620642	0.516561	0.547995	0.523301	0.91637	0.608093	0.52469	0.653587	0.502976	0.631588	0.544512	0.653194	0.566178	0.56571	0.507054	0.615655	0.601649	0.708493	0.554261	0.774485	0.718
IL.2_Pathway_Protein_Synthesis	0.587917	0.506787	0.696658	0.778602	0.696334	0.629728	0.828953	0.6112	0.565291	0.58323	0.705707	0.767755	0.504848	0.545437	0.751027	0.721875	0.982786	0.655406	0.541306	0.834931	0.505088
IL.6_Pathway	0.613649	0.64313	0.860477	0.681037	0.611634	0.819808	0.618268	0.533918	0.50994	0.639863	0.641707	0.77155	0.823297	0.535934	0.608255	0.905505	0.688424	0.728293	0.566858	0.527796	0.514175
ILK_Signaling_Pathway	0.630564	0.545984	0.780464	0.617815	0.825885	0.80774	0.548021	0.748949	0.593146	0.605642	0.640136	0.69423	0.661808	0.586105	0.645019	0.650844	0.619737	0.750829	0.613658	0.66966	0.718663
ILK_Signaling_Pathway_Actin_Polymerization_Cytoskeletal_Reorganization	0.6716	0.654279	0.938447	0.603288	0.797362	0.523285	0.747048	0.53527	0.84286	0.601154	0.795138	0.654243	0.61836	0.593216	0.649922	0.5447	0.56431	0.518754	0.72659	0.60965	0.734078
ILK_Signaling_Pathway_Apoptosis	0.674051	0.608877	0.776472	0.628832	0.58924	0.781631	0.626621	0.518591	0.596932	0.552215	0.684268	0.528699	0.823781	0.597003	0.561027	0.649814	0.773791	0.680096	0.594169	0.716335	0.883426
ILK_Signaling_Pathway_Cell_Adhesion	0.537852	0.668693	0.786707	0.536684	0.739773	0.876339	0.67198	0.752827	0.728056	0.56413	0.640307	0.502779	0.540272	0.713965	0.571649	0.914154	0.747133	0.599314	0.529966	0.56764	0.886272
ILK_Signaling_Pathway_Cell_Cycle_Proliferation	0.569146	0.554728	0.505994	0.678769	0.7682	0.792114	0.689391	0.582142	0.607104	0.537701	0.735144	0.510641	0.539978	0.679868	0.694067	0.575344	0.612889	0.75551	0.69157	0.734556	0.67804
ILK_Signaling_Pathway_Cell_Migration_Retraction	0.568992	0.553284	0.50496	0.684024	0.770637	0.790141	0.692419	0.585577	0.603622	0.554574	0.731458	0.504394	0.521817	0.681164	0.697495	0.571967	0.626512	0.751134	0.691792	0.743198	0.674589
ILK_Signaling_Pathway_Cell_Motility	0.662288	0.615522	0.932217	0.602861	0.803675	0.653016	0.74678	0.621577	0.8199	0.583665	0.746797	0.61131	0.62183	0.658149	0.656241	0.692958	0.587576	0.518318	0.745785	0.527543	0.818806
ILK_Signaling_Pathway_Cytoskeletal_Adhesion_Complexes	0.623363	0.509898	0.778827	0.606301	0.784912	0.834512	0.541003	0.73991	0.580841	0.609334	0.566363	0.553042	0.593064	0.66545	0.632118	0.638595	0.630322	0.715808	0.641732	0.729222	0.719166
ILK_Signaling_Pathway_Epithelial_Mesenchymal_Transition	0.50626	0.666242	0.647749	0.539315	0.646715	0.520336	0.554552	0.849218	0.725719	0.583395	0.553418	0.645729	0.902136	0.645846	0.646401	0.53772	0.765361	0.665502	0.900476	0.587734	0.6298
ILK_Signaling_Pathway_Epithelial_Mesenchymal_Transition_Tubulo.Interstitial_Fibrosis	0.613178	0.530458	0.774657	0.606438	0.784591	0.837722	0.544359	0.745262	0.601719	0.610701	0.56808	0.574474	0.584162	0.655877	0.633887	0.657359	0.651786	0.722952	0.628846	0.729543	0.727137
ILK_Signaling_Pathway_G2_Phase_Arrest	0.569146	0.554728	0.505994	0.678769	0.7682	0.792114	0.689391	0.582142	0.607104	0.537701	0.735144	0.510641	0.539978	0.679868	0.694067	0.575344	0.612889	0.75551	0.69157	0.734556	0.67804
ILK_Signaling_Pathway_Induced_Cell_Proliferation	0.636364	0.76778	0.682063	0.888826	0.632037	0.547586	0.63349	0.584938	0.75905	0.602327	0.521718	0.503696	0.820091	0.598331	0.893079	0.546599	0.838255	0.594808	0.727713	0.56445	0.534632
ILK_Signaling_Pathway_Loss_of_Occludin_Barrier_Dysfunction	0.585309	0.540488	0.639862	0.69306	0.804211	0.815904	0.751892	0.500851	0.620365	0.510652	0.770468	0.506036	0.6125	0.663263	0.708864	0.553383	0.653507	0.723918	0.735223	0.741137	0.719638
ILK_Signaling_Pathway_MMP2_MMP9_Gene_Expression_Tissue_Invasion_via_FOS	0.692681	0.591602	0.587565	0.559269	0.878347	0.682923	0.640488	0.596429	0.561109	0.55933	0.64775	0.825862	0.568292	0.525293	0.526352	0.593899	0.733982	0.625296	0.538306	0.743118	0.741649
ILK_Signaling_Pathway_Migration_Vasculogenesis	0.613178	0.530458	0.774657	0.606438	0.784591	0.837722	0.544359	0.745262	0.601719	0.610701	0.56808	0.574474	0.584162	0.655877	0.633887	0.657359	0.651786	0.722952	0.628846	0.729543	0.727137
ILK_Signaling_Pathway_Opsonization	0.583132	0.51072	0.811191	0.569891	0.724258	0.876479	0.668371	0.753389	0.638975	0.508318	0.519427	0.526468	0.593184	0.75789	0.633878	0.904771	0.612704	0.602266	0.711752	0.638867	0.887495
ILK_Signaling_Pathway_Regulation_of_Junction_Assembly_at_Desmosomes	0.537852	0.668693	0.786707	0.536684	0.739773	0.876339	0.67198	0.752827	0.728056	0.56413	0.640307	0.502779	0.540272	0.713965	0.571649	0.914154	0.747133	0.599314	0.529966	0.56764	0.886272
ILK_Signaling_Pathway_Tissue_Morphogenesis	0.692681	0.591602	0.587565	0.559269	0.878347	0.682923	0.640488	0.596429	0.561109	0.55933	0.64775	0.825862	0.568292	0.525293	0.526352	0.593899	0.733982	0.625296	0.538306	0.743118	0.741649
ILK_Signaling_Pathway_Tumor_Angiogenesis	0.530483	0.770552	0.932137	0.595145	0.718035	0.810984	0.947015	0.544805	0.858354	0.616241	0.849054	0.683395	0.702758	0.61985	0.641357	0.596047	0.66655	0.538973	0.567146	0.505489	0.638616
ILK_Signaling_Pathway_Wound_Healing	0.537852	0.668693	0.786707	0.536684	0.739773	0.876339	0.67198	0.752827	0.728056	0.56413	0.640307	0.502779	0.540272	0.713965	0.571649	0.914154	0.747133	0.599314	0.529966	0.56764	0.886272
IP3_Pathway	0.641925	0.531704	0.747829	0.77392	0.76644	0.648407	0.664309	0.711243	0.749736	0.614783	0.666454	0.589963	0.962409	0.532478	0.774024	0.69244	0.672565	0.654814	0.604608	0.670482	0.761498
IP3_Pathway_Gene_Expression_via_CREB3_NFATC2_MEF2D	0.658747	0.667811	0.712251	0.775723	0.728971	0.573633	0.652643	0.636867	0.64882	0.649191	0.708807	0.590835	0.936805	0.533835	0.811482	0.635482	0.625557	0.564	0.577328	0.643652	0.834078
Interferon_Pathway	0.593785	0.534488	0.786275	0.758694	0.800534	0.626464	0.505617	0.701346	0.604409	0.625924	0.620427	0.547216	0.568743	0.620027	0.735712	0.60373	0.838988	0.683348	0.544545	0.788384	0.577028
Interferon_Pathway_Gene_Expression_via_HIST1H3B_CREB3	0.677939	0.717019	0.814386	0.870396	0.752919	0.550458	0.568977	0.695492	0.61677	0.657442	0.675818	0.654792	0.524392	0.637484	0.837477	0.549166	0.947671	0.570748	0.775143	0.749216	0.525918
Interferon_Pathway_Transciption	0.581717	0.540408	0.728289	0.735876	0.718916	0.676159	0.555165	0.643541	0.603526	0.584645	0.709924	0.545012	0.613128	0.611231	0.695885	0.709742	0.719378	0.747072	0.558484	0.67913	0.603032
Interferon_Pathway_Translation	0.603725	0.518624	0.625045	0.554726	0.684945	0.627573	0.623302	0.696058	0.523946	0.767446	0.710095	0.617079	0.625425	0.507973	0.677125	0.522715	0.812907	0.511705	0.55796	0.689633	0.534061
JAK.STAT_Pathway	0.611492	0.587392	0.537616	0.707394	0.840708	0.718874	0.672956	0.681815	0.54107	0.565606	0.714248	0.60867	0.729675	0.509969	0.716742	0.658687	0.741977	0.755698	0.624367	0.768508	0.637535
JAK.STAT_Pathway_Akt_Pathway	0.522198	0.533074	0.558404	0.691659	0.696133	0.665549	0.524703	0.660494	0.598995	0.596519	0.601351	0.552266	0.522566	0.601385	0.69838	0.727843	0.56041	0.736258	0.59881	0.650035	0.695324
JAK.STAT_Pathway_Gene_Expression_via_MYC	0.669971	0.602422	0.512046	0.547622	0.7383	0.591942	0.803596	0.657565	0.540107	0.57733	0.655782	0.628991	0.612692	0.535937	0.542932	0.752969	0.833961	0.702526	0.623859	0.789645	0.804939
JAK.STAT_Pathway_IFN.Inducible_Gene_Expression_via_STAT2_STAT1	0.544884	0.527032	0.572104	0.535061	0.687854	0.781279	0.668097	0.615303	0.613093	0.513019	0.747442	0.59581	0.513582	0.521616	0.573108	0.712499	0.837691	0.644721	0.585338	0.725362	0.675197
JAK.STAT_Pathway_JAK_Degradation	0.66197	0.660217	0.673264	0.659335	0.853634	0.626385	0.653326	0.60104	0.556698	0.679981	0.537949	0.629075	0.880109	0.685609	0.66142	0.601807	0.896314	0.556495	0.634949	0.641644	0.51028
JAK.STAT_Pathway_Nml_SOCS_BCL.XL_p21_Myc_Nos2_Gene_Expression_via_STAT2	0.627646	0.594411	0.5371	0.714728	0.827215	0.700737	0.679803	0.687699	0.539979	0.557402	0.720698	0.625469	0.761945	0.528862	0.728294	0.62872	0.751276	0.743142	0.637442	0.75774	0.593827
JNK_Pathway	0.57035	0.5411	0.55538	0.761778	0.855794	0.72864	0.614226	0.695655	0.625047	0.597926	0.693792	0.588366	0.785406	0.535599	0.750401	0.632756	0.761385	0.752521	0.574157	0.756315	0.651538
JNK_Pathway_Gene_Expression_Apoptosis_Inflammation_Tumorigenesis_Cell_Migration_via_SMAD4_STAT4_HSF1_TP53_MAP2_DCX_ATF2_NFATC3_SPIRE1_MAP1B_TCF15_ELK1_BCL2_JUN_PXN_NFATC2	0.547117	0.512586	0.874079	0.749653	0.643747	0.676742	0.707166	0.502071	0.808645	0.636929	0.671401	0.588267	0.9205	0.535305	0.708614	0.595007	0.5401	0.771456	0.600318	0.608694	0.809052
JNK_Pathway_Insulin_Signaling	0.641718	0.787677	0.808417	0.910907	0.799761	0.671479	0.725627	0.900383	0.632578	0.575125	0.516384	0.711081	0.794542	0.679102	0.826986	0.50482	0.551335	0.712623	0.727363	0.644419	0.607136
MAPK_Family_Pathway	0.538061	0.542974	0.569434	0.750651	0.910375	0.695106	0.661405	0.643865	0.630469	0.574735	0.711416	0.521376	0.630465	0.548143	0.731851	0.636537	0.823362	0.733456	0.552653	0.808043	0.64258
MAPK_Family_Pathway_Chromatin_Remodelling	0.666596	0.697397	0.835691	0.901574	0.798014	0.600341	0.710119	0.661287	0.651327	0.613214	0.535203	0.509888	0.788257	0.539748	0.876342	0.502053	0.861935	0.547315	0.718625	0.644365	0.619132
MAPK_Family_Pathway_Cytoskeleton	0.590253	0.677694	0.564471	0.727867	0.787283	0.591537	0.586544	0.659676	0.821679	0.599841	0.542346	0.625663	0.579021	0.708815	0.681905	0.663997	0.722527	0.501874	0.693618	0.742994	0.662422
MAPK_Family_Pathway_Gene_Expression_via_ATF2_JUN_ELK1_NFKB2_CREB3	0.523873	0.597035	0.531751	0.77613	0.770198	0.61452	0.576869	0.592882	0.749833	0.662607	0.529078	0.6241	0.554808	0.502817	0.765586	0.5864	0.584592	0.592854	0.551501	0.655863	0.71208
MAPK_Family_Pathway_Translation	0.538108	0.574099	0.575737	0.87417	0.700591	0.583151	0.709878	0.632054	0.829065	0.526449	0.575288	0.818294	0.6896	0.618046	0.867859	0.57092	0.500791	0.547713	0.523437	0.517734	0.511823
MAPK_Signaling_Pathway	0.603044	0.54522	0.726475	0.671291	0.829047	0.770299	0.542168	0.73612	0.627822	0.611309	0.644501	0.655172	0.755416	0.59255	0.68181	0.639612	0.532919	0.741014	0.658632	0.6659	0.732113
MAPK_Signaling_Pathway_Cell_Motility_Inflammation_Apoptosis_Osmoregulation	0.686997	0.60385	0.607309	0.767047	0.726281	0.632516	0.718286	0.822223	0.671923	0.698007	0.568184	0.59921	0.749247	0.527178	0.730827	0.564757	0.742445	0.637091	0.603842	0.697316	0.557405
MAPK_Signaling_Pathway_Cell_Survival	0.680548	0.559281	0.891421	0.724071	0.682993	0.602443	0.860181	0.518098	0.798068	0.624647	0.744698	0.564093	0.592391	0.511907	0.732953	0.815259	0.502133	0.586629	0.594144	0.756797	0.881745
MAPK_Signaling_Pathway_Gene_Expression_Apoptosis_Inflammation_Tumorigenesis_via_MYC_HSF1_STAT2	0.526825	0.53531	0.541705	0.720959	0.799642	0.614788	0.516213	0.590622	0.597581	0.673303	0.667773	0.524645	0.74104	0.53255	0.671339	0.624344	0.684501	0.677094	0.602354	0.699697	0.768733
MAPK_Signaling_Pathway_Gene_Expression_Cell_Proliferation_Cell_Survival_Tumorigenesis_Differentiation_Development_via_PXN_CREB3_RPS6KA5_RPS6KA6	0.51426	0.511697	0.542176	0.737103	0.800404	0.729515	0.585644	0.633787	0.623525	0.603045	0.742557	0.544637	0.699234	0.616015	0.718017	0.515877	0.697606	0.729845	0.710765	0.720549	0.692834
Mismatch_Repair_in_Eukaryotes_Pathway	0.659724	0.582996	0.874507	0.576209	0.773529	0.558082	0.763375	0.722624	0.674434	0.664818	0.733355	0.711546	0.70294	0.754557	0.617454	0.643172	0.829177	0.666164	0.765298	0.805806	0.570932
Mitochondrial_Apoptosis_Pathway	0.652172	0.610898	0.867761	0.600199	0.52691	0.573814	0.637535	0.52136	0.597057	0.56213	0.654028	0.848229	0.919862	0.622352	0.552653	0.724825	0.688384	0.510919	0.640437	0.782956	0.764649
Mitochondrial_Apoptosis_Pathway_Apoptosis	0.634106	0.535262	0.66994	0.732108	0.779992	0.66593	0.546346	0.67516	0.668785	0.661914	0.641934	0.538504	0.911012	0.503775	0.675067	0.529935	0.87568	0.636686	0.555623	0.770581	0.546178
Mitochondrial_Apoptosis_Pathway_DNA_Fragmentation	0.65478	0.619425	0.932579	0.651344	0.52297	0.526661	0.886921	0.760748	0.604382	0.595072	0.595198	0.526529	0.99487	0.583833	0.501951	0.70994	0.610132	0.617627	0.604862	0.572133	0.844103
Mitochondrial_Apoptosis_Pathway_Depolarization	0.65026	0.678743	0.916303	0.503891	0.756176	0.579548	0.782464	0.750146	0.598232	0.685124	0.761011	0.559311	0.82646	0.688184	0.516321	0.606831	0.587405	0.677985	0.669227	0.708427	0.569589
Mitochondrial_Apoptosis_Pathway_Gene_Expression_via_TP53	0.507526	0.503078	0.743803	0.510893	0.670592	0.5403	0.643143	0.555409	0.544573	0.731023	0.513022	0.666192	0.865419	0.61083	0.521645	0.65128	0.760589	0.753509	0.657511	0.720086	0.561155
NGF_Pathway	0.516358	0.555215	0.51118	0.775838	0.811547	0.670768	0.514729	0.650699	0.66867	0.611124	0.68286	0.533342	0.557077	0.568026	0.748749	0.659686	0.599369	0.667695	0.582015	0.692294	0.705056
NGF_Pathway_Actin_Polymerization_Neurite_Outgrowth_and_Differentiation	0.524707	0.562332	0.62556	0.767195	0.861772	0.839689	0.554603	0.7	0.618235	0.610573	0.657113	0.504587	0.902509	0.649357	0.7739	0.776538	0.814093	0.610292	0.51842	0.738251	0.72843
NGF_Pathway_Apoptosis	0.5013	0.574934	0.630586	0.88835	0.713014	0.545536	0.674399	0.58836	0.610378	0.673352	0.53965	0.528533	0.798868	0.560103	0.842373	0.518712	0.582035	0.522058	0.625856	0.672377	0.687656
NGF_Pathway_Gene_Expression_via_MYC_ELK1_CREB3_NFKB2	0.562219	0.588125	0.512937	0.759866	0.813923	0.649538	0.67607	0.66413	0.566388	0.628552	0.579492	0.531046	0.582205	0.55589	0.706671	0.706684	0.711928	0.561096	0.530074	0.628439	0.74136
NGF_Pathway_Neurite_Outgrowth_and_Differentiation	0.520658	0.536819	0.597096	0.727946	0.732145	0.733532	0.618874	0.831609	0.64126	0.56356	0.664655	0.601356	0.572858	0.601144	0.692668	0.581059	0.54042	0.731004	0.587976	0.626434	0.60278
NGF_Pathway_Neuronal_Survival	0.538299	0.517883	0.629442	0.710284	0.677069	0.666938	0.604044	0.779571	0.660571	0.595767	0.585332	0.576923	0.586939	0.589787	0.68203	0.645661	0.544246	0.741311	0.559848	0.626562	0.59521
Notch_Signaling_Pathway	0.670061	0.589358	0.584683	0.566325	0.744344	0.594945	0.668305	0.741064	0.615625	0.599154	0.853552	0.511431	0.725468	0.536238	0.518444	0.718436	0.634792	0.852622	0.697056	0.657709	0.582186
Notch_Signaling_Pathway_Gene_Expression_Chromatin_Remodeling_via_RBPJ	0.539566	0.721191	0.552183	0.598587	0.687245	0.609236	0.782919	0.710234	0.506905	0.700196	0.792947	0.517914	0.702316	0.507023	0.660407	0.752115	0.568444	0.858734	0.728845	0.633973	0.557559
Notch_Signaling_Pathway_Transcription_of_Target_Genes_Hairy_E.SpI_via_RBPJ	0.539566	0.721191	0.552183	0.598587	0.687245	0.609236	0.782919	0.710234	0.506905	0.700196	0.792947	0.517914	0.702316	0.507023	0.660407	0.752115	0.568444	0.858734	0.728845	0.633973	0.557559
Notch_Signaling_Pathway_gamma_Secretase	0.78746	0.735261	0.566815	0.778814	0.692449	0.511998	0.726959	0.671512	0.761773	0.657	0.762127	0.518303	0.619199	0.547003	0.715564	0.52235	0.654221	0.595095	0.505556	0.635678	0.564674
PAK_Pathway	0.610644	0.587958	0.575785	0.668031	0.899652	0.707931	0.717455	0.638341	0.561605	0.572977	0.718968	0.595034	0.676539	0.584383	0.692307	0.635189	0.723727	0.771352	0.617308	0.746015	0.642928
PAK_Pathway_Actin_Organization	0.606377	0.602636	0.502306	0.639839	0.909982	0.742682	0.727931	0.613828	0.505613	0.5642	0.732759	0.562928	0.603704	0.57414	0.670318	0.637703	0.759843	0.770406	0.563505	0.757857	0.598494
PAK_Pathway_Cell_Survival	0.606377	0.602636	0.502306	0.639839	0.909982	0.742682	0.727931	0.613828	0.505613	0.5642	0.732759	0.562928	0.603704	0.57414	0.670318	0.637703	0.759843	0.770406	0.563505	0.757857	0.598494
PAK_Pathway_Contractility_Stress_Fibres_and_Focal_Adhesion	0.509272	0.521711	0.52632	0.720708	0.716194	0.612727	0.542845	0.690544	0.736814	0.671167	0.558578	0.64854	0.900711	0.680198	0.729265	0.54443	0.704496	0.716189	0.621107	0.685176	0.583489
PAK_Pathway_Lamelliopodia_and_Filopodia_Outgrowth	0.613579	0.594375	0.529981	0.649732	0.910011	0.736173	0.739449	0.607957	0.515123	0.56744	0.730012	0.563715	0.615965	0.579599	0.679264	0.641705	0.757789	0.761234	0.570375	0.758837	0.611123
PAK_Pathway_Paxillin_Disassembly	0.611427	0.682925	0.535788	0.703074	0.733048	0.829934	0.543568	0.732037	0.750753	0.511723	0.719291	0.701237	0.683504	0.588654	0.576651	0.705338	0.773082	0.582932	0.663295	0.500237	0.721508
PAK_Pathway_Transciptional_Activation_and_Filopodia_Formation	0.600389	0.510852	0.674083	0.75102	0.718469	0.58311	0.596068	0.502853	0.605628	0.624223	0.554247	0.541337	0.785908	0.506146	0.792557	0.542113	0.632596	0.63196	0.704803	0.625181	0.742626
PPAR_Pathway	0.590116	0.556991	0.538089	0.739616	0.783533	0.698852	0.676921	0.608902	0.575799	0.567579	0.696659	0.546902	0.746916	0.635658	0.729361	0.620188	0.645952	0.758715	0.709627	0.764619	0.660944
PPAR_Pathway_Adipocyte_Differentiation_Glucose_Homeostasis_and_Macrophage_Function	0.53879	0.663549	0.582715	0.634441	0.640284	0.644873	0.534279	0.60419	0.732278	0.534665	0.666424	0.856019	0.767044	0.504688	0.584675	0.706123	0.743425	0.818801	0.554312	0.663998	0.574589
PPAR_Pathway_Fatty_Acid_Metabolism_Lipid_Homeostasis_and_Skin_Proliferation	0.53879	0.663549	0.582715	0.634441	0.640284	0.644873	0.534279	0.60419	0.732278	0.534665	0.666424	0.856019	0.767044	0.504688	0.584675	0.706123	0.743425	0.818801	0.554312	0.663998	0.574589
PPAR_Pathway_Peroxisome_Proliferation_Hepatocarcinogenesis_Fatty_Acid_Metbolism_and_Lipid_Homeostasis	0.53879	0.663549	0.582715	0.634441	0.640284	0.644873	0.534279	0.60419	0.732278	0.534665	0.666424	0.856019	0.767044	0.504688	0.584675	0.706123	0.743425	0.818801	0.554312	0.663998	0.574589
PTEN_Pathway	0.560397	0.512365	0.515142	0.821798	0.820202	0.588598	0.738445	0.554577	0.573644	0.514686	0.830635	0.716653	0.67491	0.592613	0.817822	0.590936	0.878897	0.641126	0.617399	0.504056	0.555616
PTEN_Pathway_Adhesion_or_Migration	0.533148	0.635322	0.508263	0.709205	0.846836	0.591776	0.719076	0.548022	0.502025	0.52291	0.830718	0.752716	0.717612	0.545569	0.737477	0.572174	0.803192	0.740916	0.682728	0.520004	0.586932
PTEN_Pathway_Angiogenesis_and_Tumorigenesis	0.663026	0.525131	0.858664	0.568701	0.563126	0.750951	0.699262	0.882459	0.622772	0.628214	0.662602	0.678129	0.806422	0.612448	0.530429	0.580205	0.933766	0.623001	0.532343	0.649768	0.666825
PTEN_Pathway_Apoptosis	0.550494	0.57263	0.526445	0.730009	0.845466	0.654842	0.50365	0.59144	0.501781	0.596411	0.603381	0.617461	0.588315	0.539678	0.736063	0.602284	0.832204	0.67259	0.542652	0.656931	0.579662
PTEN_Pathway_Ca2._Signaling	0.663026	0.525131	0.858664	0.568701	0.563126	0.750951	0.699262	0.882459	0.622772	0.628214	0.662602	0.678129	0.806422	0.612448	0.530429	0.580205	0.933766	0.623001	0.532343	0.649768	0.666825
PTEN_Pathway_Cell_Cycle	0.500106	0.509518	0.581451	0.725434	0.865549	0.761039	0.807586	0.610779	0.603374	0.54723	0.734185	0.711695	0.789854	0.677735	0.731637	0.673065	0.919794	0.65256	0.642056	0.753349	0.61468
PTEN_Pathway_Cell_Survival	0.609652	0.588892	0.697639	0.563845	0.575088	0.583362	0.742458	0.653305	0.603579	0.510983	0.536903	0.579301	0.799355	0.598824	0.564053	0.645441	0.619215	0.543019	0.515787	0.802769	0.679007
PTEN_Pathway_DNA_Repair	0.501127	0.512129	0.559085	0.720067	0.868402	0.786174	0.773071	0.56798	0.557423	0.527841	0.782865	0.661318	0.770177	0.646097	0.719356	0.652734	0.91242	0.688285	0.648296	0.739744	0.627393
PTEN_Pathway_Differentiation	0.502637	0.510679	0.583168	0.728493	0.866453	0.759449	0.804581	0.605866	0.603885	0.54854	0.732728	0.711156	0.787543	0.675634	0.733012	0.675127	0.919405	0.649609	0.642498	0.753689	0.6145
PTEN_Pathway_Genomic_Stability	0.509607	0.516246	0.573096	0.721906	0.879074	0.786463	0.755566	0.562997	0.542711	0.537076	0.765073	0.674206	0.778006	0.662578	0.724506	0.653965	0.920588	0.691085	0.627801	0.755812	0.623403
PTEN_Pathway_Growth	0.500106	0.509518	0.581451	0.725434	0.865549	0.761039	0.807586	0.610779	0.603374	0.54723	0.734185	0.711695	0.789854	0.677735	0.731637	0.673065	0.919794	0.65256	0.642056	0.753349	0.61468
PTEN_Pathway_Migration	0.508547	0.559058	0.543387	0.797147	0.878085	0.785973	0.703573	0.507042	0.503168	0.563111	0.717119	0.666845	0.580941	0.662119	0.783886	0.679872	0.923818	0.644264	0.609384	0.74535	0.654224
PTEN_Pathway_Neuronal_Survival	0.561471	0.819725	0.592373	0.698817	0.576632	0.623302	0.581531	0.701861	0.702572	0.560829	0.55643	0.516574	0.841998	0.507264	0.695212	0.671763	0.674186	0.584093	0.578578	0.666675	0.520052
PTEN_Pathway_Proliferation	0.502033	0.546287	0.508401	0.776033	0.879356	0.799378	0.696304	0.51509	0.515541	0.577971	0.705262	0.652066	0.581899	0.630358	0.768771	0.673788	0.900014	0.663047	0.613674	0.735667	0.698142
PTEN_Pathway_Proliferation_CyclinA2_Geminin_AuroraA_PLK1	0.518731	0.629536	0.668215	0.544614	0.754642	0.608567	0.566501	0.847532	0.752358	0.612185	0.548	0.60007	0.888634	0.687927	0.646233	0.50801	0.679958	0.729135	0.808715	0.521169	0.727593
PTEN_Pathway_Protein_Synthesis	0.570876	0.500599	0.728603	0.635222	0.671265	0.502519	0.795361	0.686	0.639208	0.771168	0.556414	0.590799	0.768946	0.537447	0.706144	0.612922	0.539868	0.67878	0.562534	0.733619	0.547965
PTEN_Pathway_Senescence_Ets2_p16	0.518731	0.629536	0.668215	0.544614	0.754642	0.608567	0.566501	0.847532	0.752358	0.612185	0.548	0.60007	0.888634	0.687927	0.646233	0.50801	0.679958	0.729135	0.808715	0.521169	0.727593
PTEN_Pathway_Synaptic_Transmission	0.503857	0.502461	0.519733	0.733384	0.870878	0.805095	0.759708	0.533412	0.512615	0.535268	0.761823	0.627743	0.712507	0.65115	0.742308	0.6954	0.887862	0.686129	0.638058	0.764886	0.650779
RANK_Signaling_in_Osteoclasts_Pathway	0.598503	0.509807	0.634178	0.702808	0.794334	0.598117	0.625393	0.628653	0.706092	0.688201	0.600111	0.594696	0.607948	0.630381	0.709841	0.676983	0.640482	0.719269	0.635068	0.763352	0.778052
RANK_Signaling_in_Osteoclasts_Pathway_Expression_of_Osteoclastic_Genes_via_JUN_NFAT5_NFKB2_MITF_FOS	0.594344	0.502399	0.671837	0.665486	0.836526	0.613182	0.603656	0.626465	0.676186	0.651641	0.626357	0.600499	0.604771	0.553255	0.669462	0.682712	0.50219	0.695243	0.611133	0.771325	0.807044
RANK_Signaling_in_Osteoclasts_Pathway_Inhibition_of_Death	0.5362	0.548268	0.598406	0.753543	0.712004	0.612213	0.506331	0.689795	0.653158	0.626931	0.64457	0.550042	0.609863	0.599041	0.708663	0.656555	0.653762	0.714567	0.557586	0.636023	0.659153
RANK_Signaling_in_Osteoclasts_Pathway_Resorption	0.640771	0.504933	0.65641	0.735336	0.741755	0.581389	0.639483	0.644965	0.791932	0.665367	0.542526	0.599885	0.581623	0.648419	0.736349	0.622595	0.553822	0.667534	0.687392	0.750154	0.750605
Ras_Pathway	0.580559	0.561271	0.629961	0.703666	0.851313	0.737032	0.577187	0.691479	0.63607	0.603309	0.669716	0.634986	0.743608	0.602166	0.715737	0.636243	0.575845	0.741262	0.667655	0.673142	0.709122
Ras_Pathway_Apoptosis	0.510161	0.51492	0.600743	0.729277	0.798544	0.67624	0.52408	0.61077	0.69217	0.59946	0.599848	0.515775	0.657906	0.658141	0.704655	0.620135	0.648607	0.735426	0.595349	0.677258	0.681824
Ras_Pathway_CDC42_Pathway	0.685434	0.618943	0.598557	0.770788	0.820208	0.611984	0.690067	0.667381	0.709072	0.52449	0.610357	0.64393	0.735358	0.59694	0.797104	0.575929	0.586351	0.601202	0.615981	0.571074	0.638609
Ras_Pathway_Cell.Cell_Junctions	0.531648	0.554304	0.618843	0.716686	0.812282	0.736305	0.676942	0.573153	0.702522	0.53496	0.816763	0.502797	0.612227	0.572169	0.753752	0.53352	0.737126	0.725763	0.805618	0.701337	0.748295
Ras_Pathway_Gene_Expression_Cell_Proliferation_Cell_Survival_Differentiation_Development_Cell_Cycle_Control_Cell_Motility_Tumorigenesis_via_ELK4_ATF2_MEF2D_STAT2_CREB3_CCNA1_MYC_ELK1_JUN_CDK4	0.530388	0.515247	0.54335	0.699042	0.850267	0.601116	0.544915	0.613509	0.714406	0.651446	0.50016	0.604926	0.567259	0.649244	0.707255	0.673568	0.811808	0.676052	0.506359	0.828906	0.684742
Ras_Pathway_Golgi_Trafficking_and_Vesicle_Formation	0.590925	0.674737	0.554078	0.773993	0.861597	0.586096	0.678446	0.618218	0.608381	0.58397	0.546805	0.562239	0.661881	0.666024	0.750377	0.609793	0.52605	0.584946	0.700764	0.508485	0.713974
Ras_Pathway_Increased_T.cell_Adhesion	0.585158	0.522752	0.601502	0.710033	0.776329	0.817603	0.762329	0.538392	0.645172	0.508152	0.797231	0.525281	0.570215	0.667327	0.728305	0.585212	0.710021	0.724527	0.740085	0.749131	0.709247
Ras_Pathway_Receptor_Endocytosis	0.544666	0.625785	0.516321	0.725025	0.804193	0.699159	0.555677	0.708593	0.77321	0.52487	0.619576	0.650732	0.554453	0.718645	0.719211	0.505116	0.666218	0.644312	0.771483	0.636418	0.687728
Ras_Pathway_RhoA_Pathway	0.659372	0.774578	0.674755	0.859565	0.735171	0.538079	0.57401	0.648713	0.504524	0.565878	0.759759	0.69264	0.596427	0.691592	0.833047	0.656088	0.894607	0.606294	0.702456	0.659581	0.525898
SMAD_Signaling_Network_Pathway	0.765374	0.625725	0.830596	0.583591	0.711958	0.695939	0.728051	0.524423	0.59405	0.511912	0.630775	0.82061	0.795219	0.548016	0.622166	0.791059	0.812646	0.611303	0.625158	0.690751	0.781012
STAT3_Pathway	0.575014	0.529653	0.656319	0.725499	0.845859	0.685608	0.825936	0.528205	0.577205	0.51187	0.776081	0.619746	0.53015	0.557306	0.719141	0.644446	0.940241	0.69708	0.554808	0.837134	0.538107
STAT3_Pathway_Anti.Apoptosis	0.69567	0.566917	0.707553	0.732565	0.800193	0.51458	0.684678	0.649465	0.519926	0.708959	0.541431	0.527364	0.893808	0.50986	0.750896	0.739346	0.615861	0.52419	0.600797	0.516122	0.785494
STAT3_Pathway_G1_to_S_Cell_Cycle_Progression	0.571246	0.541354	0.775023	0.606827	0.792756	0.555796	0.612372	0.606282	0.599546	0.656519	0.753857	0.555976	0.84339	0.527378	0.622852	0.62426	0.688376	0.650047	0.804782	0.773656	0.519407
STAT3_Pathway_Growth_Arrest_and_Differentiation	0.538595	0.503702	0.582532	0.801493	0.751384	0.67016	0.869275	0.568426	0.561537	0.505345	0.798649	0.633461	0.574143	0.567634	0.769259	0.687983	0.941267	0.656458	0.61598	0.805262	0.56545
TGF.Beta_Pathway	0.589211	0.577763	0.511414	0.718841	0.904571	0.714	0.697378	0.64442	0.607724	0.568365	0.723323	0.558539	0.633492	0.523615	0.712556	0.611026	0.794477	0.750891	0.606747	0.799018	0.63786
TGF.Beta_Pathway_Epithelial_Mesenchymal_Transdifferentiation	0.513477	0.525524	0.64401	0.690399	0.632756	0.636345	0.58718	0.755682	0.610666	0.577596	0.574415	0.598375	0.506732	0.630816	0.702125	0.678622	0.571382	0.73494	0.610224	0.607877	0.59195
TGF.Beta_Pathway_Post_Transciptional_G1_Arrest	0.557908	0.587042	0.652664	0.679439	0.745513	0.583233	0.661072	0.679094	0.729172	0.716748	0.6211	0.686675	0.847681	0.615425	0.68954	0.663517	0.547827	0.553623	0.579824	0.731896	0.734641
TGF.Beta_Pathway_Transciption_Arrested_Growth_Apoptosis	0.512172	0.583325	0.687607	0.712573	0.808425	0.616684	0.53444	0.603899	0.671176	0.636668	0.613202	0.776949	0.903014	0.514354	0.745508	0.598459	0.506246	0.702294	0.605012	0.698245	0.7767
TGF.Beta_Pathway_Transciption_Cell_Growth_and_Mobility_and_Angiogenesis	0.512172	0.583325	0.687607	0.712573	0.808425	0.616684	0.53444	0.603899	0.671176	0.636668	0.613202	0.776949	0.903014	0.514354	0.745508	0.598459	0.506246	0.702294	0.605012	0.698245	0.7767
TNF_Signaling_Pathway	0.518654	0.513827	0.651033	0.761144	0.869475	0.624276	0.625536	0.553025	0.590422	0.649257	0.63201	0.564369	0.531482	0.628558	0.741595	0.66923	0.844026	0.692677	0.545185	0.811517	0.698183
TNF_Signaling_Pathway_Apoptosis	0.689617	0.643722	0.771154	0.875439	0.800111	0.611918	0.514779	0.513385	0.583933	0.671576	0.603348	0.591684	0.793951	0.681728	0.804954	0.561895	0.829012	0.610282	0.610905	0.751667	0.573036
TNF_Signaling_Pathway_Gene_Expression_and_Cell_Survival_via_FOS_NFKB2_JUN_ELK1_ATF6	0.53293	0.523136	0.556039	0.66099	0.860539	0.599214	0.518221	0.644212	0.60048	0.654286	0.543702	0.549679	0.572382	0.586459	0.678059	0.693206	0.652201	0.698059	0.587143	0.790423	0.765139
TRAF_Pathway	0.514372	0.514876	0.673771	0.781504	0.822869	0.642931	0.724349	0.529511	0.514399	0.641046	0.677689	0.595587	0.530421	0.629822	0.76145	0.697325	0.907529	0.709562	0.550492	0.790499	0.630127
TRAF_Pathway_Apoptosis	0.545206	0.557518	0.733703	0.83705	0.768928	0.678561	0.682442	0.512867	0.512879	0.627708	0.733474	0.681501	0.582041	0.616055	0.79523	0.639058	0.967818	0.666547	0.513236	0.837226	0.512454
TRAF_Pathway_Cell_Survival	0.54329	0.522549	0.636918	0.70119	0.638609	0.618046	0.579431	0.731475	0.647467	0.595928	0.539903	0.630973	0.605623	0.633131	0.67569	0.622692	0.602089	0.751309	0.54135	0.577881	0.604667
TRAF_Pathway_Direct_Antimicrobial_Response_and_Cell.Mediated_Immunity_and_Apoptosis_of_Host_Cell	0.64845	0.502453	0.510204	0.59097	0.612009	0.609868	0.566463	0.533845	0.602586	0.619398	0.502084	0.615099	0.68497	0.513874	0.604935	0.641452	0.783821	0.677457	0.623793	0.674083	0.746752
TRAF_Pathway_Gene_Expression_via_FOS_JUN	0.520351	0.659054	0.508351	0.64107	0.879781	0.500533	0.551204	0.727176	0.559476	0.653983	0.540519	0.750309	0.910849	0.575184	0.643918	0.524428	0.576859	0.671151	0.583798	0.828767	0.629404
Target_drugs_pathway	0.578279	0.582548	0.506317	0.787255	0.86127	0.694594	0.67215	0.640401	0.544535	0.660681	0.659249	0.522216	0.615701	0.625396	0.782726	0.59674	0.849789	0.696722	0.509776	0.852162	0.648281
Tumour_Infiltration_Pathway	0.56881	0.601514	0.67248	0.802454	0.673191	0.652109	0.838816	0.551165	0.559667	0.546979	0.726641	0.79023	0.536105	0.549046	0.771618	0.636702	0.990886	0.595777	0.58213	0.778013	0.500037
Ubiquitin.Proteasome_Dependent_Proteolysis_Pathway	0.613153	0.623632	0.607673	0.6491	0.825106	0.566398	0.734523	0.707193	0.676073	0.706862	0.51125	0.536952	0.655	0.624844	0.650184	0.521864	0.718175	0.678025	0.594158	0.671988	0.616222
VEGF_Pathway	0.523875	0.537107	0.657556	0.724403	0.845935	0.694519	0.592435	0.690584	0.81288	0.594062	0.703867	0.606493	0.623767	0.59517	0.70547	0.606677	0.590651	0.713337	0.656947	0.716504	0.722149
VEGF_Pathway_Actin_Reorganization	0.761734	0.643197	0.926581	0.673688	0.721018	0.60898	0.778656	0.520797	0.904904	0.652463	0.519491	0.621814	0.650535	0.6831	0.70025	0.547599	0.627256	0.607423	0.706351	0.659784	0.776559
VEGF_Pathway_Cell_Migration	0.761734	0.643197	0.926581	0.673688	0.721018	0.60898	0.778656	0.520797	0.904904	0.652463	0.519491	0.621814	0.650535	0.6831	0.70025	0.547599	0.627256	0.607423	0.706351	0.659784	0.776559
VEGF_Pathway_Cell_Survival	0.511469	0.559671	0.686752	0.653388	0.615481	0.615286	0.551651	0.745129	0.583406	0.557517	0.551224	0.61059	0.508553	0.632714	0.6658	0.672578	0.596909	0.759905	0.553184	0.610295	0.568119
VEGF_Pathway_Focal_Adhesion_Turnover	0.604802	0.54523	0.734374	0.689658	0.738274	0.813285	0.535592	0.842854	0.690357	0.546718	0.770541	0.628031	0.530008	0.586391	0.568354	0.505818	0.605411	0.755792	0.760502	0.629257	0.798286
VEGF_Pathway_Gene_Expression_and_Cell_Proliferation_via_MAPK7	0.568569	0.545599	0.508015	0.860018	0.796419	0.574648	0.564946	0.704987	0.694675	0.658803	0.542107	0.595646	0.772163	0.55985	0.817408	0.683726	0.554947	0.543282	0.61739	0.701888	0.581908
VEGF_Pathway_Nitric_Oxide_Production	0.542669	0.602735	0.757047	0.529209	0.709482	0.668834	0.697152	0.901769	0.507661	0.560284	0.691383	0.530891	0.509662	0.511944	0.552629	0.579825	0.59559	0.762168	0.688178	0.819387	0.53453
VEGF_Pathway_Prostaglandin_Production	0.514135	0.700048	0.753769	0.758941	0.877694	0.697836	0.7375	0.726872	0.815312	0.610674	0.676077	0.605949	0.669459	0.578044	0.717346	0.646699	0.511557	0.663509	0.610046	0.67419	0.683375
WNT_Pathway	0.577281	0.549472	0.710635	0.680435	0.803179	0.728267	0.579441	0.765256	0.703265	0.597962	0.59823	0.67625	0.901388	0.583211	0.700869	0.584755	0.61995	0.728848	0.737252	0.598365	0.77361
WNT_Pathway_Cell_Fate_Proliferation_Differentiation_Adhesion_and_Survival	0.633304	0.684918	0.866754	0.639927	0.644747	0.606364	0.634717	0.69388	0.6787	0.61205	0.696271	0.696073	0.846633	0.589854	0.675572	0.567328	0.835607	0.782968	0.699649	0.505468	0.684331
WNT_Pathway_Cell_Survival	0.554573	0.525031	0.50979	0.700548	0.784713	0.579011	0.518116	0.5023	0.696371	0.588633	0.656269	0.529218	0.763309	0.581896	0.72188	0.613089	0.543931	0.694699	0.635108	0.742071	0.767595
WNT_Pathway_Cytoskeletal_Rearrangement	0.566361	0.52501	0.796548	0.627547	0.713235	0.704003	0.584135	0.725352	0.751325	0.615965	0.773336	0.700305	0.500201	0.532381	0.660628	0.695763	0.619462	0.650831	0.642535	0.66996	0.674089
WNT_Pathway_Gene_Expression_via_CREB3	0.678449	0.594952	0.711764	0.871852	0.73614	0.659883	0.521594	0.679378	0.771454	0.695759	0.524304	0.65792	0.980827	0.594044	0.867031	0.560117	0.563542	0.531176	0.709021	0.584183	0.778134
WNT_Pathway_NFAT_Pathway	0.735183	0.609326	0.668012	0.72321	0.689657	0.670478	0.588492	0.606891	0.780692	0.619476	0.663316	0.660488	0.800273	0.542756	0.75862	0.651826	0.595873	0.678061	0.783362	0.656753	0.669363
WNT_Pathway_PKC_Pathway	0.645191	0.556273	0.652624	0.83319	0.771641	0.728561	0.522902	0.656243	0.783637	0.635669	0.576331	0.643425	0.935263	0.597628	0.824392	0.574505	0.639925	0.570251	0.667754	0.612885	0.749582
cAMP_Pathway	0.619816	0.584456	0.699523	0.748172	0.7935	0.718068	0.569579	0.750841	0.705138	0.604487	0.660486	0.73318	0.868389	0.500185	0.765016	0.636474	0.596246	0.700748	0.678615	0.617234	0.722252
cAMP_Pathway_Axonal_Growth	0.626167	0.561264	0.557773	0.769512	0.773946	0.626638	0.554691	0.522525	0.716003	0.585196	0.522656	0.560596	0.908942	0.512759	0.820408	0.681046	0.539777	0.581406	0.578028	0.586237	0.748689
cAMP_Pathway_Cell_Growth	0.555953	0.501758	0.668726	0.885447	0.643002	0.695682	0.586564	0.726687	0.768702	0.611152	0.53575	0.590528	0.943039	0.539279	0.856209	0.701168	0.532698	0.50375	0.661593	0.60129	0.791621
cAMP_Pathway_Cell_Proliferation	0.696656	0.597388	0.783795	0.925739	0.620336	0.714339	0.657209	0.541614	0.525396	0.529335	0.596275	0.579864	0.786186	0.586844	0.859467	0.544092	0.615276	0.826036	0.700228	0.685639	0.674106
cAMP_Pathway_Cell_Survival	0.587044	0.518753	0.670497	0.848207	0.703944	0.690233	0.619169	0.69007	0.767294	0.589276	0.508792	0.586304	0.93596	0.525246	0.842307	0.697084	0.519752	0.53815	0.666333	0.590432	0.815315
cAMP_Pathway_Chemotaxis	0.558429	0.500017	0.68159	0.882752	0.642625	0.693078	0.610876	0.713788	0.767085	0.610817	0.536051	0.592732	0.944051	0.543312	0.855991	0.702987	0.519438	0.505839	0.656446	0.598726	0.805312
cAMP_Pathway_Cytokine_Production	0.537695	0.506386	0.674883	0.881772	0.66958	0.691083	0.606088	0.738655	0.786858	0.602349	0.539888	0.574072	0.953236	0.554391	0.84895	0.687978	0.520354	0.502468	0.679363	0.621973	0.806306
cAMP_Pathway_Degradation_of_Cell_Cycle_Regulators	0.75827	0.600436	0.705663	0.822739	0.67558	0.582069	0.505201	0.541695	0.662536	0.652525	0.604027	0.508665	0.793973	0.562751	0.798536	0.50046	0.835464	0.603818	0.798	0.504155	0.556631
cAMP_Pathway_Endothelial_Cell_Regulation	0.597672	0.508315	0.862209	0.630238	0.743934	0.727037	0.594259	0.5071	0.844311	0.732273	0.650728	0.819444	0.677719	0.579052	0.697439	0.662375	0.658285	0.528019	0.822856	0.784507	0.639351
cAMP_Pathway_Fatty_Acid_Metabolism	0.543387	0.519762	0.585328	0.883968	0.692553	0.637959	0.643935	0.751014	0.738097	0.532996	0.689222	0.689812	0.839062	0.512594	0.847356	0.554385	0.538012	0.547842	0.660553	0.73241	0.672006
cAMP_Pathway_Gene_Expression_via_NFKB2_CREBBP_ELK1	0.670111	0.521554	0.771783	0.522646	0.762075	0.613507	0.615522	0.65758	0.728793	0.718584	0.666156	0.679463	0.862019	0.634795	0.545511	0.678047	0.573413	0.621797	0.653547	0.73452	0.76476
cAMP_Pathway_Glycogen_Synthesis	0.686629	0.519094	0.803871	0.894145	0.607354	0.770071	0.781886	0.622047	0.690566	0.512644	0.658017	0.621484	0.788443	0.647562	0.819625	0.559192	0.658927	0.860753	0.679485	0.690478	0.678799
cAMP_Pathway_Glycolisis	0.660416	0.628798	0.553321	0.798077	0.726851	0.690253	0.842308	0.600463	0.740677	0.807147	0.510474	0.763928	0.54383	0.549131	0.816398	0.504223	0.540287	0.621661	0.580943	0.771646	0.644216
cAMP_Pathway_Lipolysis	0.627672	0.77277	0.657056	0.903877	0.698082	0.633339	0.679957	0.61021	0.636212	0.614588	0.504668	0.571234	0.842312	0.610464	0.871065	0.55201	0.64324	0.830994	0.752388	0.873367	0.613892
cAMP_Pathway_Metabolic_Energy	0.547436	0.573237	0.593581	0.855977	0.746155	0.708654	0.529628	0.733524	0.667496	0.630492	0.525527	0.566394	0.860812	0.540412	0.829802	0.655682	0.590759	0.583892	0.538078	0.576886	0.749609
cAMP_Pathway_Myocardial_Contraction	0.551417	0.505379	0.686054	0.84566	0.626934	0.534304	0.604521	0.779638	0.814028	0.677948	0.57919	0.762565	0.975591	0.511962	0.863729	0.571627	0.710242	0.639243	0.670885	0.549418	0.661331
cAMP_Pathway_Oncogenesis	0.724648	0.623459	0.7797	0.937285	0.600776	0.66874	0.670581	0.586151	0.528128	0.555156	0.5883	0.577237	0.798337	0.583285	0.884409	0.509513	0.636489	0.830529	0.708415	0.685801	0.605742
cAMP_Pathway_Protein_Retention	0.574052	0.511038	0.810542	0.80286	0.641295	0.694413	0.775792	0.617368	0.53955	0.687591	0.565629	0.509966	0.829762	0.68953	0.721805	0.534084	0.584896	0.811276	0.653055	0.828092	0.652159
cAMP_Pathway_Regulation_of_Cytoskeleton	0.615796	0.552902	0.627503	0.947642	0.547449	0.533647	0.835885	0.654436	0.529772	0.550287	0.637019	0.5868	0.988818	0.567614	0.927031	0.612287	0.825568	0.762486	0.692162	0.614913	0.584371
cAMP_Pathway_eNOS_Signaling_Cardiovascular_Homeostasis	0.680305	0.572034	0.850512	0.896822	0.652227	0.698295	0.676794	0.746387	0.564189	0.5599	0.639759	0.613806	0.78362	0.552628	0.857877	0.510351	0.652978	0.845895	0.750485	0.7806	0.644038
mTOR_Pathway	0.5865	0.655097	0.678697	0.623993	0.896157	0.720971	0.51782	0.727491	0.604339	0.610666	0.564745	0.740726	0.70621	0.569916	0.653942	0.639178	0.606883	0.747611	0.650453	0.610803	0.687611
mTOR_Pathway_Actin_Organization	0.581279	0.635679	0.728	0.617406	0.877423	0.822311	0.616986	0.763984	0.589842	0.555019	0.672884	0.688607	0.666392	0.526276	0.616617	0.674264	0.625612	0.76668	0.751882	0.656692	0.736256
mTOR_Pathway_Autophagy	0.51497	0.60047	0.79366	0.556487	0.5112	0.68364	0.746804	0.576714	0.562765	0.532422	0.508562	0.501401	0.751609	0.574413	0.63193	0.656489	0.530851	0.562548	0.512789	0.67628	0.879207
mTOR_Pathway_Cap.dependent_Translation	0.56735	0.663107	0.689253	0.629664	0.757781	0.565569	0.501714	0.663696	0.520134	0.712087	0.689382	0.647787	0.819483	0.505041	0.545158	0.583348	0.686385	0.595718	0.607862	0.800935	0.621269
mTOR_Pathway_Inflammation_Stress_Resistance	0.621225	0.532389	0.5184	0.575017	0.641831	0.557211	0.557845	0.526437	0.608594	0.65891	0.531149	0.638244	0.710556	0.520146	0.558884	0.668772	0.774071	0.688106	0.573081	0.724576	0.770983
mTOR_Pathway_Lipid_Synthesis	0.576888	0.663409	0.754366	0.583904	0.871227	0.766244	0.618	0.763543	0.611788	0.565216	0.668357	0.722822	0.6657	0.521168	0.584365	0.67619	0.675337	0.785977	0.775392	0.660089	0.730894
mTOR_Pathway_Metabolism_Stress_Response_and_Apoptosis	0.553885	0.52918	0.596616	0.751231	0.682886	0.697155	0.574518	0.624561	0.542068	0.563814	0.51168	0.564187	0.701731	0.518344	0.706971	0.680025	0.724319	0.701537	0.546075	0.613187	0.630843
mTOR_Pathway_Microtubule_Organization	0.615016	0.645867	0.757848	0.588121	0.865585	0.801688	0.629996	0.766199	0.58723	0.557773	0.655329	0.700169	0.668854	0.516048	0.598717	0.656525	0.694614	0.770642	0.773688	0.638681	0.752545
mTOR_Pathway_Mitochondria_Proliferation_and_Function	0.62848	0.598747	0.548289	0.527363	0.686409	0.619037	0.756446	0.539201	0.672556	0.698002	0.541328	0.753754	0.797529	0.561738	0.605804	0.540118	0.79393	0.758739	0.536454	0.596284	0.51581
mTOR_Pathway_Ribosome_Biogenesis	0.54622	0.550746	0.534626	0.559625	0.679527	0.610652	0.671789	0.610326	0.725814	0.797412	0.551722	0.570137	0.790583	0.607637	0.636725	0.588961	0.716469	0.595076	0.51162	0.587624	0.616278
mTOR_Pathway_Translation_Elongation	0.505683	0.527114	0.534326	0.522714	0.713386	0.528202	0.585135	0.685738	0.76187	0.734	0.67828	0.553254	0.866727	0.542817	0.591203	0.50612	0.639827	0.648542	0.563372	0.703282	0.637601
mTOR_Pathway_VEGF_Pathway	0.545792	0.519517	0.577556	0.558435	0.74684	0.692334	0.512523	0.859119	0.50673	0.669736	0.511145	0.655686	0.840442	0.690348	0.55428	0.532967	0.631859	0.699241	0.612269	0.65018	0.575
mTOR_Pathway_mRNA_Biogenesis	0.566332	0.525329	0.615995	0.659643	0.657457	0.544769	0.760584	0.713736	0.73395	0.718873	0.537214	0.541905	0.730785	0.544663	0.686838	0.632952	0.50762	0.657162	0.553987	0.662031	0.627826
p38_Signaling_Pathway	0.602884	0.543531	0.536357	0.720827	0.867711	0.724678	0.745671	0.603058	0.540622	0.563678	0.749838	0.540672	0.68079	0.570578	0.725019	0.659973	0.82309	0.732652	0.598858	0.763871	0.637932
p38_Signaling_Pathway_Actin_Cytoskeleton_Reorganiztion	0.504865	0.788974	0.527457	0.667401	0.757331	0.662384	0.684162	0.559735	0.814722	0.655647	0.504093	0.555968	0.811289	0.762465	0.614561	0.693265	0.517478	0.574239	0.624054	0.61733	0.59419
p38_Signaling_Pathway_Gene_Expression_Cell_Motility_Inflammation_Apoptosis_Osmoregulation_via_MEF2D_TP53_CREB1_ATF2_JUND_ETV1_NFKB2_AP2A1_MAX_FOSL1_CEBPG_ELK1_CDC25C_JUNB_STAT1_SP1_DDIT3_ELK4_CEBPA	0.554541	0.522162	0.536252	0.69542	0.899259	0.605054	0.676232	0.570207	0.68196	0.592692	0.654873	0.519638	0.532692	0.596648	0.658974	0.712654	0.856211	0.701461	0.548962	0.751704	0.720958
p38_Signaling_Pathway_Translation	0.573604	0.509541	0.758484	0.760662	0.639759	0.568232	0.566566	0.563893	0.501417	0.558349	0.709781	0.562084	0.559055	0.503704	0.719543	0.625213	0.670413	0.536943	0.716538	0.836173	0.607241
p53_Signaling_Pathway	0.582812	0.560959	0.687576	0.732767	0.789466	0.605138	0.569749	0.54131	0.637332	0.655094	0.520597	0.595693	0.625881	0.64738	0.696545	0.693676	0.524548	0.652463	0.524325	0.760707	0.683768
p53_Signaling_Pathway_Apoptosis	0.541795	0.52737	0.503358	0.766347	0.62275	0.575826	0.568149	0.535033	0.576952	0.715496	0.527088	0.574862	0.589862	0.501761	0.689152	0.617227	0.709768	0.613414	0.550331	0.661224	0.677911
p53_Signaling_Pathway_Breast_Cancer	0.541003	0.530136	0.647937	0.748933	0.661357	0.600142	0.720224	0.532195	0.516396	0.723588	0.511071	0.584675	0.686042	0.553429	0.662945	0.533597	0.793441	0.640166	0.567785	0.583089	0.683741
p53_Signaling_Pathway_Cancer	0.541795	0.52737	0.503358	0.766347	0.62275	0.575826	0.568149	0.535033	0.576952	0.715496	0.527088	0.574862	0.589862	0.501761	0.689152	0.617227	0.709768	0.613414	0.550331	0.661224	0.677911
p53_Signaling_Pathway_Cell_Cycle_Arrest	0.541003	0.530136	0.647937	0.748933	0.661357	0.600142	0.720224	0.532195	0.516396	0.723588	0.511071	0.584675	0.686042	0.553429	0.662945	0.533597	0.793441	0.640166	0.567785	0.583089	0.683741
p53_Signaling_Pathway_Cell_Growth_Accumulation	0.541003	0.530136	0.647937	0.748933	0.661357	0.600142	0.720224	0.532195	0.516396	0.723588	0.511071	0.584675	0.686042	0.553429	0.662945	0.533597	0.793441	0.640166	0.567785	0.583089	0.683741
p53_Signaling_Pathway_DNA_Repair	0.541003	0.530136	0.647937	0.748933	0.661357	0.600142	0.720224	0.532195	0.516396	0.723588	0.511071	0.584675	0.686042	0.553429	0.662945	0.533597	0.793441	0.640166	0.567785	0.583089	0.683741
p53_Signaling_Pathway_Exosome_Mediated_Secretion	0.541003	0.530136	0.647937	0.748933	0.661357	0.600142	0.720224	0.532195	0.516396	0.723588	0.511071	0.584675	0.686042	0.553429	0.662945	0.533597	0.793441	0.640166	0.567785	0.583089	0.683741
p53_Signaling_Pathway_Gene_Expression_Anti.Apoptosis_via_TP53	0.541795	0.52737	0.503358	0.766347	0.62275	0.575826	0.568149	0.535033	0.576952	0.715496	0.527088	0.574862	0.589862	0.501761	0.689152	0.617227	0.709768	0.613414	0.550331	0.661224	0.677911
p53_Signaling_Pathway_Gene_Expression_Cell_Cycle_and_Cell_Growth_via_TP53	0.541795	0.52737	0.503358	0.766347	0.62275	0.575826	0.568149	0.535033	0.576952	0.715496	0.527088	0.574862	0.589862	0.501761	0.689152	0.617227	0.709768	0.613414	0.550331	0.661224	0.677911
p53_Signaling_Pathway_Gene_Expression_Cell_Fate_and_Development_via_TP53	0.541795	0.52737	0.503358	0.766347	0.62275	0.575826	0.568149	0.535033	0.576952	0.715496	0.527088	0.574862	0.589862	0.501761	0.689152	0.617227	0.709768	0.613414	0.550331	0.661224	0.677911
p53_Signaling_Pathway_Gene_Expression_Cell_Signaling_via_TP53	0.541795	0.52737	0.503358	0.766347	0.62275	0.575826	0.568149	0.535033	0.576952	0.715496	0.527088	0.574862	0.589862	0.501761	0.689152	0.617227	0.709768	0.613414	0.550331	0.661224	0.677911
p53_Signaling_Pathway_Gene_Expression_DNA_Replication_and_Repair_via_TP53	0.541795	0.52737	0.503358	0.766347	0.62275	0.575826	0.568149	0.535033	0.576952	0.715496	0.527088	0.574862	0.589862	0.501761	0.689152	0.617227	0.709768	0.613414	0.550331	0.661224	0.677911
p53_Signaling_Pathway_Gene_Expression_ECM_and_Adhesion_via_TP53	0.541795	0.52737	0.503358	0.766347	0.62275	0.575826	0.568149	0.535033	0.576952	0.715496	0.527088	0.574862	0.589862	0.501761	0.689152	0.617227	0.709768	0.613414	0.550331	0.661224	0.677911
p53_Signaling_Pathway_Gene_Expression_Infection_and_Immune_Response_via_TP53	0.541795	0.52737	0.503358	0.766347	0.62275	0.575826	0.568149	0.535033	0.576952	0.715496	0.527088	0.574862	0.589862	0.501761	0.689152	0.617227	0.709768	0.613414	0.550331	0.661224	0.677911
p53_Signaling_Pathway_Inhibition_of_Angiogenesis_and_Metastasis	0.541003	0.530136	0.647937	0.748933	0.661357	0.600142	0.720224	0.532195	0.516396	0.723588	0.511071	0.584675	0.686042	0.553429	0.662945	0.533597	0.793441	0.640166	0.567785	0.583089	0.683741
p53_Signaling_Pathway_Inhibition_of_IGF1R_mTOR_Pathways	0.536612	0.533861	0.653521	0.510467	0.665312	0.621316	0.509793	0.637537	0.544432	0.609711	0.506925	0.766767	0.680668	0.589768	0.556395	0.510487	0.742924	0.61379	0.525184	0.642672	0.549245
p53_Signaling_Pathway_Normal_Cell_Cycle_Progression	0.541795	0.52737	0.503358	0.766347	0.62275	0.575826	0.568149	0.535033	0.576952	0.715496	0.527088	0.574862	0.589862	0.501761	0.689152	0.617227	0.709768	0.613414	0.550331	0.661224	0.677911
NCI_ALK1_signaling_events_Main_Pathway	0.509933	0.546503	0.825912	0.554308	0.80122	0.833415	0.684752	0.576466	0.581584	0.634899	0.82754	0.604758	0.821519	0.57797	0.616616	0.708257	0.50136	0.748208	0.650777	0.613136	0.819317
NCI_ALK1_signaling_events_Pathway_.endothelial_cell_migration.	0.698123	0.532408	0.758136	0.593049	0.77596	0.717151	0.597574	0.588545	0.892557	0.702803	0.878494	0.6218	0.733529	0.528807	0.546541	0.576234	0.651129	0.838793	0.76504	0.580349	0.659316
NCI_ALK1_signaling_events_Pathway_.endothelial_cell_proliferation.	0.625819	0.507745	0.778998	0.577488	0.785103	0.777148	0.631185	0.604121	0.821153	0.684809	0.881763	0.599222	0.735825	0.505595	0.551658	0.637547	0.543416	0.808004	0.834023	0.617969	0.708172
NCI_ALK1_signaling_events_Pathway_.sprouting_angiogenesis.	0.531335	0.516886	0.86192	0.663398	0.818191	0.831574	0.746566	0.665763	0.734045	0.70689	0.90094	0.503358	0.63024	0.549271	0.630971	0.663328	0.612309	0.740893	0.822234	0.633159	0.738379
NCI_ALK2_signaling_events_Main_Pathway	0.551592	0.523538	0.570292	0.511375	0.735543	0.625076	0.710432	0.555265	0.535626	0.500517	0.516387	0.541878	0.861021	0.505519	0.59096	0.704892	0.675348	0.656969	0.537423	0.513235	0.685693
NCI_AP_1_transcription_factor_network_Main_Pathway	0.769166	0.630339	0.503934	0.659159	0.875782	0.676225	0.621873	0.635004	0.549845	0.507235	0.62011	0.848883	0.560448	0.525945	0.567237	0.586324	0.796358	0.651923	0.507538	0.766724	0.702048
NCI_ATF_2_transcription_factor_network_Main_Pathway	0.566572	0.547041	0.657944	0.608615	0.87841	0.656435	0.538904	0.654717	0.641934	0.654434	0.637259	0.674549	0.691002	0.59296	0.631022	0.694883	0.51299	0.709136	0.535752	0.774168	0.75679
NCI_ATM_Main_Pathway	0.626827	0.546519	0.745963	0.615288	0.771013	0.531903	0.700052	0.698549	0.723214	0.712056	0.680042	0.696092	0.536342	0.742138	0.647261	0.752889	0.860457	0.674337	0.748654	0.858249	0.572119
NCI_ATM_Pathway_.G1_S_transition_checkpoint.	0.645511	0.53274	0.719326	0.563781	0.794091	0.536945	0.731982	0.691561	0.700794	0.690415	0.656774	0.66696	0.559536	0.747027	0.608955	0.722691	0.834014	0.711938	0.689225	0.83307	0.603643
NCI_ATM_Pathway_.G2_M_transition_checkpoint.	0.589694	0.51242	0.670251	0.666373	0.733305	0.551445	0.559605	0.664056	0.67938	0.713491	0.526686	0.693095	0.725189	0.650084	0.707387	0.831957	0.798746	0.672082	0.713814	0.839894	0.626537
NCI_ATM_Pathway_.Pathway_rRNA_transcription_via_ATM.	0.593184	0.550124	0.573501	0.503665	0.755167	0.562268	0.599428	0.664827	0.70068	0.703616	0.52241	0.682709	0.512922	0.69446	0.528073	0.737916	0.786222	0.712935	0.720055	0.838251	0.68949
NCI_ATM_Pathway_.apoptosis.	0.518527	0.522444	0.731383	0.570124	0.690521	0.634304	0.605651	0.550774	0.718864	0.707935	0.603125	0.547011	0.698771	0.540672	0.619842	0.668674	0.72361	0.634025	0.550921	0.675065	0.788302
NCI_ATM_Pathway_.chromatin_remodeling.	0.600972	0.579663	0.532833	0.511485	0.772307	0.542673	0.698012	0.722754	0.729359	0.688463	0.554739	0.657866	0.534433	0.702388	0.52065	0.685509	0.750812	0.710738	0.687611	0.811342	0.66342
NCI_ATM_Pathway_.double_strand_break_repair_via_nonhomologous_end_joining.	0.600501	0.554591	0.56832	0.508515	0.776116	0.510239	0.662177	0.686717	0.743273	0.696399	0.513884	0.6631	0.545845	0.715532	0.542842	0.737896	0.781982	0.726836	0.694701	0.792801	0.651609
NCI_ATR_signaling_Main_Pathway	0.656747	0.573582	0.905106	0.664591	0.756856	0.548943	0.746958	0.725627	0.672667	0.685047	0.784046	0.72445	0.554395	0.791324	0.715838	0.665679	0.891189	0.638578	0.793571	0.856308	0.519192
NCI_ATR_signaling_Pathway_.Pathway_negative_regulation_of_transcription_during_mitosis_via_CHEK1.	0.636509	0.553638	0.862118	0.631011	0.798769	0.599606	0.77597	0.732369	0.683264	0.699674	0.764354	0.690642	0.528524	0.783612	0.684051	0.60911	0.846768	0.672021	0.735761	0.816899	0.567844
NCI_ATR_signaling_Pathway_.regulation_of_double_strand_break_repair_via_homologous_recombination.	0.650539	0.561939	0.885286	0.64135	0.791166	0.582643	0.747557	0.723686	0.66638	0.676886	0.759438	0.715461	0.533804	0.802062	0.691415	0.641302	0.871298	0.668835	0.74965	0.837802	0.536183
NCI_ATR_signaling_Pathway_.response_to_G2_M_transition_DNA_damage_checkpoint_signal.	0.647399	0.561398	0.877091	0.631634	0.78499	0.581467	0.800288	0.742213	0.678248	0.701204	0.778731	0.686335	0.543875	0.77651	0.684087	0.612646	0.8515	0.666056	0.760385	0.82018	0.535691
NCI_Alpha4_beta1_integrin_signaling_events_Main_Pathway	0.564384	0.604347	0.785447	0.745952	0.824096	0.645622	0.61672	0.503914	0.660428	0.537298	0.734558	0.523998	0.730563	0.666393	0.738084	0.600898	0.716509	0.746222	0.76533	0.663275	0.787962
NCI_Alpha4_beta1_integrin_signaling_events_Pathway_.cell_adhesion.	0.627182	0.522465	0.816553	0.651641	0.812886	0.753808	0.731559	0.523771	0.50076	0.621565	0.67906	0.59702	0.546184	0.515135	0.709428	0.605616	0.781822	0.740795	0.645134	0.785288	0.758227
NCI_Alpha4_beta1_integrin_signaling_events_Pathway_.cell_migration.	0.590632	0.637521	0.795777	0.718029	0.763947	0.592245	0.639483	0.565195	0.618123	0.552885	0.795055	0.553088	0.897694	0.645034	0.772023	0.683078	0.673321	0.708697	0.828898	0.695113	0.74646
NCI_Alpha4_beta1_integrin_signaling_events_Pathway_.lamellipodium_assembly.	0.524128	0.604074	0.786484	0.705357	0.760651	0.825639	0.554982	0.618151	0.578709	0.516555	0.771148	0.565945	0.621678	0.73527	0.657664	0.748891	0.54135	0.679291	0.818298	0.602734	0.81221
NCI_Alpha6_beta4_integrin_ligand_interactions_Main_Pathway	0.509106	0.848476	0.644233	0.653007	0.785421	0.873928	0.644503	0.543769	0.576987	0.50659	0.610519	0.753431	0.543268	0.731911	0.664742	0.506054	0.667583	0.744689	0.701093	0.692404	0.553955
NCI_Alpha9_beta1_integrin_signaling_events_Main_Pathway	0.557208	0.509913	0.74514	0.625607	0.840045	0.80836	0.67779	0.609914	0.593722	0.587221	0.754091	0.569471	0.51683	0.610129	0.641151	0.517487	0.801262	0.717539	0.760932	0.754821	0.725641
NCI_Alpha9_beta1_integrin_signaling_events_Pathway_.cell_migration.	0.589594	0.500905	0.820798	0.627508	0.813109	0.74027	0.627539	0.733363	0.569358	0.575861	0.585309	0.50292	0.607243	0.734669	0.562932	0.627078	0.538857	0.690147	0.764662	0.65746	0.704588
NCI_AlphaE_beta7_integrin_cell_surface_interactions_Main_Pathway	0.780464	0.650049	0.988385	0.852003	0.675167	0.536285	0.702935	0.696587	0.540831	0.620448	0.580844	0.603371	0.526692	0.623557	0.781495	0.817428	0.912874	0.572796	0.541129	0.669477	0.815266
NCI_Alpha_synuclein_signaling_Main_Pathway	0.570699	0.569039	0.587076	0.881659	0.754178	0.72392	0.878701	0.533261	0.63672	0.506079	0.727279	0.640612	0.548288	0.545253	0.845424	0.757088	0.943628	0.636124	0.592642	0.600831	0.599625
NCI_Alpha_synuclein_signaling_Pathway_.Pathway_degradation_of_SNCA.	0.565274	0.547771	0.75137	0.739466	0.832872	0.627757	0.694581	0.618315	0.536497	0.541396	0.630697	0.574877	0.815461	0.654158	0.784051	0.62834	0.589363	0.576037	0.537704	0.541167	0.785778
NCI_Alpha_synuclein_signaling_Pathway_.Pathway_negative_regulation_of_transcription_via_SNCA.	0.55944	0.537382	0.726471	0.734248	0.854348	0.654611	0.734911	0.639762	0.569985	0.566743	0.624451	0.591582	0.826842	0.666391	0.784775	0.67412	0.519347	0.665688	0.530609	0.603666	0.778919
NCI_Alpha_synuclein_signaling_Pathway_.Pathway_negative_regulation_of_transcription_via_TOR1A_SNCA_STUB1_FKBP1A.	0.604457	0.603208	0.588854	0.880284	0.716103	0.745186	0.833413	0.618875	0.5187	0.577829	0.774473	0.711077	0.761533	0.520907	0.852788	0.724823	0.958444	0.616794	0.525902	0.601127	0.575532
NCI_Alpha_synuclein_signaling_Pathway_.Pathway_positive_regulation_of_gene_specific_transcription_via_SNCA.	0.55944	0.537382	0.726471	0.734248	0.854348	0.654611	0.734911	0.639762	0.569985	0.566743	0.624451	0.591582	0.826842	0.666391	0.784775	0.67412	0.519347	0.665688	0.530609	0.603666	0.778919
NCI_Alpha_synuclein_signaling_Pathway_.Pathway_positive_regulation_of_gene_specific_transcription_via_TOR1A_SNCA_FKBP1A_STUB1.	0.604457	0.603208	0.588854	0.880284	0.716103	0.745186	0.833413	0.618875	0.5187	0.577829	0.774473	0.711077	0.761533	0.520907	0.852788	0.724823	0.958444	0.616794	0.525902	0.601127	0.575532
NCI_Alpha_synuclein_signaling_Pathway_.cell_death.	0.590355	0.576721	0.651214	0.850416	0.740043	0.752543	0.830296	0.585457	0.556062	0.562875	0.744172	0.708468	0.722799	0.521526	0.825434	0.773612	0.953331	0.634591	0.550073	0.555338	0.610963
NCI_Alpha_synuclein_signaling_Pathway_.neuron_apoptosis.	0.594234	0.629694	0.58165	0.891889	0.698323	0.729176	0.832916	0.61138	0.548772	0.576446	0.790523	0.708451	0.659318	0.521808	0.858574	0.71776	0.944603	0.595536	0.552257	0.601687	0.534444
NCI_Alpha_synuclein_signaling_Pathway_.proteasomal_ubiquitin_dependent_protein_catabolic_process.	0.590355	0.576721	0.651214	0.850416	0.740043	0.752543	0.830296	0.585457	0.556062	0.562875	0.744172	0.708468	0.722799	0.521526	0.825434	0.773612	0.953331	0.634591	0.550073	0.555338	0.610963
NCI_Alpha_synuclein_signaling_Pathway_.protein_targeting_to_lysosome.	0.604457	0.603208	0.588854	0.880284	0.716103	0.745186	0.833413	0.618875	0.5187	0.577829	0.774473	0.711077	0.761533	0.520907	0.852788	0.724823	0.958444	0.616794	0.525902	0.601127	0.575532
NCI_Alternative_NF_kappaB_Main_Pathway	0.558686	0.650863	0.543867	0.713485	0.792616	0.548355	0.656927	0.504995	0.692268	0.612581	0.689139	0.701664	0.63197	0.550163	0.67339	0.566006	0.881656	0.696052	0.504909	0.670087	0.65867
NCI_Alternative_NF_kappaB_Pathway_.regulation_of_B_cell_activation.	0.558686	0.650863	0.543867	0.713485	0.792616	0.548355	0.656927	0.504995	0.692268	0.612581	0.689139	0.701664	0.63197	0.550163	0.67339	0.566006	0.881656	0.696052	0.504909	0.670087	0.65867
NCI_Angiopoietin_receptor_Tie2_mediated_signaling_Main_Pathway	0.515158	0.507507	0.747612	0.68464	0.866315	0.750858	0.605869	0.781698	0.651433	0.528706	0.770191	0.578631	0.646345	0.618101	0.658238	0.609997	0.572845	0.776181	0.79766	0.760692	0.71354
NCI_Angiopoietin_receptor_Tie2_mediated_signaling_Pathway_.MAPKKK_cascade.	0.665002	0.527056	0.572764	0.652473	0.908274	0.608019	0.568827	0.831574	0.756216	0.508866	0.834203	0.599353	0.639071	0.570903	0.703021	0.68479	0.511377	0.778453	0.736538	0.78223	0.519977
NCI_Angiopoietin_receptor_Tie2_mediated_signaling_Pathway_.chemokinesis.	0.523149	0.667237	0.810015	0.586556	0.85917	0.714477	0.731803	0.783171	0.715144	0.548023	0.767288	0.652348	0.864908	0.603959	0.606662	0.766642	0.58536	0.763869	0.73398	0.653078	0.715056
NCI_Angiopoietin_receptor_Tie2_mediated_signaling_Pathway_.negative_regulation_of_caspase_activity.	0.517092	0.642544	0.79645	0.587012	0.827902	0.723052	0.724278	0.805063	0.684293	0.561248	0.776386	0.63623	0.857294	0.590714	0.614446	0.778051	0.570784	0.749778	0.732731	0.689414	0.690878
NCI_Angiopoietin_receptor_Tie2_mediated_signaling_Pathway_.tube_development.	0.566204	0.625518	0.903306	0.505692	0.764115	0.773258	0.791051	0.836259	0.540814	0.637994	0.846513	0.585597	0.962099	0.528468	0.520159	0.683596	0.552766	0.776186	0.796119	0.654532	0.715604
NCI_Angiopoietin_receptor_Tie2_mediated_signaling_Pathway_.vasculogenesis.	0.545909	0.58841	0.791872	0.528489	0.66623	0.65793	0.537383	0.798865	0.511343	0.534129	0.620067	0.516844	0.598675	0.506964	0.535331	0.777096	0.537909	0.742183	0.774586	0.750602	0.626955
NCI_Arf1_Main_Pathway	0.521305	0.662061	0.54576	0.810044	0.801853	0.50039	0.526707	0.566947	0.61309	0.659083	0.647599	0.518399	0.571108	0.638521	0.785835	0.632699	0.712198	0.520193	0.647448	0.650744	0.655897
NCI_Arf1_Pathway_.actin_filament_polymerization.	0.611309	0.79535	0.54516	0.802073	0.67848	0.5876	0.722301	0.655884	0.746656	0.658388	0.590556	0.68631	0.599802	0.583795	0.737349	0.588712	0.691434	0.565359	0.503129	0.512914	0.508175
NCI_Arf6_downstream_Main_Pathway	0.590526	0.599671	0.545311	0.815894	0.752516	0.635327	0.548076	0.593623	0.624001	0.665946	0.531796	0.627945	0.62151	0.575462	0.761721	0.569028	0.530644	0.527363	0.717261	0.614983	0.748218
NCI_Arf6_downstream_Pathway_.Tumor_Cell_Invasion.	0.549513	0.632976	0.512499	0.868198	0.665179	0.594046	0.551146	0.613406	0.810555	0.556891	0.649697	0.723365	0.617208	0.533204	0.808291	0.641598	0.582812	0.557247	0.69161	0.604727	0.725972
NCI_Arf6_downstream_Pathway_.actin_filament_bundle_formation.	0.536621	0.532739	0.88242	0.616222	0.596773	0.564748	0.544308	0.61144	0.894661	0.643099	0.908231	0.565438	0.624189	0.645359	0.572964	0.634794	0.509782	0.576999	0.630455	0.553668	0.63229
NCI_Arf6_downstream_Pathway_.cortical_actin_cytoskeleton_organization.	0.614758	0.546474	0.649027	0.765743	0.690745	0.73157	0.553935	0.552285	0.562433	0.644798	0.512402	0.596046	0.552222	0.512569	0.742591	0.741498	0.725726	0.506415	0.838714	0.689882	0.701248
NCI_Arf6_downstream_Pathway_.lamellipodium_assembly.	0.614758	0.546474	0.649027	0.765743	0.690745	0.73157	0.553935	0.552285	0.562433	0.644798	0.512402	0.596046	0.552222	0.512569	0.742591	0.741498	0.725726	0.506415	0.838714	0.689882	0.701248
NCI_Arf6_downstream_Pathway_.liver_development.	0.535656	0.731406	0.835104	0.811105	0.738435	0.666204	0.737187	0.5004	0.586588	0.612577	0.528144	0.527111	0.782134	0.587166	0.83042	0.534655	0.728233	0.522544	0.592042	0.622065	0.541015
NCI_Arf6_downstream_Pathway_.myoblast_fusion.	0.535656	0.731406	0.835104	0.811105	0.738435	0.666204	0.737187	0.5004	0.586588	0.612577	0.528144	0.527111	0.782134	0.587166	0.83042	0.534655	0.728233	0.522544	0.592042	0.622065	0.541015
NCI_Arf6_downstream_Pathway_.regulation_of_axonogenesis.	0.586761	0.606496	0.801754	0.784306	0.823921	0.502777	0.552431	0.541699	0.510191	0.71645	0.747886	0.535793	0.838224	0.68297	0.744272	0.63448	0.514787	0.591431	0.534381	0.526585	0.71764
NCI_Arf6_downstream_Pathway_.regulation_of_epithelial_cell_migration.	0.535656	0.731406	0.835104	0.811105	0.738435	0.666204	0.737187	0.5004	0.586588	0.612577	0.528144	0.527111	0.782134	0.587166	0.83042	0.534655	0.728233	0.522544	0.592042	0.622065	0.541015
NCI_Arf6_downstream_Pathway_.ruffle_organization.	0.586761	0.606496	0.801754	0.784306	0.823921	0.502777	0.552431	0.541699	0.510191	0.71645	0.747886	0.535793	0.838224	0.68297	0.744272	0.63448	0.514787	0.591431	0.534381	0.526585	0.71764
NCI_Arf6_downstream_Pathway_.substrate_adhesion_dependent_cell_spreading.	0.535656	0.731406	0.835104	0.811105	0.738435	0.666204	0.737187	0.5004	0.586588	0.612577	0.528144	0.527111	0.782134	0.587166	0.83042	0.534655	0.728233	0.522544	0.592042	0.622065	0.541015
NCI_Arf6_signaling_events_Main_Pathway	0.595393	0.67919	0.783822	0.669547	0.735082	0.585954	0.588225	0.613261	0.707082	0.797808	0.743948	0.688618	0.606779	0.849219	0.704376	0.584137	0.550773	0.651612	0.529245	0.54226	0.697897
NCI_Arf6_trafficking_events_Main_Pathway	0.608892	0.58765	0.641468	0.715245	0.760995	0.694895	0.636978	0.676376	0.76736	0.720194	0.615256	0.68758	0.598748	0.633038	0.705195	0.560646	0.55118	0.67774	0.710001	0.688058	0.77933
NCI_Arf6_trafficking_events_Pathway_.calcium_ion_dependent_exocytosis.	0.74316	0.586135	0.898788	0.831117	0.765807	0.615956	0.667663	0.616657	0.607345	0.656913	0.545233	0.618966	0.790872	0.64771	0.759696	0.691241	0.551895	0.61179	0.587599	0.512343	0.502198
NCI_Arf6_trafficking_events_Pathway_.cell_adhesion_mediated_by_integrin.	0.666682	0.588026	0.813964	0.584258	0.727201	0.827359	0.680477	0.73948	0.72228	0.608304	0.681024	0.646567	0.502417	0.634126	0.625222	0.61925	0.549592	0.703322	0.79911	0.70458	0.791946
NCI_Arf6_trafficking_events_Pathway_.clathrin_coat_assembly.	0.728743	0.605007	0.885953	0.830852	0.760721	0.601326	0.695061	0.626863	0.610404	0.66983	0.548137	0.606558	0.776067	0.645261	0.766884	0.681937	0.560672	0.620946	0.57614	0.501099	0.502634
NCI_Arf6_trafficking_events_Pathway_.clathrin_independent_pinocytosis.	0.535656	0.731406	0.835104	0.811105	0.738435	0.666204	0.737187	0.5004	0.586588	0.612577	0.528144	0.527111	0.782134	0.587166	0.83042	0.534655	0.728233	0.522544	0.592042	0.622065	0.541015
NCI_Arf6_trafficking_events_Pathway_.endocytosis.	0.642459	0.546916	0.632455	0.672785	0.693946	0.528955	0.734143	0.612396	0.728487	0.664827	0.524292	0.771449	0.605937	0.517875	0.65578	0.61712	0.679359	0.712224	0.560792	0.769471	0.590109
NCI_Arf6_trafficking_events_Pathway_.membrane_fusion.	0.682378	0.547627	0.851127	0.852999	0.821074	0.584707	0.560723	0.576804	0.546006	0.610728	0.591097	0.604398	0.880912	0.620867	0.779537	0.616137	0.516895	0.558002	0.595702	0.507468	0.673626
NCI_Arf6_trafficking_events_Pathway_.positive_regulation_of_endocytosis.	0.535656	0.731406	0.835104	0.811105	0.738435	0.666204	0.737187	0.5004	0.586588	0.612577	0.528144	0.527111	0.782134	0.587166	0.83042	0.534655	0.728233	0.522544	0.592042	0.622065	0.541015
NCI_Arf6_trafficking_events_Pathway_.positive_regulation_of_phagocytosis.	0.579579	0.563096	0.647896	0.759283	0.839047	0.516393	0.572717	0.518012	0.56246	0.552492	0.62855	0.659548	0.527298	0.527697	0.788351	0.551793	0.573947	0.545477	0.717303	0.607912	0.713994
NCI_Arf6_trafficking_events_Pathway_.receptor_recycling.	0.535656	0.731406	0.835104	0.811105	0.738435	0.666204	0.737187	0.5004	0.586588	0.612577	0.528144	0.527111	0.782134	0.587166	0.83042	0.534655	0.728233	0.522544	0.592042	0.622065	0.541015
NCI_Arf6_trafficking_events_Pathway_.regulation_of_calcium_dependent_cell_cell_adhesion.	0.790396	0.615627	0.93672	0.748451	0.683847	0.659302	0.816199	0.739231	0.558945	0.672391	0.60962	0.631769	0.729391	0.614069	0.669252	0.834131	0.629269	0.653144	0.517788	0.55007	0.698754
NCI_Arf6_trafficking_events_Pathway_.substrate_adhesion_dependent_cell_spreading.	0.51181	0.595481	0.586414	0.683095	0.752526	0.544378	0.555145	0.550225	0.719921	0.641887	0.613282	0.503631	0.582683	0.551188	0.716037	0.502399	0.61307	0.654795	0.501518	0.713465	0.66784
NCI_Atypical_NF_kappaB_Main_Pathway	0.54517	0.586372	0.70607	0.709328	0.823414	0.664239	0.62095	0.547338	0.50235	0.53002	0.77315	0.641987	0.720012	0.593054	0.651291	0.671158	0.962964	0.731458	0.502605	0.514617	0.521727
NCI_Atypical_NF_kappaB_Pathway_.Pathway_degradation_of_NFKB1_NFKBIA.	0.549688	0.683901	0.774256	0.732532	0.804526	0.656626	0.625397	0.548207	0.516914	0.538801	0.831383	0.698907	0.793991	0.567726	0.649587	0.578932	0.976829	0.676055	0.577188	0.526434	0.53688
NCI_Atypical_NF_kappaB_Pathway_.Pathway_degradation_of_NFKBIA.	0.54321	0.606816	0.546408	0.683189	0.824877	0.717368	0.82563	0.593754	0.545008	0.585658	0.896658	0.699014	0.820371	0.512321	0.652939	0.721361	0.895746	0.609762	0.523111	0.629706	0.65343
NCI_Atypical_NF_kappaB_Pathway_.positive_regulation_of_anti_apoptosis.	0.526073	0.543129	0.726946	0.699698	0.824351	0.689941	0.661711	0.532678	0.512785	0.542386	0.776593	0.662018	0.725176	0.601174	0.645983	0.70434	0.971391	0.74069	0.513084	0.519086	0.531119
NCI_Aurora_A_signaling_Main_Pathway	0.604668	0.611994	0.847449	0.706219	0.775261	0.551005	0.658215	0.665995	0.643801	0.635232	0.739733	0.668951	0.554966	0.814754	0.732824	0.651653	0.854336	0.582007	0.724597	0.903414	0.504199
NCI_Aurora_A_signaling_Pathway_.centrosome_duplication.	0.701415	0.577116	0.821201	0.541326	0.754237	0.507256	0.567831	0.723445	0.555229	0.62318	0.737802	0.689952	0.735504	0.894468	0.529448	0.532611	0.835083	0.672005	0.764245	0.834353	0.529342
NCI_Aurora_A_signaling_Pathway_.negative_regulation_of_DNA_binding.	0.667665	0.603648	0.826142	0.585543	0.672265	0.554435	0.657363	0.79663	0.534545	0.509966	0.78978	0.579961	0.837678	0.819458	0.64129	0.519407	0.693019	0.52636	0.80468	0.693114	0.622989
NCI_Aurora_A_signaling_Pathway_.proteasomal_ubiquitin_dependent_protein_catabolic_process.	0.700435	0.616333	0.904205	0.563888	0.784821	0.535801	0.648215	0.723192	0.553285	0.558982	0.760378	0.714646	0.919396	0.871141	0.555512	0.513939	0.853556	0.632025	0.776722	0.749462	0.616988
NCI_Aurora_A_signaling_Pathway_.protein_catabolic_process.	0.661609	0.630297	0.948103	0.588724	0.656411	0.521906	0.623504	0.755149	0.539811	0.564052	0.820095	0.680713	0.810749	0.803786	0.580654	0.512536	0.887349	0.518568	0.815532	0.850293	0.703508
NCI_Aurora_A_signaling_Pathway_.regulation_of_centrosome_cycle.	0.716081	0.619601	0.927195	0.556277	0.782345	0.530769	0.556135	0.683021	0.565511	0.53815	0.67679	0.73425	0.895925	0.860479	0.568702	0.68199	0.84064	0.605907	0.798754	0.844276	0.684168
NCI_Aurora_A_signaling_Pathway_.spindle_assembly.	0.654107	0.588244	0.798425	0.502864	0.859953	0.593106	0.596394	0.746222	0.602381	0.524951	0.605541	0.605882	0.758523	0.864318	0.524416	0.66212	0.784405	0.750241	0.656827	0.837778	0.618778
NCI_Aurora_B_signaling_Main_Pathway	0.563182	0.609417	0.773401	0.769932	0.789382	0.514174	0.606342	0.719631	0.765052	0.635966	0.734141	0.69306	0.506776	0.73552	0.818708	0.725932	0.920959	0.601019	0.722469	0.90393	0.500063
NCI_Aurora_B_signaling_Pathway_.cytokinesis.	0.606457	0.660066	0.876932	0.779456	0.702276	0.586581	0.612101	0.730176	0.766806	0.611409	0.753168	0.698406	0.636904	0.697322	0.825538	0.660402	0.904271	0.538406	0.797493	0.952024	0.628156
NCI_Aurora_C_signaling_Main_Pathway	0.714131	0.576119	0.889942	0.808479	0.75635	0.565918	0.569032	0.669261	0.608227	0.634103	0.760872	0.785315	0.636928	0.748939	0.853326	0.779196	0.969542	0.580076	0.758124	0.872608	0.64611
NCI_BARD1_signaling_events_Main_Pathway	0.681821	0.547422	0.867341	0.613352	0.77179	0.525131	0.696802	0.647625	0.584736	0.666062	0.718175	0.746901	0.585458	0.734051	0.643406	0.71133	0.879021	0.692493	0.731897	0.839692	0.589032
NCI_BARD1_signaling_events_Pathway_.DNA_damage_checkpoint.	0.637883	0.535888	0.846793	0.512816	0.701791	0.517525	0.748908	0.613039	0.692702	0.687555	0.661674	0.771456	0.770634	0.683766	0.577025	0.767994	0.866576	0.784434	0.756602	0.882465	0.515091
NCI_BARD1_signaling_events_Pathway_.DNA_repair.	0.717079	0.538148	0.896007	0.634833	0.760209	0.516358	0.649698	0.615406	0.569507	0.646182	0.712452	0.779074	0.564223	0.734616	0.664162	0.722243	0.910688	0.688646	0.747965	0.859521	0.579439
NCI_BARD1_signaling_events_Pathway_.protein_ubiquitination.	0.501452	0.509218	0.633216	0.569135	0.735648	0.518615	0.539675	0.509407	0.518002	0.630326	0.518153	0.581793	0.610657	0.507243	0.608873	0.563124	0.692618	0.702835	0.560386	0.701252	0.757125
NCI_BCR_signaling_Main_Pathway	0.553085	0.624154	0.637582	0.816827	0.872804	0.70862	0.538873	0.656886	0.573935	0.627663	0.663298	0.591729	0.623203	0.573205	0.798122	0.579446	0.938308	0.704088	0.507564	0.773795	0.66376
NCI_BCR_signaling_Pathway_.actin_cytoskeleton_organization.	0.515722	0.716144	0.874699	0.801129	0.716015	0.586775	0.736622	0.785569	0.598873	0.734186	0.544981	0.748525	0.579134	0.580307	0.764633	0.536927	0.996613	0.63663	0.605565	0.685906	0.687136
NCI_BCR_signaling_Pathway_.cell_survival.	0.507933	0.64157	0.873698	0.819331	0.717653	0.587475	0.51702	0.688538	0.595104	0.516113	0.738559	0.814473	0.627173	0.526073	0.793244	0.550074	0.992763	0.658464	0.591416	0.601889	0.684496
NCI_BCR_signaling_Pathway_.cytokine_secretion.	0.60202	0.612315	0.63608	0.776046	0.779233	0.668958	0.559547	0.731611	0.505843	0.667177	0.606485	0.663656	0.568081	0.51874	0.801002	0.62396	0.98228	0.722085	0.511593	0.670503	0.53162
NCI_BCR_signaling_Pathway_.re_entry_into_mitotic_cell_cycle.	0.539026	0.709383	0.954768	0.897802	0.73934	0.635379	0.627393	0.666239	0.675684	0.560444	0.620836	0.88487	0.546634	0.527191	0.83212	0.58378	0.994485	0.594029	0.50111	0.628273	0.857373
NCI_BCR_signaling_Pathway_.ubiquitin_dependent_protein_catabolic_process.	0.563893	0.615541	0.630693	0.738861	0.855078	0.618005	0.578503	0.540502	0.508841	0.666624	0.629229	0.591188	0.641248	0.649435	0.72024	0.66032	0.910936	0.70889	0.589698	0.74549	0.657417
NCI_BMP_receptor_signaling_Main_Pathway	0.602571	0.514549	0.698707	0.602959	0.764689	0.657704	0.829471	0.803284	0.733072	0.64205	0.587009	0.870446	0.752237	0.563296	0.636836	0.630508	0.634409	0.608561	0.518203	0.563702	0.668482
NCI_Beta1_integrin_cell_surface_interactions_Main_Pathway	0.614089	0.522709	0.821543	0.556951	0.736708	0.890364	0.574712	0.738158	0.580686	0.631938	0.605164	0.569143	0.550451	0.668511	0.581914	0.597307	0.600275	0.708005	0.707957	0.730617	0.776565
NCI_Beta2_integrin_cell_surface_interactions_Main_Pathway	0.570923	0.539695	0.551898	0.56734	0.717252	0.778663	0.720751	0.586159	0.545094	0.55988	0.87065	0.569299	0.616782	0.516549	0.570193	0.554574	0.919085	0.725719	0.63425	0.777765	0.647565
NCI_Beta3_integrin_cell_surface_interactions_Main_Pathway	0.542187	0.557388	0.733104	0.550871	0.751657	0.859887	0.522796	0.790345	0.535653	0.575668	0.775027	0.533366	0.542227	0.694507	0.506044	0.515029	0.543345	0.750619	0.712713	0.769095	0.71762
NCI_Beta5_beta6_beta7_and_beta8_integrin_cell_surface_interactions_Main_Pathway	0.536173	0.645338	0.59053	0.618355	0.827366	0.801493	0.683189	0.735249	0.539987	0.534674	0.660568	0.630693	0.635676	0.783449	0.671386	0.522075	0.533735	0.70831	0.769196	0.702584	0.632755
NCI_CD40_CD40L_signaling_Main_Pathway	0.510543	0.620885	0.767832	0.593233	0.858401	0.736432	0.572878	0.517331	0.642708	0.600119	0.765316	0.563058	0.59144	0.523539	0.563231	0.649959	0.529746	0.796316	0.537789	0.631324	0.725676
NCI_CD40_CD40L_signaling_Pathway_.B_cell_affinity_maturation.	0.550187	0.536297	0.582705	0.54146	0.554389	0.693257	0.783131	0.722479	0.527672	0.651852	0.72641	0.555327	0.798871	0.533819	0.538472	0.551078	0.916529	0.56765	0.662227	0.608401	0.536322
NCI_CD40_CD40L_signaling_Pathway_.B_cell_proliferation.	0.730146	0.591389	0.667382	0.54115	0.557507	0.622371	0.954946	0.667938	0.554232	0.619642	0.646764	0.599933	0.784519	0.672268	0.530455	0.637957	0.83541	0.609731	0.592005	0.547979	0.531833
NCI_CD40_CD40L_signaling_Pathway_.plasma_cell_differentiation.	0.550187	0.536297	0.582705	0.54146	0.554389	0.693257	0.783131	0.722479	0.527672	0.651852	0.72641	0.555327	0.798871	0.533819	0.538472	0.551078	0.916529	0.56765	0.662227	0.608401	0.536322
NCI_CD40_CD40L_signaling_Pathway_.proteasomal_ubiquitin_dependent_protein_catabolic_process.	0.52263	0.661783	0.5708	0.602609	0.644815	0.69069	0.864891	0.759638	0.67162	0.740847	0.671193	0.791961	0.75846	0.616805	0.642934	0.601064	0.73118	0.529864	0.644211	0.795423	0.581169
NCI_CD40_CD40L_signaling_Pathway_.regulation_of_germinal_center_formation.	0.551672	0.551121	0.510133	0.526389	0.52779	0.793048	0.658582	0.683801	0.686859	0.78048	0.633162	0.763508	0.745521	0.585873	0.51566	0.565782	0.59464	0.617762	0.73842	0.832109	0.663197
NCI_CD40_CD40L_signaling_Pathway_.regulation_of_isotype_switching_to_IgE_isotypes.	0.551672	0.551121	0.510133	0.526389	0.52779	0.793048	0.658582	0.683801	0.686859	0.78048	0.633162	0.763508	0.745521	0.585873	0.51566	0.565782	0.59464	0.617762	0.73842	0.832109	0.663197
NCI_CD40_CD40L_signaling_Pathway_.regulation_of_isotype_switching_to_IgG_isotypes.	0.730146	0.591389	0.667382	0.54115	0.557507	0.622371	0.954946	0.667938	0.554232	0.619642	0.646764	0.599933	0.784519	0.672268	0.530455	0.637957	0.83541	0.609731	0.592005	0.547979	0.531833
NCI_CDC42_signaling_events_Main_Pathway	0.567918	0.60443	0.63123	0.735387	0.798336	0.510018	0.627357	0.667029	0.635179	0.645595	0.576989	0.55083	0.656427	0.611119	0.722453	0.563608	0.718439	0.701231	0.527173	0.762685	0.605525
NCI_CDC42_signaling_events_Pathway_.Pathway_positive_regulation_of_NF_kappaB_transcription_factor_activity_via_CDC42.	0.564339	0.827312	0.515728	0.539875	0.693004	0.561082	0.809054	0.835626	0.639412	0.653984	0.789862	0.701585	0.926494	0.653156	0.602705	0.779746	0.528767	0.570877	0.548305	0.64735	0.537867
NCI_CDC42_signaling_events_Pathway_.RNA_splicing.	0.571845	0.786799	0.547838	0.576682	0.713175	0.550123	0.833924	0.832702	0.584952	0.559679	0.748915	0.64749	0.85715	0.637854	0.64876	0.737165	0.54072	0.61237	0.522589	0.560506	0.545824
NCI_CDC42_signaling_events_Pathway_.actin_cytoskeleton_organization.	0.64797	0.860071	0.579497	0.740035	0.823193	0.571803	0.744364	0.701177	0.529696	0.572952	0.769977	0.538788	0.732155	0.527972	0.7383	0.655345	0.80213	0.594441	0.514278	0.54954	0.532431
NCI_CDC42_signaling_events_Pathway_.actin_filament_depolymerization.	0.583513	0.530737	0.838883	0.680373	0.599663	0.557741	0.65942	0.663286	0.725721	0.601992	0.683016	0.668386	0.815228	0.806356	0.647502	0.722179	0.787886	0.710517	0.646418	0.528611	0.583086
NCI_CDC42_signaling_events_Pathway_.cell_motility.	0.548325	0.718698	0.544215	0.552551	0.733004	0.587492	0.755532	0.799051	0.597703	0.630055	0.733117	0.693485	0.907315	0.582253	0.621796	0.666643	0.522116	0.651806	0.609924	0.588003	0.585118
NCI_CDC42_signaling_events_Pathway_.cell_proliferation.	0.658467	0.704195	0.573513	0.812827	0.785566	0.609539	0.619117	0.579534	0.650945	0.540021	0.646065	0.515265	0.735589	0.603163	0.853922	0.562506	0.733725	0.502736	0.59105	0.518457	0.588293
NCI_CDC42_signaling_events_Pathway_.cytokinesis.	0.658467	0.704195	0.573513	0.812827	0.785566	0.609539	0.619117	0.579534	0.650945	0.540021	0.646065	0.515265	0.735589	0.603163	0.853922	0.562506	0.733725	0.502736	0.59105	0.518457	0.588293
NCI_CDC42_signaling_events_Pathway_.establishment_of_cell_polarity.	0.619566	0.557871	0.688512	0.699344	0.672963	0.654574	0.669606	0.547682	0.738592	0.809697	0.527322	0.83297	0.855765	0.694537	0.771113	0.589404	0.78237	0.602702	0.528728	0.79531	0.501167
NCI_CDC42_signaling_events_Pathway_.neuron_projection_development.	0.611824	0.852892	0.702208	0.620893	0.670242	0.528325	0.817639	0.837654	0.541428	0.593003	0.731215	0.613322	0.849337	0.540106	0.671469	0.748559	0.696257	0.562309	0.509827	0.597689	0.55761
NCI_CDC42_signaling_events_Pathway_.regulation_of_filopodium_assembly.	0.598605	0.821273	0.730511	0.550455	0.622778	0.52692	0.865323	0.863541	0.524011	0.717968	0.800912	0.623397	0.920963	0.599185	0.615936	0.755009	0.645104	0.580817	0.501509	0.501183	0.595497
NCI_CDC42_signaling_events_Pathway_.retrograde_vesicle_mediated_transport_Golgi_to_ER.	0.605305	0.790314	0.631907	0.792468	0.839824	0.550127	0.598946	0.515709	0.640176	0.502989	0.718372	0.564172	0.526161	0.661796	0.783951	0.547227	0.888557	0.517914	0.503579	0.625558	0.576665
NCI_CXCR3_mediated_signaling_events_Main_Pathway	0.521144	0.629341	0.586838	0.797617	0.77432	0.749859	0.567971	0.711569	0.568349	0.592149	0.634935	0.584493	0.800167	0.611556	0.784122	0.634801	0.782521	0.63428	0.548746	0.815075	0.659387
NCI_CXCR3_mediated_signaling_events_Pathway_.actin_polymerization_or_depolymerization.	0.569042	0.682724	0.590247	0.749909	0.697294	0.81089	0.695948	0.699167	0.550062	0.516664	0.653444	0.666836	0.783279	0.630775	0.775291	0.62478	0.853916	0.568742	0.596121	0.73609	0.6198
NCI_CXCR3_mediated_signaling_events_Pathway_.cAMP_biosynthetic_process.	0.518145	0.641567	0.751447	0.505043	0.672207	0.631468	0.782944	0.659231	0.622419	0.64385	0.790886	0.780644	0.528952	0.54209	0.543675	0.627528	0.964806	0.652978	0.73577	0.726291	0.504094
NCI_CXCR3_mediated_signaling_events_Pathway_.cell_adhesion.	0.574521	0.658428	0.565695	0.752262	0.703792	0.816339	0.711047	0.657754	0.539205	0.527516	0.678916	0.645303	0.852332	0.622467	0.769175	0.646791	0.822599	0.58122	0.589478	0.770251	0.657583
NCI_CXCR3_mediated_signaling_events_Pathway_.cell_proliferation.	0.537693	0.645954	0.573183	0.790234	0.744781	0.767313	0.660585	0.732282	0.514894	0.551697	0.657087	0.616741	0.83095	0.602112	0.791902	0.639867	0.834633	0.572465	0.554643	0.772507	0.625541
NCI_CXCR3_mediated_signaling_events_Pathway_.chemotaxis.	0.561206	0.638502	0.573194	0.76173	0.73438	0.791715	0.684707	0.715506	0.51576	0.537837	0.649463	0.648114	0.841426	0.608119	0.780511	0.604724	0.857009	0.590687	0.578067	0.763418	0.605803
NCI_CXCR3_mediated_signaling_events_Pathway_.regulation_of_stress_fiber_assembly.	0.518145	0.641567	0.751447	0.505043	0.672207	0.631468	0.782944	0.659231	0.622419	0.64385	0.790886	0.780644	0.528952	0.54209	0.543675	0.627528	0.964806	0.652978	0.73577	0.726291	0.504094
NCI_CXCR4_mediated_signaling_events_Main_Pathway	0.519171	0.588269	0.626633	0.781127	0.798924	0.673496	0.758713	0.519446	0.503633	0.502502	0.811379	0.702457	0.525441	0.600593	0.748441	0.680905	0.976495	0.71347	0.551219	0.730943	0.589541
NCI_CXCR4_mediated_signaling_events_Pathway_.actin_filament_depolymerization.	0.711826	0.815033	0.641658	0.898162	0.781097	0.659497	0.654422	0.565471	0.642344	0.541566	0.623029	0.698703	0.568913	0.632278	0.788954	0.584826	0.78494	0.66214	0.517703	0.616563	0.587345
NCI_CXCR4_mediated_signaling_events_Pathway_.cell_adhesion.	0.588798	0.575519	0.617897	0.790689	0.729609	0.669253	0.767568	0.515514	0.62846	0.548949	0.838508	0.746192	0.551098	0.525737	0.718281	0.785304	0.99452	0.752839	0.501761	0.68001	0.535071
NCI_CXCR4_mediated_signaling_events_Pathway_.cell_proliferation.	0.562509	0.531665	0.503042	0.805726	0.770711	0.64981	0.769501	0.513617	0.558103	0.516099	0.780751	0.585	0.71099	0.543867	0.811794	0.7461	0.864834	0.698168	0.622891	0.612456	0.678509
NCI_CXCR4_mediated_signaling_events_Pathway_.chemotaxis.	0.507156	0.614286	0.620659	0.787135	0.806121	0.661078	0.745759	0.510448	0.529444	0.507059	0.812554	0.686885	0.559428	0.591225	0.755439	0.665917	0.973014	0.700212	0.519666	0.714923	0.58728
NCI_CXCR4_mediated_signaling_events_Pathway_.establishment_of_cell_polarity.	0.590392	0.536052	0.528928	0.831298	0.787969	0.658279	0.800444	0.593483	0.561178	0.521552	0.721896	0.622967	0.659217	0.61328	0.842842	0.817556	0.888179	0.680908	0.607358	0.661945	0.696834
NCI_CXCR4_mediated_signaling_events_Pathway_.positive_regulation_of_lamellipodium_assembly.	0.525982	0.666461	0.545921	0.786471	0.767754	0.588065	0.703378	0.542787	0.663635	0.717422	0.600487	0.605175	0.668257	0.825457	0.725041	0.575309	0.854834	0.564594	0.503716	0.581502	0.604671
NCI_CXCR4_mediated_signaling_events_Pathway_.regulation_of_heterotypic_cell_cell_adhesion.	0.52618	0.511966	0.519723	0.797333	0.720772	0.657043	0.661662	0.588013	0.620557	0.541021	0.794298	0.540112	0.788044	0.522931	0.775049	0.797512	0.866815	0.709758	0.659802	0.558479	0.694904
NCI_C_MYB_transcription_factor_network_Main_Pathway	0.507005	0.591129	0.501847	0.69425	0.834986	0.560175	0.515816	0.751923	0.529908	0.687594	0.595481	0.531719	0.54182	0.543082	0.665359	0.535388	0.838197	0.738789	0.586229	0.809927	0.649768
NCI_C_MYC_Main_Pathway	0.587553	0.52678	0.737033	0.585075	0.75135	0.561667	0.555549	0.5209	0.735065	0.649767	0.612516	0.756365	0.799503	0.680381	0.591062	0.595126	0.731119	0.563321	0.63353	0.78805	0.629357
NCI_Calcineurin_regulated_NFAT_dependent_transcription_in_lymphocytes_Main_Pathway	0.740198	0.642791	0.547184	0.563598	0.87128	0.643447	0.777201	0.629887	0.666587	0.593562	0.657608	0.74827	0.638022	0.538888	0.535271	0.669373	0.506647	0.709963	0.527833	0.809479	0.667949
NCI_Calcineurin_regulated_NFAT_dependent_transcription_in_lymphocytes_Pathway_.T_cell_anergy.	0.784047	0.62271	0.686723	0.60711	0.859582	0.67888	0.792355	0.588112	0.621415	0.554392	0.750726	0.733839	0.645475	0.615701	0.548155	0.664625	0.644288	0.73051	0.538142	0.712354	0.73096
NCI_Calcium_signaling_in_the_CD4_TCR_Main_Pathway	0.795695	0.569783	0.545418	0.592023	0.874826	0.681128	0.752892	0.634499	0.654354	0.529114	0.762744	0.789829	0.520051	0.509822	0.555286	0.630469	0.568682	0.693794	0.507634	0.689729	0.630795
NCI_Canonical_NF_kappaB_Main_Pathway	0.52865	0.5589	0.598424	0.63041	0.889919	0.69139	0.596746	0.51451	0.604322	0.605396	0.683498	0.634503	0.679674	0.650756	0.668719	0.698592	0.827924	0.71452	0.604347	0.723913	0.654606
NCI_Canonical_NF_kappaB_Pathway_.proteasomal_ubiquitin_dependent_protein_catabolic_process.	0.522995	0.580468	0.547847	0.604757	0.864228	0.706601	0.605176	0.55231	0.732609	0.695144	0.605	0.507356	0.690631	0.644241	0.631635	0.607804	0.695546	0.723088	0.625358	0.573338	0.738392
NCI_Canonical_Wnt_signaling_Main_Pathway	0.54512	0.516239	0.600671	0.578529	0.844447	0.694052	0.579015	0.671746	0.804452	0.715339	0.777615	0.689992	0.599963	0.675671	0.541821	0.527263	0.534262	0.756126	0.652366	0.699271	0.534217
NCI_Caspase_Cascade_in_Apoptosis_Main_Pathway	0.618616	0.583769	0.842804	0.682495	0.853201	0.516707	0.522536	0.583231	0.538138	0.646815	0.676082	0.62819	0.696311	0.740297	0.648725	0.520527	0.952697	0.731948	0.533571	0.825358	0.501392
NCI_Caspase_Cascade_in_Apoptosis_Pathway_.DNA_fragmentation_during_apoptosis.	0.69202	0.546858	0.709626	0.733744	0.693666	0.584843	0.556669	0.568982	0.570464	0.683199	0.686095	0.687972	0.763023	0.628702	0.648267	0.614806	0.945684	0.692387	0.549371	0.830033	0.523057
NCI_Caspase_Cascade_in_Apoptosis_Pathway_.DNA_repair.	0.540775	0.544103	0.838961	0.558681	0.752146	0.549042	0.587414	0.50973	0.646216	0.65478	0.594175	0.806227	0.759084	0.739782	0.549927	0.510364	0.979388	0.681687	0.663458	0.834908	0.516517
NCI_Caspase_Cascade_in_Apoptosis_Pathway_.JNK_cascade.	0.663862	0.500943	0.83387	0.711088	0.763209	0.53862	0.582223	0.550971	0.578021	0.612858	0.696162	0.742841	0.742584	0.712335	0.655217	0.656115	0.955099	0.729228	0.535228	0.810747	0.536077
NCI_Caspase_Cascade_in_Apoptosis_Pathway_.actin_filament_polymerization.	0.737867	0.648938	0.898118	0.643181	0.577853	0.620482	0.786275	0.505603	0.526999	0.618369	0.65726	0.902723	0.554204	0.769377	0.664971	0.632619	0.965269	0.538873	0.690222	0.868138	0.719875
NCI_Caspase_Cascade_in_Apoptosis_Pathway_.apoptosis.	0.557996	0.555938	0.700494	0.707328	0.801109	0.613336	0.767304	0.608688	0.637717	0.565972	0.757266	0.589498	0.698666	0.653997	0.674782	0.714196	0.925834	0.714648	0.508207	0.784362	0.616953
NCI_Caspase_Cascade_in_Apoptosis_Pathway_.apoptotic_nuclear_changes.	0.604077	0.505014	0.778692	0.708779	0.776982	0.61432	0.601591	0.516982	0.671278	0.54243	0.768582	0.660848	0.696288	0.668192	0.619924	0.70053	0.95156	0.732695	0.513949	0.821133	0.573273
NCI_Caspase_Cascade_in_Apoptosis_Pathway_.neuron_apoptosis.	0.622063	0.538188	0.835574	0.832533	0.849383	0.698229	0.731045	0.70359	0.603814	0.580564	0.685983	0.682604	0.823134	0.688109	0.788153	0.547328	0.956383	0.636605	0.542029	0.775992	0.518373
NCI_Caspase_Cascade_in_Apoptosis_Pathway_.nuclear_fragmentation_during_apoptosis.	0.662063	0.558465	0.757912	0.773823	0.719555	0.596248	0.571748	0.547087	0.556719	0.666669	0.697269	0.677372	0.753808	0.647847	0.680217	0.597823	0.947757	0.677106	0.517607	0.835532	0.511363
NCI_Caspase_Cascade_in_Apoptosis_Pathway_.positive_regulation_of_apoptosis.	0.636065	0.697447	0.854794	0.811951	0.736468	0.531118	0.639787	0.584204	0.573889	0.650564	0.58524	0.652197	0.753495	0.793838	0.793693	0.768054	0.952037	0.581883	0.658672	0.863572	0.592932
NCI_Cellular_roles_of_Anthrax_toxin_Main_Pathway	0.573138	0.524433	0.748754	0.521971	0.831293	0.760181	0.846125	0.758161	0.549023	0.586819	0.712578	0.670702	0.649941	0.696527	0.568381	0.565193	0.83567	0.646202	0.576723	0.556347	0.701844
NCI_Cellular_roles_of_Anthrax_toxin_Pathway_.MAPKKK_cascade.	0.734122	0.541649	0.867359	0.78039	0.544346	0.829735	0.787607	0.67859	0.560703	0.564026	0.64452	0.647398	0.841433	0.648169	0.649642	0.703554	0.699778	0.595538	0.579541	0.5253	0.876613
NCI_Cellular_roles_of_Anthrax_toxin_Pathway_.apoptosis.	0.652462	0.534453	0.903723	0.531254	0.801384	0.806795	0.75166	0.572699	0.512351	0.647279	0.604664	0.724775	0.677227	0.580229	0.627937	0.785955	0.68904	0.660981	0.543503	0.625854	0.883611
NCI_Cellular_roles_of_Anthrax_toxin_Pathway_.inflammatory_response.	0.652462	0.534453	0.903723	0.531254	0.801384	0.806795	0.75166	0.572699	0.512351	0.647279	0.604664	0.724775	0.677227	0.580229	0.627937	0.785955	0.68904	0.660981	0.543503	0.625854	0.883611
NCI_Cellular_roles_of_Anthrax_toxin_Pathway_.macrophage_activation.	0.604807	0.503662	0.874993	0.675506	0.796775	0.735718	0.742261	0.504092	0.641005	0.625402	0.652529	0.763493	0.556682	0.586349	0.693117	0.78688	0.71087	0.609616	0.542728	0.625162	0.884618
NCI_Cellular_roles_of_Anthrax_toxin_Pathway_.monocyte_activation.	0.620934	0.51378	0.690929	0.614379	0.877325	0.760272	0.78235	0.662368	0.535028	0.628309	0.63574	0.56321	0.706197	0.557515	0.691112	0.615966	0.757691	0.701365	0.572731	0.693198	0.750902
NCI_Cellular_roles_of_Anthrax_toxin_Pathway_.necrosis.	0.652462	0.534453	0.903723	0.531254	0.801384	0.806795	0.75166	0.572699	0.512351	0.647279	0.604664	0.724775	0.677227	0.580229	0.627937	0.785955	0.68904	0.660981	0.543503	0.625854	0.883611
NCI_Cellular_roles_of_Anthrax_toxin_Pathway_.negative_regulation_of_macrophage_activation.	0.652462	0.534453	0.903723	0.531254	0.801384	0.806795	0.75166	0.572699	0.512351	0.647279	0.604664	0.724775	0.677227	0.580229	0.627937	0.785955	0.68904	0.660981	0.543503	0.625854	0.883611
NCI_Cellular_roles_of_Anthrax_toxin_Pathway_.negative_regulation_of_myeloid_dendritic_cell_antigen_processing_and_presentation.	0.652462	0.534453	0.903723	0.531254	0.801384	0.806795	0.75166	0.572699	0.512351	0.647279	0.604664	0.724775	0.677227	0.580229	0.627937	0.785955	0.68904	0.660981	0.543503	0.625854	0.883611
NCI_Cellular_roles_of_Anthrax_toxin_Pathway_.negative_regulation_of_phagocytosis.	0.652462	0.534453	0.903723	0.531254	0.801384	0.806795	0.75166	0.572699	0.512351	0.647279	0.604664	0.724775	0.677227	0.580229	0.627937	0.785955	0.68904	0.660981	0.543503	0.625854	0.883611
NCI_Cellular_roles_of_Anthrax_toxin_Pathway_.platelet_activation.	0.652462	0.534453	0.903723	0.531254	0.801384	0.806795	0.75166	0.572699	0.512351	0.647279	0.604664	0.724775	0.677227	0.580229	0.627937	0.785955	0.68904	0.660981	0.543503	0.625854	0.883611
NCI_Cellular_roles_of_Anthrax_toxin_Pathway_.regulation_of_endothelial_cell_proliferation.	0.652462	0.534453	0.903723	0.531254	0.801384	0.806795	0.75166	0.572699	0.512351	0.647279	0.604664	0.724775	0.677227	0.580229	0.627937	0.785955	0.68904	0.660981	0.543503	0.625854	0.883611
NCI_Ceramide_signaling_Main_Pathway	0.559821	0.617904	0.537776	0.858098	0.729106	0.55896	0.730661	0.591796	0.564825	0.575923	0.765727	0.540985	0.521617	0.587128	0.777354	0.583968	0.77378	0.608152	0.531171	0.670793	0.611631
NCI_Ceramide_signaling_Pathway_.cell_survival.	0.553493	0.656599	0.594799	0.860872	0.527144	0.570075	0.81906	0.754164	0.547256	0.553564	0.871309	0.563678	0.77569	0.570489	0.770314	0.574185	0.78666	0.553403	0.511598	0.68989	0.574604
NCI_Ceramide_signaling_Pathway_.ganglioside_biosynthetic_process.	0.567377	0.658171	0.592114	0.853261	0.556058	0.581243	0.785553	0.725904	0.564305	0.540458	0.852282	0.563644	0.782535	0.595509	0.76528	0.580181	0.804311	0.581208	0.513991	0.683815	0.586075
NCI_Ceramide_signaling_Pathway_.negative_regulation_of_cell_cycle.	0.542628	0.64368	0.624609	0.8463	0.558216	0.575316	0.813467	0.744622	0.54854	0.556475	0.86559	0.56538	0.763483	0.58689	0.761669	0.56478	0.792832	0.579682	0.519652	0.695095	0.578987
NCI_Ceramide_signaling_Pathway_.regulation_of_nitric_oxide_biosynthetic_process.	0.588527	0.500964	0.609	0.640888	0.839588	0.683977	0.756972	0.522206	0.57202	0.508511	0.788313	0.602542	0.698952	0.544242	0.66808	0.828312	0.823586	0.655812	0.574737	0.541123	0.663073
NCI_Circadian_rhythm_Main_Pathway	0.52396	0.590851	0.79224	0.582841	0.772857	0.583536	0.639086	0.638469	0.721396	0.71556	0.643146	0.523585	0.571455	0.743979	0.654761	0.72208	0.737043	0.696931	0.631781	0.781553	0.558144
NCI_Circadian_rhythm_Pathway_.S_phase_of_mitotic_cell_cycle.	0.52396	0.590851	0.79224	0.582841	0.772857	0.583536	0.639086	0.638469	0.721396	0.71556	0.643146	0.523585	0.571455	0.743979	0.654761	0.72208	0.737043	0.696931	0.631781	0.781553	0.558144
NCI_Circadian_rhythm_Pathway_.chromatin_modification.	0.52396	0.590851	0.79224	0.582841	0.772857	0.583536	0.639086	0.638469	0.721396	0.71556	0.643146	0.523585	0.571455	0.743979	0.654761	0.72208	0.737043	0.696931	0.631781	0.781553	0.558144
NCI_Class_IB_PI3K_non_lipid_kinase_events_Main_Pathway	0.606414	0.618837	0.662091	0.798642	0.730878	0.669872	0.788863	0.554959	0.556293	0.508505	0.763816	0.671169	0.781846	0.594144	0.805591	0.669316	0.893676	0.684918	0.653024	0.773434	0.596166
NCI_Class_IB_PI3K_non_lipid_kinase_events_Pathway_.cAMP_biosynthetic_process.	0.65328	0.627199	0.629952	0.797164	0.697841	0.655759	0.839536	0.664969	0.610111	0.528343	0.791857	0.694944	0.799097	0.614634	0.802812	0.626958	0.913336	0.673126	0.620995	0.75803	0.565206
NCI_Class_I_PI3K_signaling_events_Main_Pathway	0.541239	0.570882	0.708375	0.787664	0.75098	0.652979	0.77334	0.510055	0.50203	0.520431	0.76772	0.700706	0.567608	0.627393	0.765638	0.680051	0.979036	0.711202	0.512059	0.741688	0.573639
NCI_Class_I_PI3K_signaling_events_Pathway_.actin_cytoskeleton_reorganization.	0.500636	0.560836	0.503622	0.790981	0.802035	0.680976	0.763442	0.54866	0.68324	0.508808	0.68232	0.590545	0.715294	0.683315	0.755969	0.681909	0.82056	0.766155	0.650912	0.706088	0.688322
NCI_Class_I_PI3K_signaling_events_Pathway_.cell_survival.	0.534031	0.553767	0.715824	0.856128	0.80744	0.649924	0.596466	0.520294	0.671026	0.585545	0.549972	0.565236	0.657629	0.689175	0.824666	0.553397	0.834485	0.718783	0.575113	0.70375	0.661439
NCI_Class_I_PI3K_signaling_events_mediated_by_Akt_Main_Pathway	0.515617	0.791033	0.51672	0.541955	0.666857	0.741645	0.674264	0.669861	0.737335	0.580078	0.768411	0.688061	0.665455	0.510629	0.557169	0.752487	0.831408	0.539608	0.52835	0.799751	0.665216
NCI_Class_I_PI3K_signaling_events_mediated_by_Akt_Pathway_.G1_S_transition_of_mitotic_cell_cycle.	0.536029	0.579467	0.694175	0.590375	0.628846	0.613827	0.806904	0.725634	0.629083	0.715462	0.528007	0.537613	0.747606	0.573273	0.587911	0.585414	0.642624	0.710868	0.522586	0.755894	0.665581
NCI_Class_I_PI3K_signaling_events_mediated_by_Akt_Pathway_.cell_survival.	0.573737	0.579599	0.708453	0.595889	0.63375	0.624087	0.80507	0.705582	0.62776	0.672154	0.538115	0.519332	0.685069	0.594981	0.584118	0.574769	0.618529	0.704531	0.5319	0.787041	0.663467
NCI_Class_I_PI3K_signaling_events_mediated_by_Akt_Pathway_.glucose_import.	0.760017	0.823792	0.732649	0.61791	0.57009	0.588247	0.652849	0.632497	0.830717	0.654022	0.674838	0.834534	0.69139	0.729604	0.563486	0.643941	0.739975	0.61145	0.567241	0.702783	0.769088
NCI_Class_I_PI3K_signaling_events_mediated_by_Akt_Pathway_.negative_regulation_of_cell_cycle.	0.600307	0.687315	0.566207	0.630623	0.741683	0.610402	0.686741	0.659952	0.594316	0.732489	0.55778	0.619506	0.807086	0.58809	0.656277	0.744888	0.787451	0.558746	0.613011	0.773267	0.710146
NCI_Coregulation_of_Androgen_receptor_activity_Main_Pathway	0.588449	0.681156	0.727563	0.579507	0.703715	0.500277	0.583017	0.545126	0.54702	0.563177	0.702585	0.59371	0.540178	0.533889	0.66447	0.637186	0.536853	0.591718	0.61421	0.722519	0.687856
NCI_Coregulation_of_Androgen_receptor_activity_Pathway_.cell_proliferation.	0.646819	0.694937	0.781011	0.541011	0.605871	0.529781	0.576016	0.543717	0.506961	0.572984	0.6021	0.5652	0.5911	0.564238	0.618981	0.696056	0.509955	0.577245	0.503315	0.73317	0.676354
NCI_DNA_PK_pathway_in_nonhomologous_end_joining_Main_Pathway	0.587108	0.555532	0.636807	0.560029	0.770677	0.582818	0.685719	0.581626	0.758112	0.762987	0.57683	0.624189	0.615319	0.681218	0.560855	0.554734	0.818259	0.679847	0.75043	0.758153	0.612063
NCI_DNA_PK_pathway_in_nonhomologous_end_joining_Pathway_.V_D_J_recombination.	0.555537	0.565594	0.651116	0.594431	0.751728	0.591467	0.676384	0.591554	0.759499	0.766422	0.53781	0.577127	0.510224	0.666469	0.600219	0.509254	0.808911	0.68923	0.773173	0.761719	0.62071
NCI_DNA_PK_pathway_in_nonhomologous_end_joining_Pathway_.double_strand_break_repair_via_homologous_recombination.	0.517355	0.566687	0.641052	0.515312	0.802612	0.50545	0.775964	0.714098	0.704294	0.728716	0.647618	0.612539	0.654434	0.731638	0.556606	0.685933	0.711494	0.711374	0.657935	0.65888	0.598379
NCI_DNA_PK_pathway_in_nonhomologous_end_joining_Pathway_.double_strand_break_repair_via_nonhomologous_end_joining.	0.587108	0.555532	0.636807	0.560029	0.770677	0.582818	0.685719	0.581626	0.758112	0.762987	0.57683	0.624189	0.615319	0.681218	0.560855	0.554734	0.818259	0.679847	0.75043	0.758153	0.612063
NCI_DNA_PK_pathway_in_nonhomologous_end_joining_Pathway_.immunoglobulin_heavy_chain_V_D_J_recombination.	0.576521	0.559464	0.645596	0.55253	0.813648	0.558217	0.747492	0.651375	0.720953	0.734412	0.510473	0.562296	0.547531	0.70293	0.59403	0.505553	0.721298	0.712183	0.623768	0.690538	0.617658
NCI_DNA_PK_pathway_in_nonhomologous_end_joining_Pathway_.immunoglobulin_light_chain_V_J_recombination.	0.568383	0.576555	0.678584	0.54232	0.81927	0.568808	0.760376	0.642565	0.722789	0.74465	0.524064	0.586025	0.63376	0.733025	0.56154	0.547001	0.749331	0.722685	0.648471	0.759852	0.626959
NCI_Degradation_of_beta_catenin_Main_Pathway	0.712537	0.650134	0.930419	0.575101	0.515814	0.59271	0.572317	0.663059	0.530532	0.864099	0.53375	0.579694	0.531314	0.554366	0.561095	0.605273	0.54712	0.521816	0.506	0.66834	0.804628
NCI_Direct_p53_effectors_Main_Pathway	0.635417	0.611264	0.567281	0.696107	0.806046	0.566283	0.763058	0.79564	0.502036	0.588866	0.83299	0.658631	0.87533	0.606949	0.705555	0.60504	0.650803	0.683804	0.585124	0.743808	0.657288
NCI_Downstream_signaling_in_naive_CD8_T_cells_Main_Pathway	0.634834	0.52448	0.612299	0.714475	0.796519	0.653408	0.851811	0.537161	0.543989	0.551321	0.731024	0.55129	0.564479	0.536547	0.702964	0.67697	0.933069	0.647196	0.595917	0.761666	0.586105
NCI_Downstream_signaling_in_naive_CD8_T_cells_Pathway_.Pathway_regulation_of_survival_gene_product_expression_via_IL2RG.	0.564025	0.55569	0.628954	0.781267	0.635631	0.59078	0.904436	0.655068	0.536169	0.51647	0.733732	0.713195	0.62106	0.533169	0.732876	0.64044	0.967267	0.579563	0.612185	0.624507	0.502305
NCI_Downstream_signaling_in_naive_CD8_T_cells_Pathway_.alpha_beta_T_cell_proliferation.	0.747727	0.519807	0.533073	0.700419	0.53668	0.565661	0.838079	0.729672	0.592079	0.526321	0.733197	0.692959	0.711996	0.613253	0.839932	0.739527	0.867795	0.500428	0.715773	0.5855	0.57624
NCI_E2F_transcription_factor_network_Main_Pathway	0.61735	0.624534	0.669948	0.543568	0.866484	0.724608	0.565685	0.543399	0.618717	0.548546	0.571454	0.565408	0.558895	0.612737	0.649851	0.507887	0.831201	0.737604	0.611417	0.685988	0.770509
NCI_EGFR_dependent_Endothelin_signaling_events_Main_Pathway	0.52282	0.722986	0.697683	0.525064	0.875829	0.653113	0.515692	0.906097	0.709393	0.649392	0.538561	0.653161	0.520102	0.537693	0.505243	0.702068	0.647961	0.78932	0.697511	0.589078	0.701645
NCI_EPHA2_forward_signaling_Main_Pathway	0.71525	0.610712	0.701541	0.746876	0.754055	0.555994	0.635073	0.71136	0.575711	0.529076	0.547485	0.560469	0.572907	0.794688	0.70074	0.513484	0.739595	0.673321	0.706235	0.623646	0.537014
NCI_EPHA_forward_signaling_Main_Pathway	0.61366	0.504509	0.536209	0.857803	0.771611	0.576326	0.657264	0.618477	0.517951	0.714965	0.519083	0.687286	0.766757	0.568748	0.872139	0.546738	0.852793	0.679006	0.562116	0.567967	0.635395
NCI_EPHA_forward_signaling_Pathway_.actin_filament_depolymerization.	0.749299	0.511126	0.729879	0.86656	0.573897	0.529069	0.607369	0.543405	0.572952	0.798942	0.778944	0.817336	0.932779	0.620043	0.937775	0.559903	0.612809	0.504633	0.672983	0.708449	0.658967
NCI_EPHA_forward_signaling_Pathway_.axon_guidance.	0.608595	0.513206	0.594325	0.857238	0.719028	0.559457	0.52061	0.659424	0.555119	0.806798	0.657851	0.869982	0.776752	0.54004	0.899251	0.598638	0.504077	0.602581	0.538861	0.716676	0.621089
NCI_EPHA_forward_signaling_Pathway_.cell_cell_adhesion.	0.611006	0.536214	0.609267	0.861894	0.709711	0.569561	0.539992	0.652825	0.538844	0.812877	0.679821	0.882523	0.770118	0.520579	0.904788	0.597672	0.522019	0.598521	0.540923	0.740155	0.615721
NCI_EPHA_forward_signaling_Pathway_.proteasomal_ubiquitin_dependent_protein_catabolic_process.	0.628651	0.522979	0.53117	0.840616	0.768401	0.614635	0.703261	0.576568	0.551491	0.67528	0.51717	0.666208	0.863222	0.575737	0.876784	0.614604	0.861249	0.663962	0.575665	0.582559	0.583836
NCI_EPHA_forward_signaling_Pathway_.regulation_of_stress_fiber_assembly.	0.611006	0.536214	0.609267	0.861894	0.709711	0.569561	0.539992	0.652825	0.538844	0.812877	0.679821	0.882523	0.770118	0.520579	0.904788	0.597672	0.522019	0.598521	0.540923	0.740155	0.615721
NCI_EPHB_forward_signaling_Main_Pathway	0.596695	0.71447	0.586664	0.504977	0.828109	0.640966	0.755954	0.820727	0.615267	0.698465	0.721484	0.737199	0.851611	0.746766	0.55509	0.779031	0.53912	0.751497	0.587636	0.663474	0.646089
NCI_EPO_signaling_Main_Pathway	0.516519	0.541842	0.593015	0.634292	0.86536	0.71887	0.683306	0.531766	0.581257	0.536202	0.775217	0.597583	0.569051	0.615171	0.620188	0.704051	0.858889	0.764565	0.677473	0.702808	0.730072
NCI_EPO_signaling_Pathway_.beta_integrin_mediated_adhesion.	0.611992	0.608032	0.664097	0.585087	0.859955	0.783454	0.809775	0.593644	0.651822	0.566527	0.820834	0.509797	0.561283	0.584148	0.663123	0.59312	0.81079	0.709447	0.657236	0.723479	0.71951
NCI_EPO_signaling_Pathway_.cell_proliferation.	0.658345	0.506244	0.646486	0.566475	0.801645	0.764597	0.613907	0.75295	0.677382	0.648654	0.67979	0.715126	0.790529	0.66279	0.594857	0.507406	0.826151	0.767271	0.638911	0.695866	0.682681
NCI_EPO_signaling_Pathway_.elevation_of_cytosolic_calcium_ion_concentration.	0.577766	0.526997	0.640584	0.505696	0.789144	0.773716	0.718529	0.678105	0.54448	0.527568	0.765871	0.768262	0.797544	0.636477	0.503905	0.722612	0.892445	0.77356	0.593172	0.75992	0.765316
NCI_E_cadherin_signaling_in_keratinocytes_Main_Pathway	0.624578	0.515283	0.690848	0.681764	0.821547	0.657542	0.770396	0.753385	0.558715	0.610002	0.575831	0.693814	0.66556	0.652893	0.631658	0.591901	0.532839	0.734739	0.665212	0.536742	0.587995
NCI_E_cadherin_signaling_in_keratinocytes_Pathway_.actin_cable_formation.	0.669001	0.620549	0.796976	0.790837	0.725656	0.50921	0.747101	0.759489	0.518781	0.601165	0.690149	0.690855	0.563034	0.626657	0.680924	0.744965	0.51351	0.70668	0.705604	0.542698	0.503437
NCI_E_cadherin_signaling_in_keratinocytes_Pathway_.adherens_junction_organization.	0.692282	0.577893	0.818387	0.664692	0.778896	0.537765	0.75652	0.765944	0.514743	0.556442	0.668223	0.686912	0.518799	0.701051	0.568521	0.764708	0.52281	0.756387	0.686344	0.516991	0.536655
NCI_E_cadherin_signaling_in_keratinocytes_Pathway_.apoptosis.	0.694576	0.54371	0.842572	0.719432	0.764538	0.529846	0.80172	0.768765	0.508842	0.63754	0.535725	0.630549	0.593687	0.616032	0.667992	0.666321	0.536593	0.688859	0.557378	0.542334	0.528588
NCI_E_cadherin_signaling_in_keratinocytes_Pathway_.establishment_of_polarity_of_embryonic_epithelium.	0.691082	0.604174	0.773742	0.795843	0.776462	0.544274	0.730427	0.757155	0.517674	0.622265	0.60198	0.649141	0.514076	0.657253	0.683392	0.829517	0.523157	0.685733	0.722265	0.50132	0.54613
NCI_E_cadherin_signaling_in_keratinocytes_Pathway_.keratinocyte_differentiation.	0.646361	0.526423	0.673825	0.702714	0.786333	0.567751	0.728676	0.73914	0.560635	0.634808	0.52004	0.580598	0.517454	0.636766	0.630553	0.594713	0.518781	0.711969	0.634362	0.624233	0.588087
NCI_E_cadherin_signaling_in_the_nascent_adherens_junction_Main_Pathway	0.549943	0.587456	0.668382	0.739243	0.783424	0.628837	0.6693	0.65029	0.698411	0.593772	0.646526	0.576895	0.67675	0.600118	0.702765	0.566612	0.609543	0.693343	0.607793	0.598605	0.605616
NCI_E_cadherin_signaling_in_the_nascent_adherens_junction_Pathway_.actin_cytoskeleton_organization.	0.551658	0.623689	0.665031	0.628432	0.543173	0.871967	0.553845	0.532087	0.709299	0.515204	0.71251	0.695615	0.86902	0.550637	0.757068	0.500407	0.631031	0.783494	0.852327	0.581958	0.58909
NCI_E_cadherin_signaling_in_the_nascent_adherens_junction_Pathway_.adherens_junction_assembly.	0.716248	0.563993	0.852837	0.717814	0.725707	0.616074	0.750916	0.714526	0.636749	0.576602	0.741113	0.713968	0.591634	0.52552	0.670136	0.766397	0.537003	0.681547	0.664565	0.581939	0.534206
NCI_E_cadherin_signaling_in_the_nascent_adherens_junction_Pathway_.regulation_of_actin_nucleation.	0.563976	0.658665	0.710502	0.707939	0.689892	0.51422	0.783108	0.728241	0.719256	0.668203	0.609449	0.583986	0.675423	0.607846	0.674405	0.716149	0.651447	0.59494	0.668672	0.506086	0.565512
NCI_E_cadherin_signaling_in_the_nascent_adherens_junction_Pathway_.regulation_of_calcium_dependent_cell_cell_adhesion.	0.753842	0.582478	0.901443	0.734307	0.706665	0.614391	0.77507	0.741036	0.58903	0.607598	0.701614	0.684984	0.623245	0.58441	0.666288	0.80283	0.549719	0.666385	0.628078	0.594407	0.601356
NCI_E_cadherin_signaling_in_the_nascent_adherens_junction_Pathway_.regulation_of_cell_cell_adhesion.	0.517134	0.601492	0.579861	0.796996	0.856407	0.767753	0.643046	0.543356	0.700331	0.520797	0.711872	0.524974	0.682956	0.597423	0.855161	0.653871	0.737749	0.582042	0.669676	0.623901	0.706011
NCI_Effects_of_Botulinum_toxin_Main_Pathway	0.605871	0.564916	0.914787	0.680656	0.601586	0.792608	0.671705	0.67623	0.699127	0.696049	0.659605	0.769817	0.99348	0.662924	0.72779	0.712145	0.611471	0.548204	0.647698	0.519543	0.911366
NCI_Endogenous_TLR_signaling_Main_Pathway	0.558521	0.554008	0.710315	0.590493	0.901471	0.528824	0.73814	0.606149	0.746192	0.579374	0.796334	0.662266	0.790025	0.615105	0.657691	0.730826	0.656979	0.64845	0.693124	0.71741	0.588184
NCI_Endogenous_TLR_signaling_Pathway_.cell_migration.	0.528846	0.515371	0.827545	0.591429	0.819502	0.632525	0.75259	0.59858	0.586399	0.536108	0.803122	0.610404	0.562781	0.536669	0.666109	0.765898	0.801069	0.714659	0.672694	0.577503	0.733056
NCI_Endogenous_TLR_signaling_Pathway_.cytokine_production_involved_in_inflammatory_response.	0.506388	0.555976	0.610928	0.70003	0.810669	0.649651	0.819952	0.630432	0.653693	0.688035	0.907835	0.617545	0.594861	0.52921	0.777831	0.80787	0.787596	0.6874	0.790369	0.686463	0.504844
NCI_Endogenous_TLR_signaling_Pathway_.regulation_of_apoptosis.	0.587157	0.54572	0.746652	0.573776	0.876469	0.51316	0.704333	0.516037	0.761339	0.568832	0.693923	0.726648	0.707677	0.642693	0.61803	0.634069	0.607036	0.58802	0.618841	0.635298	0.509095
NCI_Endogenous_TLR_signaling_Pathway_.regulation_of_cell_adhesion.	0.515885	0.541676	0.50925	0.705875	0.823051	0.687872	0.801545	0.64948	0.650679	0.547966	0.721488	0.701756	0.805952	0.56414	0.744834	0.775716	0.867719	0.708184	0.637332	0.597232	0.615759
NCI_Endogenous_TLR_signaling_Pathway_.regulation_of_cell_matrix_adhesion.	0.528846	0.515371	0.827545	0.591429	0.819502	0.632525	0.75259	0.59858	0.586399	0.536108	0.803122	0.610404	0.562781	0.536669	0.666109	0.765898	0.801069	0.714659	0.672694	0.577503	0.733056
NCI_Endogenous_TLR_signaling_Pathway_.regulation_of_cell_proliferation.	0.587157	0.54572	0.746652	0.573776	0.876469	0.51316	0.704333	0.516037	0.761339	0.568832	0.693923	0.726648	0.707677	0.642693	0.61803	0.634069	0.607036	0.58802	0.618841	0.635298	0.509095
NCI_Endogenous_TLR_signaling_Pathway_.regulation_of_granulocyte_colony_stimulating_factor_production.	0.565127	0.766378	0.716035	0.558424	0.861088	0.554164	0.706752	0.674574	0.744438	0.588228	0.628508	0.697608	0.737583	0.646045	0.56146	0.769866	0.810521	0.70335	0.618676	0.647089	0.628196
NCI_Endogenous_TLR_signaling_Pathway_.regulation_of_interleukin_10_production.	0.565127	0.766378	0.716035	0.558424	0.861088	0.554164	0.706752	0.674574	0.744438	0.588228	0.628508	0.697608	0.737583	0.646045	0.56146	0.769866	0.810521	0.70335	0.618676	0.647089	0.628196
NCI_Endogenous_TLR_signaling_Pathway_.regulation_of_interleukin_1_beta_production.	0.587157	0.54572	0.746652	0.573776	0.876469	0.51316	0.704333	0.516037	0.761339	0.568832	0.693923	0.726648	0.707677	0.642693	0.61803	0.634069	0.607036	0.58802	0.618841	0.635298	0.509095
NCI_Endogenous_TLR_signaling_Pathway_.regulation_of_interleukin_6_production.	0.51641	0.509468	0.5392	0.718706	0.784648	0.683821	0.792124	0.728672	0.678804	0.537786	0.703671	0.720298	0.840535	0.683318	0.756026	0.831749	0.821471	0.660373	0.609765	0.632847	0.571476
NCI_Endogenous_TLR_signaling_Pathway_.regulation_of_tumor_necrosis_factor_production.	0.51641	0.509468	0.5392	0.718706	0.784648	0.683821	0.792124	0.728672	0.678804	0.537786	0.703671	0.720298	0.840535	0.683318	0.756026	0.831749	0.821471	0.660373	0.609765	0.632847	0.571476
NCI_Endogenous_TLR_signaling_Pathway_.respiratory_burst_involved_in_inflammatory_response.	0.556939	0.514373	0.72482	0.562987	0.860443	0.503689	0.757206	0.518939	0.795003	0.612673	0.66316	0.721735	0.688732	0.595433	0.637568	0.61986	0.557342	0.520907	0.624214	0.578918	0.554566
NCI_Endothelins_Main_Pathway	0.593243	0.506241	0.701381	0.767082	0.768708	0.676851	0.624749	0.67294	0.753139	0.543723	0.727856	0.703711	0.846449	0.59636	0.730607	0.639429	0.512115	0.673574	0.748445	0.609544	0.793581
NCI_Endothelins_Pathway_.arachidonic_acid_secretion.	0.550855	0.649632	0.501623	0.729053	0.836725	0.716002	0.554521	0.827517	0.728598	0.757297	0.602794	0.728147	0.635908	0.612963	0.757267	0.622874	0.658304	0.684782	0.55404	0.678011	0.611044
NCI_Endothelins_Pathway_.cAMP_biosynthetic_process.	0.69182	0.578791	0.851226	0.658977	0.666236	0.636574	0.782804	0.552087	0.742322	0.568454	0.687627	0.703116	0.950438	0.551313	0.670652	0.643663	0.813341	0.624996	0.82248	0.511069	0.85569
NCI_Endothelins_Pathway_.positive_regulation_of_muscle_contraction.	0.569955	0.511313	0.819053	0.568857	0.772088	0.685267	0.79075	0.728163	0.561057	0.623148	0.812948	0.600469	0.688244	0.633808	0.623137	0.530403	0.638799	0.745006	0.716877	0.564962	0.807837
NCI_Endothelins_Pathway_.regulation_of_vascular_smooth_muscle_contraction.	0.636941	0.61221	0.541616	0.830614	0.642445	0.568284	0.563126	0.727632	0.702618	0.61193	0.609616	0.652396	0.586037	0.500639	0.760423	0.772612	0.547051	0.569509	0.63702	0.676504	0.669156
NCI_Ephrin_A_reverse_signaling_Main_Pathway	0.631597	0.532113	0.547228	0.753854	0.529349	0.608075	0.501999	0.705268	0.58634	0.765565	0.509752	0.762108	0.990971	0.532432	0.837126	0.79361	0.694826	0.662617	0.684182	0.687368	0.682805
NCI_Ephrin_A_reverse_signaling_Pathway_.MAPKKK_cascade.	0.566375	0.503296	0.673751	0.770439	0.612485	0.508463	0.639254	0.699842	0.612874	0.782438	0.591647	0.796925	0.979575	0.543874	0.852355	0.751114	0.708572	0.62253	0.822808	0.745335	0.575808
NCI_Ephrin_A_reverse_signaling_Pathway_.beta_integrin_mediated_adhesion.	0.631597	0.532113	0.547228	0.753854	0.529349	0.608075	0.501999	0.705268	0.58634	0.765565	0.509752	0.762108	0.990971	0.532432	0.837126	0.79361	0.694826	0.662617	0.684182	0.687368	0.682805
NCI_Ephrin_A_reverse_signaling_Pathway_.neuron_projection_morphogenesis.	0.566375	0.503296	0.673751	0.770439	0.612485	0.508463	0.639254	0.699842	0.612874	0.782438	0.591647	0.796925	0.979575	0.543874	0.852355	0.751114	0.708572	0.62253	0.822808	0.745335	0.575808
NCI_Ephrin_B_reverse_signaling_Main_Pathway	0.52955	0.546251	0.562578	0.691884	0.853816	0.74292	0.573075	0.60268	0.626146	0.559231	0.61174	0.632635	0.810186	0.660775	0.714981	0.780789	0.912015	0.763437	0.643522	0.63614	0.660373
NCI_Ephrin_B_reverse_signaling_Pathway_.angiogenesis.	0.540372	0.521976	0.586928	0.693408	0.848675	0.758632	0.605257	0.612496	0.649549	0.539176	0.646156	0.659013	0.820128	0.65652	0.705062	0.763304	0.943963	0.74503	0.634552	0.632043	0.648149
NCI_Ephrin_B_reverse_signaling_Pathway_.cell_adhesion.	0.537779	0.551285	0.566796	0.684396	0.84781	0.750355	0.602897	0.607246	0.633089	0.538246	0.62338	0.634649	0.811369	0.658183	0.700496	0.784533	0.927925	0.757685	0.651126	0.635083	0.658094
NCI_Ephrin_B_reverse_signaling_Pathway_.endothelial_cell_migration.	0.540372	0.521976	0.586928	0.693408	0.848675	0.758632	0.605257	0.612496	0.649549	0.539176	0.646156	0.659013	0.820128	0.65652	0.705062	0.763304	0.943963	0.74503	0.634552	0.632043	0.648149
NCI_Ephrin_B_reverse_signaling_Pathway_.endothelial_cell_proliferation.	0.664902	0.586236	0.725889	0.540015	0.778477	0.737255	0.540406	0.67636	0.647159	0.608925	0.629942	0.760878	0.795788	0.559029	0.559608	0.57321	0.657524	0.747979	0.670918	0.627762	0.79326
NCI_ErbB1_downstream_signaling_Main_Pathway	0.591343	0.600952	0.628573	0.759135	0.814411	0.52424	0.75164	0.657795	0.751401	0.7066	0.503794	0.624214	0.511428	0.605742	0.773896	0.620751	0.698894	0.626434	0.540064	0.507835	0.600222
NCI_ErbB1_downstream_signaling_Pathway_.cell_migration.	0.692372	0.745681	0.663298	0.873886	0.608323	0.653765	0.652794	0.532136	0.876208	0.604293	0.654135	0.531924	0.672549	0.635824	0.73042	0.671599	0.61543	0.546234	0.652753	0.609614	0.675791
NCI_ErbB1_downstream_signaling_Pathway_.cell_proliferation.	0.583776	0.556888	0.720316	0.698559	0.747262	0.526802	0.755574	0.829231	0.742576	0.77788	0.733148	0.625566	0.525871	0.561944	0.692745	0.615081	0.544497	0.637114	0.685216	0.508066	0.588444
NCI_ErbB1_downstream_signaling_Pathway_.cytoskeleton_organization.	0.640716	0.601963	0.571165	0.712594	0.818408	0.757275	0.718033	0.696018	0.5332	0.574358	0.619128	0.500719	0.622194	0.547209	0.706786	0.527104	0.769419	0.789942	0.518831	0.588456	0.624272
NCI_ErbB1_downstream_signaling_Pathway_.lamellipodium_assembly.	0.549146	0.64642	0.796734	0.778431	0.721816	0.507277	0.519872	0.618243	0.647863	0.529423	0.636363	0.573924	0.563289	0.566149	0.730888	0.637015	0.666734	0.606024	0.597799	0.768295	0.537444
NCI_ErbB1_downstream_signaling_Pathway_.ruffle_organization.	0.540833	0.725217	0.578778	0.735903	0.801627	0.536337	0.676502	0.604834	0.691731	0.559576	0.649474	0.506763	0.589158	0.605727	0.723515	0.515187	0.837942	0.561711	0.593087	0.628538	0.622964
NCI_ErbB1_downstream_signaling_Pathway_.tight_junction_assembly.	0.515653	0.71182	0.795657	0.594224	0.693345	0.675102	0.626041	0.677468	0.566539	0.503057	0.543257	0.536342	0.810045	0.525392	0.558656	0.516532	0.662609	0.660651	0.622661	0.612609	0.707341
NCI_ErbB2_ErbB3_signaling_events_Main_Pathway	0.577642	0.51958	0.63387	0.63673	0.815339	0.661057	0.574756	0.663951	0.581762	0.642719	0.571756	0.667691	0.588866	0.546859	0.689691	0.669794	0.600892	0.715361	0.641561	0.674908	0.747154
NCI_ErbB2_ErbB3_signaling_events_Pathway_.activation_of_caspase_activity.	0.522038	0.567448	0.562471	0.65022	0.691578	0.603797	0.561413	0.62508	0.53688	0.544659	0.5361	0.577337	0.501271	0.587844	0.669648	0.646647	0.522999	0.733092	0.607472	0.72667	0.591936
NCI_ErbB2_ErbB3_signaling_events_Pathway_.apoptosis.	0.539894	0.615596	0.58454	0.545433	0.68665	0.586053	0.548194	0.606956	0.504875	0.537635	0.557321	0.537959	0.502612	0.594724	0.584446	0.651601	0.568355	0.796593	0.614552	0.71635	0.607652
NCI_ErbB2_ErbB3_signaling_events_Pathway_.cell_migration.	0.57689	0.51623	0.698397	0.761907	0.780321	0.674157	0.60064	0.576787	0.666038	0.632537	0.526108	0.652893	0.782437	0.522096	0.811259	0.507333	0.60551	0.627072	0.582542	0.606131	0.745009
NCI_ErbB2_ErbB3_signaling_events_Pathway_.cell_proliferation.	0.568877	0.610631	0.549709	0.740379	0.708359	0.503845	0.767855	0.615748	0.766963	0.522968	0.617287	0.622433	0.573973	0.617325	0.746694	0.708681	0.568293	0.610878	0.755662	0.508799	0.602773
NCI_ErbB2_ErbB3_signaling_events_Pathway_.heart_morphogenesis.	0.561891	0.563902	0.517729	0.695129	0.781063	0.520712	0.579763	0.602065	0.640145	0.519807	0.646393	0.544132	0.505141	0.502405	0.719806	0.70638	0.524581	0.620742	0.632681	0.643413	0.648719
NCI_ErbB2_ErbB3_signaling_events_Pathway_.mammary_gland_morphogenesis.	0.561891	0.563902	0.517729	0.695129	0.781063	0.520712	0.579763	0.602065	0.640145	0.519807	0.646393	0.544132	0.505141	0.502405	0.719806	0.70638	0.524581	0.620742	0.632681	0.643413	0.648719
NCI_ErbB2_ErbB3_signaling_events_Pathway_.myelination.	0.621961	0.513439	0.689448	0.675405	0.703342	0.630892	0.610419	0.70317	0.686284	0.715625	0.521934	0.574298	0.583914	0.622149	0.740252	0.684408	0.622601	0.666351	0.694016	0.641856	0.677915
NCI_ErbB2_ErbB3_signaling_events_Pathway_.nervous_system_development.	0.561891	0.563902	0.517729	0.695129	0.781063	0.520712	0.579763	0.602065	0.640145	0.519807	0.646393	0.544132	0.505141	0.502405	0.719806	0.70638	0.524581	0.620742	0.632681	0.643413	0.648719
NCI_ErbB4_signaling_events_Main_Pathway	0.547449	0.510619	0.632388	0.669464	0.756227	0.595497	0.525039	0.640461	0.593979	0.531426	0.66826	0.726735	0.815999	0.528313	0.679897	0.651825	0.577895	0.729289	0.710191	0.652799	0.704841
NCI_ErbB4_signaling_events_Pathway_.apoptosis.	0.625651	0.663552	0.681369	0.65696	0.718499	0.541897	0.515521	0.571946	0.626449	0.564355	0.569542	0.822463	0.945116	0.51879	0.719129	0.542442	0.519709	0.65997	0.610006	0.563002	0.527475
NCI_ErbB4_signaling_events_Pathway_.axon_guidance.	0.532774	0.520354	0.723973	0.661363	0.570627	0.652891	0.635729	0.593655	0.639459	0.592934	0.551506	0.762517	0.975927	0.601099	0.694749	0.634987	0.674804	0.564653	0.582226	0.581285	0.662859
NCI_ErbB4_signaling_events_Pathway_.cell_proliferation.	0.53561	0.571268	0.74755	0.719981	0.577583	0.553561	0.76124	0.643517	0.637294	0.513563	0.591077	0.791792	0.961422	0.558784	0.681942	0.711442	0.640509	0.604499	0.532861	0.544131	0.670293
NCI_ErbB4_signaling_events_Pathway_.chemotaxis.	0.625651	0.663552	0.681369	0.65696	0.718499	0.541897	0.515521	0.571946	0.626449	0.564355	0.569542	0.822463	0.945116	0.51879	0.719129	0.542442	0.519709	0.65997	0.610006	0.563002	0.527475
NCI_ErbB4_signaling_events_Pathway_.dendrite_morphogenesis.	0.625651	0.663552	0.681369	0.65696	0.718499	0.541897	0.515521	0.571946	0.626449	0.564355	0.569542	0.822463	0.945116	0.51879	0.719129	0.542442	0.519709	0.65997	0.610006	0.563002	0.527475
NCI_ErbB4_signaling_events_Pathway_.epithelial_cell_differentiation.	0.528505	0.613098	0.573426	0.578457	0.645759	0.599027	0.781257	0.783411	0.514227	0.570136	0.68381	0.827273	0.807159	0.548595	0.567403	0.502295	0.564787	0.718496	0.592636	0.685974	0.519128
NCI_ErbB4_signaling_events_Pathway_.glial_cell_differentiation.	0.631665	0.568442	0.859454	0.787353	0.709884	0.600759	0.842015	0.685404	0.70236	0.502201	0.573821	0.712021	0.889031	0.554919	0.695615	0.660961	0.640725	0.64361	0.550994	0.515356	0.673791
NCI_ErbB4_signaling_events_Pathway_.heart_development.	0.532774	0.520354	0.723973	0.661363	0.570627	0.652891	0.635729	0.593655	0.639459	0.592934	0.551506	0.762517	0.975927	0.601099	0.694749	0.634987	0.674804	0.564653	0.582226	0.581285	0.662859
NCI_ErbB4_signaling_events_Pathway_.neural_crest_cell_migration.	0.642549	0.543675	0.864414	0.739718	0.685881	0.620604	0.825069	0.685885	0.665224	0.569252	0.59792	0.784651	0.953874	0.576123	0.642123	0.806986	0.536178	0.571056	0.59793	0.653619	0.680875
NCI_ErbB_receptor_signaling_network_Main_Pathway	0.547719	0.63302	0.898049	0.650397	0.783158	0.587996	0.685967	0.678333	0.505621	0.557312	0.67076	0.903332	0.754171	0.540863	0.700088	0.878562	0.556932	0.60141	0.777582	0.560597	0.703527
NCI_FAS_CD95_signaling_Main_Pathway	0.575642	0.537032	0.634056	0.807882	0.783337	0.606179	0.506164	0.521018	0.6422	0.577472	0.682997	0.552762	0.545331	0.575208	0.774425	0.506489	0.789321	0.734349	0.646179	0.748262	0.603732
NCI_FAS_CD95_signaling_Pathway_.cell_cycle.	0.647495	0.574091	0.694159	0.75208	0.743231	0.657446	0.555147	0.524885	0.668207	0.671571	0.560881	0.631	0.895924	0.654498	0.707325	0.676614	0.876786	0.633156	0.595415	0.823098	0.575308
NCI_FAS_CD95_signaling_Pathway_.cell_migration.	0.512702	0.557101	0.768241	0.737193	0.7334	0.609673	0.521174	0.583028	0.559741	0.550436	0.618442	0.533411	0.666465	0.618223	0.68896	0.609294	0.837089	0.744494	0.56358	0.658996	0.592128
NCI_FAS_CD95_signaling_Pathway_.necroptosis.	0.5634	0.504517	0.745288	0.826243	0.761651	0.662793	0.817574	0.620354	0.507806	0.580679	0.748484	0.609198	0.710293	0.600401	0.781512	0.653514	0.925204	0.665301	0.573475	0.73411	0.676273
NCI_FAS_CD95_signaling_Pathway_.neuron_projection_development.	0.551882	0.577989	0.811391	0.813205	0.712249	0.61579	0.681383	0.602247	0.520402	0.580443	0.828048	0.517502	0.872341	0.599007	0.776463	0.507728	0.907673	0.721941	0.552926	0.72924	0.540041
NCI_FAS_CD95_signaling_Pathway_.release_of_cytochrome_c_from_mitochondria.	0.55379	0.662853	0.824433	0.812841	0.737383	0.611031	0.643217	0.60887	0.574194	0.540988	0.740943	0.621605	0.918161	0.681868	0.79093	0.565589	0.944379	0.711433	0.573839	0.778203	0.513019
NCI_FGF_signaling_Main_Pathway	0.560339	0.50917	0.662647	0.681724	0.853734	0.676975	0.757257	0.682911	0.616233	0.564427	0.540805	0.681721	0.684353	0.641253	0.69813	0.635673	0.568098	0.756166	0.839463	0.637768	0.674764
NCI_FGF_signaling_Pathway_.MAPKKK_cascade.	0.635724	0.705256	0.886576	0.501778	0.774629	0.581804	0.53645	0.530756	0.652002	0.670176	0.549931	0.551053	0.903354	0.603223	0.604972	0.664037	0.636387	0.689097	0.773739	0.709344	0.722689
NCI_FGF_signaling_Pathway_.cell_migration.	0.510459	0.511096	0.770477	0.556492	0.72229	0.530651	0.768316	0.587677	0.580016	0.732012	0.53128	0.644839	0.690404	0.693192	0.531928	0.780451	0.721528	0.659824	0.86595	0.516403	0.664952
NCI_FGF_signaling_Pathway_.negative_regulation_of_apoptosis.	0.67707	0.568437	0.500546	0.755591	0.858215	0.665863	0.850859	0.866132	0.589541	0.531981	0.551497	0.700494	0.724221	0.614322	0.785327	0.755025	0.537512	0.7339	0.730118	0.570484	0.525723
NCI_FOXA1_transcription_factor_network_Main_Pathway	0.722882	0.733886	0.896943	0.659092	0.597511	0.585988	0.540995	0.582454	0.805569	0.677917	0.628148	0.519376	0.650705	0.598369	0.70074	0.572342	0.55463	0.532104	0.642916	0.595525	0.509405
NCI_FOXA2_and_FOXA3_transcription_factor_networks_Main_Pathway	0.595947	0.622251	0.623741	0.647858	0.554501	0.623198	0.550625	0.664277	0.550467	0.627068	0.924858	0.828776	0.540038	0.652427	0.572801	0.597001	0.651111	0.764411	0.79135	0.53794	0.737734
NCI_FOXM1_transcription_factor_network_Main_Pathway	0.600058	0.579687	0.7532	0.614458	0.803739	0.567056	0.713789	0.734544	0.523643	0.713982	0.727404	0.560977	0.677685	0.722708	0.66293	0.633356	0.824384	0.695404	0.754678	0.836903	0.508773
NCI_Fanconi_anemia_Main_Pathway	0.707118	0.546481	0.887988	0.595889	0.757633	0.530399	0.71552	0.6708	0.640679	0.680439	0.732578	0.74049	0.666964	0.797977	0.639594	0.735329	0.865548	0.683996	0.770742	0.86613	0.552831
NCI_Fanconi_anemia_Pathway_.DNA_repair.	0.635551	0.533304	0.906422	0.585478	0.662692	0.533962	0.755092	0.690848	0.698338	0.640047	0.759742	0.731153	0.622578	0.774281	0.671819	0.767075	0.803205	0.692394	0.738959	0.91572	0.537892
NCI_Fanconi_anemia_Pathway_.G1_S_transition_checkpoint.	0.594113	0.503949	0.654913	0.506375	0.71149	0.506576	0.570286	0.600675	0.707973	0.694726	0.509233	0.695929	0.500526	0.673711	0.571152	0.738527	0.81972	0.748373	0.693797	0.831845	0.659023
NCI_Fanconi_anemia_Pathway_.Sister_Chromatid_Exchange_Process.	0.723507	0.558623	0.894672	0.616764	0.765311	0.533941	0.73391	0.672488	0.620505	0.687965	0.757584	0.755472	0.706667	0.77594	0.654548	0.716494	0.861621	0.669393	0.783131	0.845832	0.54794
NCI_Fanconi_anemia_Pathway_.regulation_of_double_strand_break_repair_via_homologous_recombination.	0.705979	0.534171	0.852945	0.568188	0.767363	0.538871	0.705687	0.655088	0.646205	0.673785	0.72032	0.73295	0.661031	0.78879	0.602525	0.743913	0.855155	0.690495	0.772942	0.862561	0.582587
NCI_Fc_epsilon_receptor_I_signaling_in_mast_cells_Main_Pathway	0.523125	0.63145	0.721999	0.567056	0.54447	0.552581	0.565624	0.780024	0.677187	0.678253	0.776552	0.82027	0.865883	0.78064	0.55518	0.617109	0.984584	0.618666	0.75927	0.591179	0.714754
NCI_Fc_epsilon_receptor_I_signaling_in_mast_cells_Pathway_.regulation_of_mast_cell_degranulation.	0.643204	0.535709	0.910613	0.660278	0.504469	0.631054	0.766075	0.573062	0.577345	0.564911	0.850483	0.517802	0.983155	0.528428	0.64017	0.82503	0.656357	0.572636	0.88468	0.737306	0.773495
NCI_FoxO_family_signaling_Main_Pathway	0.595013	0.512938	0.65093	0.656336	0.643755	0.533035	0.597406	0.569312	0.517345	0.535684	0.721657	0.580551	0.512645	0.605276	0.633045	0.541994	0.750999	0.577839	0.753487	0.520152	0.611791
NCI_GMCSF_mediated_signaling_events_Main_Pathway	0.545515	0.754295	0.774552	0.532455	0.788895	0.71145	0.694638	0.658871	0.777526	0.543272	0.750152	0.544593	0.573386	0.55715	0.517294	0.617046	0.577579	0.758639	0.80652	0.62781	0.845903
NCI_Glucocorticoid_receptor_regulatory_network_Main_Pathway	0.561596	0.676084	0.502542	0.672766	0.584995	0.59284	0.700998	0.685676	0.671053	0.656973	0.577456	0.748415	0.556932	0.579533	0.628831	0.768076	0.892247	0.650573	0.610632	0.663869	0.716538
NCI_Glucocorticoid_receptor_regulatory_network_Pathway_.MAPKKK_cascade.	0.542528	0.583218	0.808928	0.560205	0.695374	0.571549	0.75296	0.667357	0.698951	0.646281	0.677832	0.750143	0.577261	0.656711	0.545683	0.650884	0.880614	0.554707	0.680385	0.830118	0.618037
NCI_Glucocorticoid_receptor_regulatory_network_Pathway_.apoptosis.	0.542528	0.583218	0.808928	0.560205	0.695374	0.571549	0.75296	0.667357	0.698951	0.646281	0.677832	0.750143	0.577261	0.656711	0.545683	0.650884	0.880614	0.554707	0.680385	0.830118	0.618037
NCI_Glucocorticoid_receptor_regulatory_network_Pathway_.histone_acetylation.	0.542528	0.583218	0.808928	0.560205	0.695374	0.571549	0.75296	0.667357	0.698951	0.646281	0.677832	0.750143	0.577261	0.656711	0.545683	0.650884	0.880614	0.554707	0.680385	0.830118	0.618037
NCI_Glypican_1_network_Main_Pathway	0.66073	0.612438	0.790552	0.601693	0.805766	0.819757	0.547697	0.702918	0.507275	0.510519	0.560251	0.714559	0.783831	0.52914	0.68094	0.573119	0.658301	0.711597	0.72057	0.542671	0.669922
NCI_Glypican_1_network_Pathway_.BMP_signaling_pathway.	0.582362	0.606417	0.550206	0.63127	0.845999	0.759563	0.764371	0.690861	0.611472	0.514095	0.60765	0.778952	0.624421	0.58193	0.708292	0.632742	0.732415	0.702133	0.608801	0.540591	0.509727
[truncated: 1,396 more rows]

## Sheet: qv_classic_pal
pathway	TCGA-BLCA	TCGA-BRCA	TCGA-CESC	TCGA-COAD	TCGA-ESCA	TCGA-HNSC	TCGA-KIRC	TCGA-KIRP	TCGA-LIHC	TCGA-LUAD	TCGA-LUSC	TCGA-PAAD	TCGA-PCPG	TCGA-PRAD	TCGA-READ	TCGA-SARC	TCGA-SKCM	TCGA-STAD	TCGA-THCA	TCGA-THYM	TCGA-UCEC
[truncated: 3,022 more rows]

[truncated: 4 more sheets: auc_genecentric_pal, qv_genecentric_pal, auc_genes, qv_genes]
