# Supplementary material for: Algorithmically Reconstructed Molecular Pathways as the New Generation of Prognostic Molecular Biomarkers in Human Solid Cancers
Source: Proteomes. 2023 Aug 25;11(3):26. doi: 10.3390/proteomes11030026 (PMC10535530; doi:10.3390/proteomes11030026)
Supplement: Supplementary file 1 [file proteomes-11-00026-s001.zip › Supplementary_Table_S2.xlsx]

## Sheet: auc_gene
	TCGA-BLCA	TCGA-BRCA	TCGA-CESC	TCGA-COAD	TCGA-ESCA	TCGA-HNSC	TCGA-KIRC	TCGA-KIRP	TCGA-LIHC	TCGA-LUAD	TCGA-LUSC	TCGA-PAAD	TCGA-PCPG	TCGA-PRAD	TCGA-READ	TCGA-SARC	TCGA-SKCM	TCGA-STAD	TCGA-THCA	TCGA-THYM	TCGA-UCEC
TSPAN6	0.614716	0.771288	0.599781	0.504643	0.621212	0.800616	0.950154	0.874461	0.534232	0.864186	0.824335	0.588483	0.986965	0.595462	0.581325	0.559846	1	0.6105	0.554833	0.629167	0.55691
TNMD	0.84351	0.965014	0.983553	0.654352	0.809203	0.885458	0.840998	0.929741	0.657466	0.643405	0.798764	0.706461	0.569832	0.814327	0.560241	0.544402	0.660194	0.800292	0.737322	0.983333	0.748437
DPM1	0.73978	0.721239	0.676535	0.674814	0.937149	0.635413	0.668004	0.609591	0.658652	0.716409	0.785023	0.688202	0.957169	0.623846	0.612651	0.646718	0.854369	0.762083	0.639999	0.608333	0.596797
SCYL3	0.670031	0.672062	0.650219	0.779978	0.608305	0.667059	0.814017	0.817457	0.641294	0.818073	0.503821	0.580056	0.625698	0.617962	0.73012	0.611969	0.84466	0.608417	0.673662	0.7125	0.61302
C1orf112	0.889755	0.887412	0.983553	0.846005	0.972503	0.845572	0.701878	0.503287	0.761294	0.974781	0.987682	0.617978	0.573557	0.605308	0.808434	0.967181	0.563107	0.91975	0.593842	0.633333	0.804237
FGR	0.611906	0.620429	0.901316	0.659047	0.630191	0.523542	0.868416	0.661961	0.756712	0.943724	0.991137	0.929775	0.834264	0.578404	0.669277	0.600386	1	0.574833	0.615752	0.879167	0.782227
CFH	0.82141	0.797624	0.510965	0.911215	0.574635	0.659	0.537269	0.586961	0.677682	0.542404	0.774047	0.654494	0.89013	0.792038	0.960843	0.567568	0.84466	0.556583	0.554849	0.525	0.611987
FUCA2	0.804548	0.683256	0.669956	0.522451	0.691358	0.840773	0.554501	0.735776	0.669865	0.671811	0.594317	0.598315	0.94041	0.671731	0.542771	0.583012	0.776699	0.799333	0.645245	0.583333	0.667631
GCLC	0.634389	0.642417	0.605263	0.553271	0.653199	0.589913	0.522222	0.596659	0.687116	0.786731	0.945158	0.640449	0.66108	0.735731	0.54759	0.905405	0.699029	0.554917	0.732277	0.745833	0.693619
NFYA	0.650613	0.752524	0.751096	0.556026	0.786756	0.736735	0.608282	0.563254	0.793261	0.883849	0.69278	0.563202	0.556797	0.586654	0.607229	0.777992	0.61165	0.80975	0.665708	0.766667	0.608835
STPG1	0.674757	0.524516	0.538377	0.94974	0.737374	0.71102	0.871271	0.609375	0.772237	0.531452	0.507216	0.629213	0.50838	0.691423	0.907229	0.596525	0.669903	0.6475	0.630582	0.529167	0.517696
NIPAL3	0.57652	0.637272	0.692982	0.900092	0.684063	0.633738	0.775694	0.704418	0.746092	0.670959	0.882673	0.654494	0.543762	0.662885	0.875904	0.621622	0.699029	0.619333	0.765806	0.508333	0.628261
LAS1L	0.769162	0.776537	0.695175	0.738953	0.820426	0.704047	0.572094	0.509806	0.870674	0.783827	0.711806	0.526685	0.664804	0.586923	0.831325	0.818533	0.883495	0.697583	0.515671	0.575	0.502506
ENPP4	0.66837	0.61322	0.70614	0.833554	0.718294	0.797673	0.788863	0.834052	0.599569	0.704637	0.982438	0.547753	0.929236	0.615615	0.862048	0.915058	0.92233	0.535	0.628128	0.766667	0.6031
SEMA3F	0.654957	0.82699	0.957237	0.669354	0.635802	0.616036	0.799897	0.722845	0.972668	0.557649	0.79226	0.658708	0.808194	0.697115	0.766265	0.507722	0.592233	0.516917	0.948177	0.870833	0.651511
CFTR	0.654062	0.834707	0.803728	0.635218	0.534792	0.916289	0.75571	0.757651	0.876765	0.818262	0.971583	0.629213	0.655493	0.639154	0.643373	0.749035	1	0.67625	0.503548	0.797917	0.509584
ANKIB1	0.679101	0.607723	0.717105	0.549801	0.87037	0.621378	0.597377	0.541487	0.633046	0.838936	0.692658	0.544944	0.638734	0.642154	0.588554	0.569498	0.514563	0.763417	0.763267	0.875	0.630121
CYP51A1	0.506387	0.680556	0.717105	0.522502	0.683502	0.582488	0.875694	0.857974	0.523558	0.73874	0.778214	0.685393	0.681564	0.635135	0.504819	0.687259	0.640777	0.542083	0.616071	0.654167	0.536916
KRIT1	0.709377	0.525192	0.600877	0.62986	0.734007	0.631791	0.732433	0.725	0.773046	0.737872	0.60261	0.605337	0.880819	0.581385	0.612048	0.554054	0.524272	0.688583	0.626463	0.554167	0.751692
RAD52	0.665815	0.598869	0.631579	0.76268	0.511785	0.602725	0.622814	0.675216	0.759084	0.728814	0.701317	0.529494	0.614525	0.548077	0.627711	0.642857	0.543689	0.616583	0.593607	0.6875	0.700026
BAD	0.788579	0.717414	0.598684	0.832891	0.516274	0.616715	0.513349	0.502371	0.681833	0.588218	0.552525	0.660112	0.631285	0.625885	0.71506	0.505792	0.84466	0.796417	0.534251	0.633333	0.658331
LAP3	0.524911	0.641005	0.70614	0.613838	0.758698	0.614542	0.62374	0.868103	0.786469	0.542184	0.868201	0.689607	0.789572	0.500769	0.614458	0.640927	0.941748	0.68825	0.578978	0.691667	0.500852
CD99	0.544711	0.550625	0.942982	0.757475	0.653199	0.54962	0.877675	0.504957	0.611914	0.529211	0.582486	0.55618	0.521415	0.601962	0.730723	0.638996	0.631068	0.68925	0.645447	0.620833	0.85022
HS3ST1	0.621615	0.662657	0.64364	0.579753	0.635241	0.785585	0.705556	0.815841	0.550081	0.791213	0.574478	0.757022	0.791434	0.620115	0.593976	0.552124	0.776699	0.57175	0.514023	0.841667	0.519659
AOC1	0.558252	0.696971	0.549342	0.960965	0.531987	0.543372	0.638117	0.80819	0.669757	0.835985	0.513192	0.841292	0.83054	0.748577	0.926506	0.835907	0.854369	0.642833	0.786118	0.916667	0.861328
WNT16	0.633878	0.563243	0.549342	0.800286	0.691358	0.56619	0.61268	0.744881	0.532776	0.646577	0.756525	0.601124	0.530726	0.803731	0.845181	0.530888	0.834951	0.611542	0.539027	0.929167	0.537897
HECW1	0.569111	0.67265	0.758772	0.63879	0.656004	0.694857	0.775231	0.807759	0.538167	0.875738	0.844662	0.616573	0.540037	0.7435	0.568675	0.718147	0.92233	0.669417	0.925326	0.679167	0.63875
MAD1L1	0.610118	0.640577	0.549342	0.625064	0.786756	0.882878	0.848315	0.701724	0.671752	0.647145	0.797687	0.598315	0.633147	0.575288	0.629518	0.608108	0.582524	0.73725	0.650642	0.820833	0.501886
LASP1	0.788835	0.698747	0.671053	0.81493	0.670034	0.781556	0.55126	0.68125	0.79752	0.712433	0.664769	0.585674	0.718808	0.704385	0.672892	0.772201	0.728155	0.646917	0.83821	0.933333	0.596125
SNX11	0.730327	0.561123	0.674342	0.849781	0.750281	0.567231	0.752135	0.520474	0.837736	0.584477	0.533621	0.648876	0.834264	0.610115	0.849398	0.737452	0.902913	0.504083	0.812853	0.716667	0.5566
TMEM176A	0.629024	0.569924	0.700658	0.660425	0.671717	0.540339	0.826106	0.660884	0.628625	0.701985	0.653712	0.571629	0.731844	0.672385	0.565663	0.679537	0.961165	0.661667	0.631322	0.6375	0.600155
M6PR	0.612672	0.603218	0.617325	0.521941	0.792368	0.659181	0.552366	0.604957	0.520216	0.547644	0.54415	0.683989	0.571695	0.795769	0.536145	0.629344	0.631068	0.679333	0.599072	0.816667	0.603875
KLHL13	0.886178	0.92265	0.9375	0.808909	0.585297	0.579138	0.980401	0.862284	0.500809	0.60553	0.84702	0.594101	0.975791	0.893923	0.856024	0.704633	0.582524	0.699333	0.543701	0.733333	0.874709
CYP26B1	0.611267	0.833151	0.712719	0.902847	0.80752	0.634689	0.888992	0.88125	0.609111	0.625541	0.587101	0.518258	0.636872	0.729346	0.830723	0.627413	0.601942	0.550333	0.816687	0.616667	0.772617
ICA1	0.58559	0.774252	0.559211	0.710226	0.566218	0.864678	0.911368	0.578664	0.561132	0.914307	0.80848	0.907303	0.994413	0.778308	0.780723	0.764479	0.737864	0.78625	0.517824	0.6	0.735986
DBNDD1	0.795222	0.900843	0.958333	0.904276	0.599888	0.807452	0.595563	0.88847	0.81035	0.925765	0.646801	0.518258	0.994413	0.853808	0.969277	0.710425	0.582524	0.635	0.80342	0.675	0.949522
ALS2	0.565278	0.546056	0.60307	0.63532	0.7211	0.588464	0.742027	0.679741	0.560647	0.626487	0.602691	0.554775	0.800745	0.548115	0.500602	0.542471	0.563107	0.73025	0.706786	0.616667	0.565642
CASP10	0.557358	0.780737	0.710526	0.884733	0.56734	0.542421	0.522042	0.794935	0.532075	0.53	0.91357	0.526685	0.530726	0.676654	0.815663	0.621622	0.961165	0.604417	0.783175	0.816667	0.755154
CFLAR	0.636689	0.883475	0.595395	0.826156	0.52862	0.690873	0.59802	0.543319	0.567978	0.733548	0.977925	0.644663	0.960894	0.673654	0.841566	0.584942	0.980583	0.505917	0.680858	0.9125	0.737846
TFPI	0.755365	0.925227	0.923246	0.783958	0.570146	0.646188	0.736163	0.723491	0.603235	0.69864	0.9515	0.678371	0.800745	0.689192	0.924699	0.671815	0.941748	0.53225	0.923628	0.920833	0.896254
NDUFAF7	0.746934	0.525933	0.542763	0.599857	0.744108	0.508421	0.588529	0.636207	0.667008	0.879115	0.767989	0.542135	0.96648	0.512096	0.507229	0.61583	0.883495	0.661667	0.724845	0.625	0.558357
RBM5	0.501277	0.711021	0.725877	0.667874	0.686308	0.542738	0.517593	0.564655	0.787116	0.603226	0.829783	0.706461	0.633147	0.678769	0.539759	0.683398	0.650485	0.540333	0.531897	0.841667	0.710101
MTMR7	0.621359	0.571008	0.839912	0.878763	0.567621	0.529564	0.761265	0.730711	0.581887	0.517091	0.83584	0.561798	0.98324	0.818115	0.949398	0.832046	0.582524	0.50675	0.690611	0.925	0.837768
SLC7A2	0.721257	0.514659	0.815789	0.818043	0.670595	0.77232	0.531713	0.904849	0.901995	0.566739	0.901781	0.558989	0.780261	0.534115	0.906024	0.507722	0.669903	0.548167	0.738633	0.766667	0.879411
ARF5	0.784747	0.8608	0.580044	0.529799	0.780584	0.52902	0.51241	0.717349	0.755741	0.721018	0.764208	0.56882	0.845438	0.622654	0.551205	0.666023	0.92233	0.638083	0.721314	0.625	0.745492
SARM1	0.619699	0.689433	0.798246	0.647005	0.656566	0.691869	0.542117	0.58556	0.710189	0.507796	0.807484	0.705056	0.716946	0.528962	0.628916	0.592664	0.650485	0.577833	0.800091	0.691667	0.890261
POLDIP2	0.80161	0.737962	0.773026	0.558679	0.710999	0.589868	0.879913	0.567996	0.533261	0.850361	0.793073	0.639045	0.992551	0.559231	0.531928	0.862934	0.786408	0.578667	0.517185	0.525	0.714389
PLXND1	0.558252	0.520468	0.921053	0.560772	0.779461	0.786128	0.880736	0.818966	0.801186	0.583815	0.943288	0.678371	0.662942	0.595692	0.548193	0.916988	0.543689	0.764417	0.962234	0.983333	0.804908
AK2	0.782831	0.632591	0.951754	0.69752	0.841751	0.658502	0.786548	0.842888	0.595472	0.843607	0.548906	0.582865	0.94041	0.557462	0.633735	0.689189	0.650485	0.62375	0.637476	0.554167	0.55939
CD38	0.509198	0.590376	0.835526	0.848658	0.643098	0.663301	0.779745	0.533944	0.722264	0.574725	0.799659	0.692416	0.901304	0.772731	0.854819	0.727799	1	0.532083	0.780704	0.775	0.502506
FKBP4	0.738758	0.881915	0.958333	0.637514	0.70202	0.603676	0.937551	0.84903	0.638383	0.856264	0.966501	0.811798	0.582868	0.648923	0.707831	0.718147	0.572816	0.686917	0.781208	0.704167	0.670059
KDM1A	0.83559	0.742263	0.8125	0.734106	0.840067	0.824113	0.821528	0.655819	0.7731	0.85598	0.858728	0.575843	0.750466	0.604115	0.671084	0.795367	0.990291	0.744917	0.592514	0.504167	0.692431
RBM6	0.573199	0.64741	0.677632	0.507297	0.540965	0.580541	0.538477	0.521444	0.832507	0.625982	0.706683	0.803371	0.629423	0.688769	0.537952	0.735521	0.601942	0.54275	0.62537	0.816667	0.612503
CAMKK1	0.817961	0.505413	0.757675	0.652362	0.741863	0.588872	0.878987	0.78028	0.565714	0.510905	0.588178	0.686798	0.919926	0.548308	0.615663	0.503861	0.514563	0.574167	0.705895	0.704167	0.791837
RECQL	0.543051	0.52026	0.621711	0.511634	0.828844	0.772093	0.632292	0.61347	0.651536	0.536976	0.591186	0.636236	0.571695	0.727635	0.611446	0.876448	0.650485	0.685	0.616946	0.866667	0.717179
VPS50	0.597982	0.521332	0.549342	0.671548	0.794613	0.574701	0.839275	0.670905	0.787116	0.659691	0.639259	0.51264	0.679702	0.621135	0.711446	0.559846	0.504854	0.686917	0.706601	0.6125	0.729579
HSPB6	0.964614	0.951808	1	0.938157	0.778058	0.83851	0.795936	0.896121	0.659191	0.946407	0.992032	0.602528	0.916201	0.771154	0.936747	0.542471	0.61165	0.81025	0.877926	1	0.962542
ARHGAP33	0.72279	0.72594	0.683114	0.681141	0.760382	0.733792	0.862449	0.576078	0.908733	0.77701	0.72701	0.519663	0.975791	0.659692	0.761446	0.901544	0.592233	0.594417	0.668987	0.745833	0.522294
NDUFAB1	0.702606	0.849101	0.804825	0.663792	0.693603	0.525715	0.731379	0.521228	0.527493	0.783385	0.771445	0.757022	0.595903	0.621115	0.710241	0.901544	0.640777	0.52175	0.645833	0.641667	0.579902
PDK4	0.962315	0.952344	0.994518	0.989336	0.846801	0.881655	0.52909	0.924353	0.811321	0.915822	0.991829	0.605337	0.968343	0.836808	0.989157	0.65251	0.61165	0.828417	0.522094	0.658333	0.946009
SLC22A16	0.577542	0.638336	0.888158	0.615879	0.641414	0.507244	0.756096	0.550108	0.591617	0.540874	0.579356	0.72191	0.527002	0.660808	0.653614	0.739382	0.796117	0.70575	0.653955	0.504167	0.526892
ZMYND10	0.76188	0.805166	0.567982	0.57363	0.572671	0.614904	0.679321	0.818966	0.826469	0.754947	0.902329	0.63764	1	0.730365	0.625301	0.712355	0.776699	0.676917	0.558582	0.558333	0.633273
ABCB5	0.896909	0.955164	0.948465	0.934075	0.511785	0.54147	0.597544	0.507866	0.702156	0.700912	0.706826	0.625	0.614525	0.546846	0.969277	0.592664	0.951456	0.641583	0.54096	0.9375	0.815862
ARX	0.721513	0.510174	0.561404	0.772834	0.694164	0.648678	0.545216	0.674784	0.523801	0.569611	0.714367	0.782303	0.73743	0.614154	0.849398	0.559846	0.563107	0.529167	0.544508	0.908333	0.608525
SLC25A13	0.784236	0.654027	0.904605	0.694101	0.799663	0.603042	0.761908	0.647306	0.69159	0.917842	0.866249	0.626404	0.837989	0.522654	0.59759	0.525097	0.796117	0.782083	0.512712	0.541667	0.763989
ST7	0.641671	0.575293	0.698465	0.774518	0.524691	0.654201	0.561085	0.556681	0.688248	0.748414	0.958086	0.605337	0.582868	0.561096	0.619277	0.747104	0.84466	0.7175	0.806867	0.529167	0.569982
CDC27	0.654446	0.504249	0.652412	0.560976	0.883277	0.746967	0.501672	0.555711	0.652237	0.697503	0.600903	0.529494	0.802607	0.703731	0.585542	0.876448	0.699029	0.728167	0.756659	0.829167	0.729579
SLC4A1	0.539857	0.766951	0.637061	0.751709	0.574074	0.599692	0.968519	0.996121	0.785714	0.880788	0.957558	0.794944	0.540037	0.569654	0.833735	0.669884	0.61165	0.600833	0.82728	0.775	0.504986
CALCR	0.637072	0.834123	0.548246	0.591285	0.749158	0.562387	0.526337	0.913901	0.531105	0.558265	0.685787	0.633427	0.640596	0.692635	0.668373	0.648649	0.504854	0.696458	0.502203	0.533333	0.647326
HCCS	0.57256	0.703728	0.961623	0.761506	0.745791	0.509462	0.828421	0.696767	0.576442	0.706846	0.678449	0.728933	0.554935	0.645423	0.69759	0.650579	0.572816	0.6465	0.610321	0.6375	0.563369
DVL2	0.566811	0.531294	0.719298	0.672671	0.79798	0.678423	0.582086	0.715194	0.907008	0.693274	0.744085	0.647472	0.653631	0.739962	0.63494	0.814672	0.553398	0.500833	0.570537	0.529167	0.789873
PRSS22	0.673991	0.825273	0.933114	0.977396	0.789001	0.634553	0.964609	0.918534	0.827709	0.82306	0.758314	0.671348	0.512104	0.562231	0.900602	0.816602	0.76699	0.749583	0.845625	0.6375	0.80496
UPF1	0.735181	0.730385	0.676535	0.610879	0.699214	0.645962	0.858282	0.870151	0.791914	0.678313	0.615985	0.574438	0.692737	0.569962	0.556024	0.646718	0.514563	0.64925	0.732849	0.5	0.557479
SKAP2	0.673735	0.889349	0.846491	0.872538	0.737374	0.654564	0.570756	0.625539	0.637412	0.563236	0.904098	0.507022	0.757914	0.508885	0.881325	0.700772	0.757282	0.61025	0.581366	0.8625	0.646655
SLC25A5	0.630557	0.781153	0.971491	0.767833	0.523008	0.538799	0.933796	0.856034	0.655795	0.695736	0.754858	0.660112	0.608939	0.555904	0.665663	0.934363	0.621359	0.552333	0.580223	0.595833	0.743839
MCUB	0.638605	0.737942	0.574561	0.533575	0.82716	0.771414	0.858873	0.886853	0.560593	0.630149	0.508619	0.682584	0.934823	0.634692	0.727108	0.936293	0.990291	0.684208	0.726611	0.695833	0.695014
HOXA11	0.621742	0.613684	0.986842	0.62338	0.803872	0.931954	0.901479	0.800431	0.683342	0.61402	0.947557	0.787921	0.888268	0.552654	0.579518	0.600386	0.854369	0.900667	0.859833	0.7625	0.653836
POLR2J	0.830225	0.854854	0.66886	0.566282	0.898429	0.556003	0.621155	0.841487	0.736658	0.833475	0.821368	0.669944	0.530726	0.543692	0.543976	0.517375	0.825243	0.520333	0.598029	0.725	0.683028
DHX33	0.755876	0.517747	0.676535	0.66915	0.841751	0.686708	0.554848	0.633297	0.563558	0.792602	0.783316	0.52809	0.75419	0.519308	0.65	0.855212	0.737864	0.829083	0.672569	0.725	0.523379
MEOX1	0.905084	0.947415	0.995614	0.898051	0.500561	0.644694	0.619046	0.815409	0.665013	0.6132	0.646618	0.726124	0.67784	0.516096	0.930723	0.509653	0.941748	0.665833	0.571883	0.933333	0.816688
THSD7A	0.824476	0.833751	0.993421	0.822431	0.505051	0.587106	0.948971	0.948384	0.626523	0.723606	0.88682	0.509831	0.839851	0.581962	0.898193	0.812741	0.61165	0.581667	0.680118	0.658333	0.774012
LIG3	0.609223	0.827002	0.619518	0.611542	0.737374	0.540022	0.714532	0.631466	0.877197	0.881703	0.824945	0.501404	0.633147	0.715231	0.666265	0.590734	0.679612	0.758167	0.666431	0.633333	0.568019
RPAP3	0.699157	0.685905	0.720395	0.655526	0.921437	0.618616	0.775874	0.670474	0.712992	0.864091	0.843361	0.518258	0.657356	0.602346	0.544578	0.725869	0.854369	0.770167	0.531174	0.554167	0.586153
ACSM3	0.55953	0.804738	0.927632	0.8209	0.776655	0.860422	0.91322	0.760453	0.930728	0.53524	0.92975	0.654494	0.992551	0.591923	0.851807	0.640927	0.970874	0.669	0.623756	0.533333	0.643451
REXO5	0.635028	0.710061	0.892544	0.695785	0.521324	0.516706	0.637217	0.781897	0.870027	0.858883	0.85076	0.571629	0.75419	0.523538	0.500602	0.843629	0.61165	0.71875	0.758357	0.6375	0.650581
CIAPIN1	0.786919	0.694498	0.892544	0.594755	0.777778	0.64071	0.753627	0.754957	0.765984	0.751886	0.664282	0.581461	0.674115	0.5515	0.540361	0.743243	0.728155	0.693583	0.557136	0.55	0.752725
SPPL2B	0.84351	0.716786	0.688596	0.57664	0.655443	0.651621	0.815303	0.688793	0.869919	0.762459	0.700423	0.526685	0.839851	0.741846	0.694578	0.779923	0.737864	0.684667	0.561424	0.8125	0.676259
FAM214B	0.515713	0.613532	0.577851	0.920859	0.64927	0.520328	0.668853	0.554741	0.719461	0.52211	0.772868	0.543539	0.981378	0.622038	0.890964	0.540541	0.640777	0.659333	0.710166	0.945833	0.529527
COPZ2	0.749234	0.693766	0.832237	0.759108	0.63468	0.769694	0.615715	0.52597	0.622642	0.584825	0.629685	0.560393	0.687151	0.846231	0.866867	0.513514	0.796117	0.6855	0.821832	0.608333	0.921467
PRKAR2B	0.911472	0.806054	0.942982	0.960965	0.658249	0.713736	0.984311	0.861961	0.911752	0.630275	0.862794	0.884831	0.98324	0.664654	0.990964	0.779923	0.747573	0.82025	0.822252	0.995833	0.932317
MSL3	0.748595	0.506153	0.83114	0.568476	0.769921	0.545228	0.717773	0.576509	0.700485	0.63725	0.565818	0.828652	0.541899	0.541462	0.583735	0.920849	0.970874	0.732083	0.545433	0.9	0.536037
CREBBP	0.648697	0.518363	0.667763	0.736096	0.606622	0.544051	0.508873	0.669397	0.521509	0.583152	0.644646	0.577247	0.577281	0.629154	0.61988	0.851351	0.631068	0.5425	0.71975	0.895833	0.841075
TSPOAP1	0.761369	0.5882	0.822368	0.560823	0.705948	0.74167	0.64982	0.559267	0.571698	0.530663	0.772421	0.720506	0.629423	0.526808	0.589759	0.513514	0.747573	0.65775	0.834561	0.9	0.864944
MPO	0.689831	0.81762	0.827851	0.551128	0.526936	0.675842	0.575129	0.586207	0.772399	0.660449	0.880661	0.794944	0.752328	0.818712	0.544578	0.704633	0.980583	0.53125	0.695672	0.95	0.535417
PON1	0.532703	0.61112	0.617325	0.64527	0.558081	0.541991	0.762243	0.813685	0.855957	0.638387	0.839804	0.754213	0.543762	0.604731	0.569277	0.733591	0.640777	0.640917	0.618341	0.645833	0.574167
GCFC2	0.575115	0.618209	0.726974	0.547862	0.632997	0.602725	0.768261	0.881573	0.503235	0.689171	0.645052	0.509831	0.726257	0.601615	0.683735	0.683398	0.747573	0.6165	0.705054	0.583333	0.712064
WDR54	0.801226	0.810007	0.523026	0.7985	0.917508	0.911807	0.839815	0.783513	0.695957	0.533946	0.642044	0.654494	0.979516	0.541308	0.709639	0.573359	0.582524	0.634333	0.72202	0.508333	0.640196
CROT	0.540368	0.518355	0.673246	0.938361	0.671156	0.723832	0.974151	0.798599	0.519191	0.562794	0.641678	0.667135	0.536313	0.796962	0.893976	0.795367	0.757282	0.665833	0.684995	0.645833	0.867631
ABCB4	0.871998	0.64721	0.845395	0.776049	0.61532	0.671994	0.790226	0.707759	0.684474	0.875848	0.513721	0.539326	0.968343	0.593558	0.76506	0.540541	0.640777	0.541583	0.574775	0.720833	0.653836
KMT2E	0.679356	0.656187	0.733553	0.821921	0.64422	0.575063	0.544213	0.627155	0.604043	0.513493	0.829986	0.585674	0.692737	0.735192	0.763253	0.723938	0.660194	0.590917	0.620763	0.841667	0.822888
RHBDD2	0.681911	0.837795	0.504386	0.557761	0.866442	0.668236	0.873894	0.55097	0.557898	0.587855	0.735385	0.622191	0.668529	0.641385	0.572289	0.664093	0.84466	0.71375	0.879204	0.8125	0.75474
SOX8	0.892437	0.815904	0.958333	0.739463	0.535073	0.693046	0.533603	0.688578	0.526038	0.563536	0.659688	0.518258	0.623836	0.758077	0.714458	0.550193	0.893204	0.526167	0.775104	0.925	0.810695
IBTK	0.658022	0.524348	0.662281	0.628023	0.541526	0.77558	0.73822	0.686315	0.518275	0.703437	0.787462	0.585674	0.951583	0.625346	0.792169	0.573359	0.718447	0.660167	0.668617	0.7125	0.708551
ZNF195	0.748212	0.520408	0.833333	0.689713	0.688552	0.523089	0.717168	0.590625	0.815903	0.860777	0.641109	0.558989	0.668529	0.65	0.687349	0.542471	0.650485	0.910917	0.526096	0.5875	0.589822
MYCBP2	0.717169	0.842308	0.554825	0.515614	0.546016	0.635866	0.720653	0.738793	0.624744	0.536628	0.680259	0.644663	0.782123	0.733538	0.585542	0.57722	0.796117	0.537667	0.716539	0.966667	0.861793
FBXL3	0.723429	0.743495	0.898026	0.871364	0.578563	0.698796	0.781327	0.921983	0.785606	0.766405	0.894707	0.619382	0.558659	0.706577	0.875301	0.760618	0.776699	0.527583	0.84507	0.758333	0.9597
ITGAL	0.633878	0.721071	0.672149	0.867793	0.598204	0.563745	0.933308	0.744612	0.52469	0.817157	0.968453	0.897472	0.52514	0.526808	0.81988	0.814672	1	0.594417	0.594666	0.795833	0.526272
PDK2	0.711804	0.770028	0.779605	0.933973	0.639731	0.627309	0.83071	0.831573	0.6469	0.530821	0.81405	0.640449	0.744879	0.886308	0.887952	0.945946	0.825243	0.746833	0.557506	0.833333	0.866649
ITGA3	0.677312	0.646922	0.791667	0.83881	0.820988	0.826422	0.596348	0.849569	0.567817	0.559795	0.803358	0.807584	0.66108	0.881423	0.751205	0.839768	0.796117	0.585583	0.886669	0.629167	0.587652
ZFX	0.674502	0.57695	0.683114	0.683437	0.537598	0.502218	0.585082	0.782543	0.523881	0.506013	0.543865	0.620787	0.532588	0.711923	0.78012	0.69305	0.504854	0.579	0.729183	0.920833	0.900284
LAMP2	0.565789	0.575045	0.684211	0.541484	0.667228	0.55795	0.621116	0.627047	0.561509	0.551068	0.585617	0.585674	0.685289	0.610846	0.504217	0.550193	0.572816	0.675917	0.650356	0.525	0.551537
ITGA2B	0.628513	0.528117	0.634868	0.592101	0.726712	0.80795	0.528999	0.52931	0.671536	0.65038	0.725079	0.603933	0.836127	0.66	0.537349	0.561776	0.543689	0.540375	0.827852	0.529167	0.506587
ASB4	0.836101	0.841916	0.58114	0.542453	0.527217	0.803015	0.72689	0.891595	0.631051	0.623994	0.872551	0.733146	0.994413	0.777981	0.504819	0.631274	0.990291	0.543417	0.545467	0.654167	0.743322
GDE1	0.512775	0.694926	0.721491	0.939484	0.508418	0.674937	0.864815	0.518858	0.532129	0.645867	0.723921	0.567416	0.655493	0.690846	0.927711	0.835907	0.592233	0.503917	0.652946	0.670833	0.672126
C19orf60	0.788452	0.685521	0.516447	0.76717	0.823232	0.664297	0.685802	0.597306	0.665067	0.633778	0.663834	0.573034	0.981378	0.699308	0.827711	0.658301	0.533981	0.581583	0.609194	0.683333	0.624541
CRLF1	0.728539	0.618745	0.594298	0.876722	0.526375	0.574611	0.623817	0.813901	0.65779	0.694063	0.585617	0.70927	0.500931	0.655231	0.877711	0.671815	0.854369	0.696	0.763553	0.5625	0.57241
OSBPL7	0.67118	0.508429	0.560307	0.803296	0.62514	0.5431	0.624653	0.837823	0.699946	0.721586	0.711481	0.758427	0.988827	0.574346	0.639759	0.689189	0.582524	0.50325	0.613616	0.845833	0.743477
TMEM98	0.619954	0.640737	0.973684	0.872742	0.646465	0.637948	0.515676	0.849569	0.77531	0.513746	0.842264	0.557584	0.985102	0.537846	0.901205	0.550193	0.737864	0.542	0.841303	0.533333	0.868768
YBX2	0.592872	0.561091	0.895833	0.727727	0.746352	0.602907	0.552971	0.530603	0.567439	0.879683	0.936296	0.591292	0.577281	0.780558	0.533735	0.814672	0.533981	0.677833	0.621351	0.6875	0.615087
KRT33A	0.588017	0.567048	0.882675	0.687341	0.550505	0.834978	0.651517	0.806034	0.797925	0.623726	0.943125	0.5	0.521415	0.503269	0.574398	0.555985	0.92233	0.671083	0.532906	0.575	0.7907
MAP3K14	0.747956	0.671994	0.732456	0.814828	0.652076	0.770826	0.857124	0.6375	0.517951	0.624278	0.840028	0.821629	0.55121	0.785846	0.801205	0.527027	0.961165	0.595833	0.516815	0.820833	0.833996
ABCC8	0.943025	0.5254	0.963816	0.947393	0.866442	0.713827	0.734954	0.803879	0.590216	0.720418	0.826388	0.625	0.83054	0.681077	0.96506	0.596525	0.737864	0.784708	0.736077	0.708333	0.871299
CACNG3	0.509836	0.616993	0.623355	0.605802	0.658249	0.518494	0.51902	0.626347	0.814879	0.500931	0.588706	0.95927	0.828678	0.623077	0.637048	0.525097	1	0.528708	0.615382	0.825	0.695944
TMEM132A	0.920286	0.908824	0.955044	0.951424	0.655443	0.897275	0.707279	0.792888	0.858059	0.882682	0.988414	0.646067	0.595903	0.874192	0.953614	0.880309	0.815534	0.80275	0.878497	0.595833	0.918471
AP2B1	0.539857	0.646874	0.713816	0.571232	0.663861	0.67969	0.865278	0.507974	0.70841	0.632042	0.74193	0.651685	0.75419	0.686346	0.639157	0.610039	0.650485	0.80375	0.542272	0.595833	0.54358
TAC1	0.830097	0.798785	0.953947	0.782325	0.741582	0.812387	0.929231	0.693481	0.818329	0.727961	0.672128	0.610955	0.659218	0.529712	0.756024	0.897683	0.990291	0.7235	0.875723	0.729167	0.503074
ZNF263	0.560807	0.723707	0.822368	0.688846	0.592593	0.598832	0.549871	0.628233	0.812938	0.730423	0.525043	0.571629	0.709497	0.577769	0.744578	0.708494	0.68932	0.693667	0.588058	0.554167	0.762904
CX3CL1	0.858074	0.927171	0.686404	0.607154	0.594837	0.603088	0.757485	0.626185	0.660809	0.725657	0.779454	0.620787	0.869646	0.788115	0.660241	0.832046	0.679612	0.539333	0.897767	0.925	0.510772
SPATA20	0.504343	0.650587	0.868421	0.787529	0.588103	0.614406	0.636291	0.782004	0.585499	0.818167	0.627043	0.601124	0.858473	0.619154	0.629518	0.849421	0.650485	0.57025	0.632869	0.695833	0.604288
CACNA1G	0.703117	0.753189	0.971491	0.725125	0.608305	0.500905	0.540406	0.572198	0.588895	0.59341	0.606167	0.516854	0.839851	0.573904	0.76747	0.88417	0.504854	0.687958	0.676873	0.720833	0.875484
TNFRSF12A	0.636433	0.753549	0.757675	0.928411	0.865881	0.826331	0.622274	0.913362	0.573962	0.659123	0.572526	0.573034	0.821229	0.625923	0.827711	0.65251	0.728155	0.781917	0.837402	0.575	0.709532
DLX6	0.782831	0.667846	0.604167	0.674763	0.714085	0.859675	0.889892	0.551293	0.555013	0.729918	0.973067	0.679775	0.798883	0.553712	0.754819	0.69112	0.504854	0.633333	0.563509	0.883333	0.770602
MAP3K9	0.730072	0.625986	0.995614	0.578222	0.623457	0.637586	0.958873	0.780711	0.911213	0.736957	0.501972	0.606742	0.962756	0.600423	0.543976	0.532819	0.533981	0.694	0.627287	0.754167	0.865048
RALA	0.773122	0.677479	0.810307	0.555516	0.764871	0.541063	0.558925	0.579041	0.817305	0.587823	0.711521	0.542135	0.916201	0.519923	0.518675	0.824324	0.592233	0.600583	0.584813	0.645833	0.528701
BAIAP2L1	0.722151	0.836011	0.998904	0.546025	0.625701	0.741443	0.79411	0.58028	0.720701	0.902882	0.860029	0.799157	0.990689	0.709769	0.561446	0.658301	0.592233	0.710833	0.574506	0.920833	0.903332
KDM7A	0.672713	0.655623	0.601974	0.56368	0.59596	0.547356	0.603189	0.739009	0.76496	0.576934	0.611391	0.504213	0.642458	0.601846	0.581325	0.718147	0.757282	0.55625	0.526937	0.941667	0.500646
ETV1	0.623786	0.787355	0.828947	0.611746	0.750281	0.632063	0.690329	0.567134	0.525499	0.84064	0.960322	0.547753	0.668529	0.696692	0.786747	0.781853	0.514563	0.51625	0.850552	0.591667	0.64247
AGK	0.785514	0.658792	0.645833	0.641749	0.717733	0.652843	0.68768	0.643103	0.757466	0.863649	0.795959	0.674157	0.512104	0.624538	0.663855	0.503861	0.68932	0.659167	0.589857	0.695833	0.547765
ALDH3B1	0.629152	0.630271	0.532895	0.554648	0.625701	0.717222	0.684208	0.738362	0.608248	0.759745	0.990284	0.831461	0.990689	0.796923	0.523494	0.685328	0.601942	0.563667	0.900087	0.575	0.551899
TTC22	0.689448	0.501884	0.964912	0.963517	0.670034	0.714732	0.602495	0.588147	0.599623	0.814443	0.884828	0.901685	0.975791	0.766154	0.870482	0.611969	0.669903	0.606417	0.672838	0.825	0.520176
PHTF2	0.535769	0.78673	0.631579	0.504439	0.840629	0.617394	0.643287	0.58222	0.755148	0.808225	0.809619	0.793539	0.824953	0.772077	0.662651	0.951737	0.660194	0.691833	0.595877	0.808333	0.687523
CCL26	0.666837	0.552325	0.677632	0.71992	0.815376	0.639895	0.614725	0.805172	0.717089	0.668671	0.911599	0.594101	0.843575	0.654442	0.537349	0.559846	0.92233	0.64	0.836881	0.925	0.799948
FARP2	0.571027	0.617745	0.632675	0.699816	0.652637	0.531329	0.840445	0.737392	0.621402	0.704984	0.574152	0.634831	0.569832	0.549692	0.560843	0.503861	0.504854	0.757333	0.825649	0.65	0.511547
USH1C	0.780787	0.635812	0.692982	0.756506	0.534792	0.582896	0.728241	0.602694	0.562102	0.620601	0.591918	0.876404	0.787709	0.690577	0.570482	0.980695	0.825243	0.66475	0.762325	0.7625	0.684991
GGCT	0.874297	0.902155	0.979167	0.826309	0.894501	0.654156	0.77945	0.674946	0.840162	0.965407	0.970567	0.716292	0.810056	0.886462	0.836145	0.567568	0.708738	0.852333	0.953659	0.916667	0.891966
DBF4	0.911216	0.879375	0.987939	0.788703	0.973625	0.797537	0.776183	0.732112	0.843612	0.935517	0.968859	0.581461	0.510242	0.739692	0.701807	0.976834	0.708738	0.929333	0.50264	0.679167	0.666804
TBXA2R	0.673735	0.677811	0.990132	0.794061	0.504489	0.77988	0.650733	0.949138	0.947385	0.73358	0.946418	0.823034	0.921788	0.764308	0.690964	0.521236	0.699029	0.578	0.72118	0.666667	0.870886
IFRD1	0.55161	0.766711	0.762061	0.611542	0.524411	0.570445	0.777958	0.71875	0.766415	0.598081	0.599663	0.54073	0.607076	0.757654	0.506024	0.617761	0.533981	0.606083	0.510576	0.525	0.528236
LGALS14	0.577031	0.520876	0.559759	0.50472	0.645342	0.542059	0.645165	0.710022	0.608059	0.626677	0.51122	0.502809	0.886406	0.657942	0.575301	0.548263	0.990291	0.620833	0.715698	0.654167	0.696926
COX10	0.503194	0.512354	0.708333	0.865394	0.592031	0.660766	0.879501	0.514763	0.52372	0.745447	0.63493	0.605337	0.782123	0.670654	0.856024	0.774131	0.582524	0.500917	0.775256	0.658333	0.514389
GTF2IRD1	0.751022	0.925811	0.923246	0.949383	0.742985	0.575833	0.80535	0.622522	0.858383	0.854591	0.890601	0.755618	0.795158	0.566423	0.973494	0.53668	0.902913	0.686083	0.79967	0.7	0.726737
PAF1	0.512391	0.723847	0.586623	0.674814	0.727834	0.539795	0.646116	0.825754	0.614016	0.625004	0.529921	0.648876	0.540037	0.529577	0.71747	0.503861	0.650485	0.587667	0.519068	0.65	0.545905
VPS41	0.508431	0.511862	0.674342	0.623941	0.667789	0.556592	0.748971	0.542026	0.641509	0.668308	0.706074	0.566011	0.836127	0.623692	0.631325	0.602317	0.504854	0.615292	0.508424	0.6125	0.734694
ARHGAP44	0.724323	0.619165	0.862939	0.956679	0.693042	0.611327	0.755221	0.829203	0.538814	0.919421	0.995853	0.535112	0.988827	0.665885	0.978313	0.521236	0.970874	0.541333	0.550881	0.520833	0.82077
ELAC2	0.589039	0.50216	0.710526	0.565109	0.69248	0.525715	0.75198	0.706681	0.530135	0.71925	0.55289	0.716292	0.96648	0.570192	0.566265	0.525097	0.718447	0.598083	0.567141	0.520833	0.620511
SCIN	0.553526	0.511394	0.698465	0.970201	0.571268	0.858656	0.934439	0.566595	0.669299	0.64855	0.714042	0.761236	0.594041	0.5645	0.943373	0.621622	0.563107	0.740583	0.525037	0.675	0.507879
ARSD	0.523505	0.591032	0.611842	0.669762	0.707632	0.685485	0.903112	0.786961	0.764097	0.659092	0.82279	0.657303	0.832402	0.552154	0.627711	0.774131	0.883495	0.57875	0.574321	0.65	0.5752
PNPLA4	0.508431	0.514267	0.573465	0.631442	0.717172	0.766796	0.883282	0.79375	0.701941	0.521794	0.588097	0.676966	0.662942	0.508096	0.622892	0.777992	0.84466	0.702417	0.766445	0.591667	0.733454
MYH13	0.628258	0.653699	0.83443	0.636851	0.766274	0.751811	0.723148	0.60431	0.524933	0.511142	0.583991	0.605337	0.815642	0.698942	0.637952	0.785714	0.84466	0.54075	0.633054	0.720833	0.526479
ADIPOR2	0.657001	0.519859	0.682018	0.7761	0.594276	0.510775	0.640638	0.654526	0.705229	0.707951	0.516018	0.669944	0.985102	0.674173	0.711446	0.600386	0.533981	0.567417	0.825935	0.954167	0.673883
CDKL3	0.748595	0.697083	0.700658	0.752526	0.514029	0.677517	0.70778	0.636045	0.846523	0.739498	0.611411	0.533708	0.752328	0.608846	0.609639	0.803089	0.553398	0.598292	0.707896	0.5625	0.555464
UPP2	0.585973	0.751712	0.923246	0.54156	0.645062	0.595029	0.921579	0.901401	0.662803	0.539848	0.573055	0.589888	0.992551	0.663404	0.541867	0.571429	0.902913	0.5135	0.671526	0.614583	0.590545
PRSS21	0.508815	0.617517	0.748904	0.770232	0.699214	0.534815	0.697016	0.764655	0.636442	0.627024	0.591633	0.682584	0.620112	0.666269	0.762651	0.588803	1	0.63925	0.567813	0.766667	0.551847
MARK4	0.514819	0.792303	0.666667	0.559853	0.627385	0.657008	0.675103	0.574892	0.934825	0.713632	0.715749	0.573034	0.951583	0.607692	0.558434	0.69305	0.825243	0.512833	0.637577	0.6	0.572359
PROM1	0.75281	0.708245	0.705044	0.680171	0.569024	0.714143	0.847634	0.531034	0.852884	0.574725	0.653874	0.55618	0.824953	0.823923	0.559036	0.864865	0.708738	0.679667	0.874596	0.554167	0.729734
CCDC124	0.774144	0.769319	0.503289	0.56271	0.806958	0.595934	0.643647	0.675754	0.851105	0.667077	0.686601	0.551966	0.523277	0.561577	0.55	0.629344	0.912621	0.588167	0.610657	0.695833	0.701524
CEACAM21	0.506515	0.503433	0.539474	0.827738	0.639169	0.58697	0.8741	0.58125	0.697574	0.85033	0.960241	0.890449	0.668529	0.679423	0.700602	0.594595	1	0.525917	0.5474	0.829167	0.628261
PAFAH1B1	0.734926	0.720499	0.735746	0.915349	0.550505	0.509326	0.780967	0.635776	0.592615	0.679513	0.820433	0.644663	0.741155	0.767423	0.910241	0.505792	0.61165	0.5945	0.701338	0.829167	0.825833
NOS2	0.511497	0.528897	0.619518	0.601643	0.742985	0.513265	0.560777	0.875647	0.765606	0.770603	0.591471	0.560393	0.795158	0.662154	0.538554	0.602317	0.543689	0.627167	0.717716	0.691667	0.783105
DNAH9	0.901891	0.874434	0.857456	0.76467	0.590909	0.603314	0.872582	0.570366	0.651375	0.805385	0.881616	0.661517	0.709497	0.542923	0.775301	0.662162	0.970874	0.550667	0.768614	0.704167	0.566727
KIAA0100	0.534747	0.515915	0.64364	0.681906	0.508418	0.587378	0.832407	0.701616	0.88	0.625509	0.646679	0.557584	0.590317	0.504885	0.674096	0.650579	0.68932	0.698833	0.514797	0.808333	0.547042
SLC13A2	0.570644	0.795952	0.707237	0.89106	0.519641	0.670907	0.965123	0.888578	0.619677	0.735757	0.788784	0.699438	0.502793	0.637981	0.943373	0.793436	0.932039	0.549708	0.798863	0.925	0.789512
GAS7	0.867782	0.77092	0.97807	0.924074	0.531987	0.854763	0.600077	0.597522	0.508032	0.793517	0.935361	0.660112	0.897579	0.744846	0.919277	0.749035	0.514563	0.6375	0.531578	0.825	0.898528
TRAPPC6A	0.599004	0.799993	0.676535	0.551281	0.651515	0.641661	0.81268	0.684914	0.609757	0.638134	0.553663	0.626404	0.921788	0.621962	0.560843	0.947876	0.504854	0.502833	0.820319	0.858333	0.637251
MATK	0.617527	0.511546	0.651316	0.897949	0.689675	0.504708	0.933591	0.610991	0.603774	0.77196	0.883568	0.882022	0.616387	0.841154	0.813253	0.667954	0.902913	0.549667	0.572706	0.6375	0.719866
CEACAM7	0.53002	0.623378	0.594298	0.974997	0.63468	0.8204	0.953266	0.933836	0.65973	0.8057	0.644951	0.577247	0.510242	0.670846	0.978916	0.930502	0.961165	0.628417	0.630818	0.954167	0.734074
CD79B	0.773761	0.65856	0.982456	0.935912	0.528058	0.545817	0.708539	0.818966	0.515256	0.638702	0.614725	0.688202	0.640596	0.630231	0.946988	0.631274	1	0.631167	0.603595	0.8	0.761457
SCN4A	0.792667	0.960561	0.813596	0.886825	0.817621	0.680686	0.664493	0.940194	0.868571	0.716836	0.533234	0.773876	0.683426	0.752596	0.879518	0.513514	0.912621	0.537667	0.57496	0.854167	0.579747
ST7L	0.546755	0.508738	0.557018	0.569242	0.733446	0.510956	0.717824	0.70431	0.724798	0.627971	0.535857	0.539326	0.823091	0.507577	0.628313	0.650579	0.533981	0.614917	0.68222	0.508333	0.681271
TKTL1	0.643843	0.844089	0.766447	0.735024	0.609708	0.630523	0.603074	0.776455	0.617251	0.806111	0.83208	0.553371	0.692737	0.647846	0.81506	0.503861	0.941748	0.625583	0.725367	0.733333	0.546939
PAX6	0.775422	0.697811	0.89364	0.613838	0.584736	0.725235	0.763104	0.622845	0.624528	0.503835	0.920766	0.700843	0.594041	0.501692	0.724699	0.944015	0.805825	0.508042	0.62579	0.783333	0.887006
RPUSD1	0.856285	0.931436	0.924342	0.769619	0.792929	0.761771	0.717052	0.756142	0.885175	0.866237	0.890438	0.626404	0.566108	0.764538	0.895783	0.776062	0.776699	0.715	0.706988	0.504167	0.822423
RHBDF1	0.648314	0.788927	0.592105	0.679355	0.76936	0.517702	0.627405	0.903125	0.779137	0.75479	0.693552	0.655899	0.540037	0.650846	0.793976	0.853282	0.805825	0.68875	0.871738	0.633333	0.597985
LUC7L	0.687021	0.69165	0.595395	0.720533	0.561728	0.646369	0.732652	0.809591	0.808032	0.77297	0.523213	0.769663	0.607076	0.689615	0.76747	0.694981	0.669903	0.634417	0.55384	0.766667	0.535262
CACNA2D2	0.559147	0.62659	0.917763	0.791509	0.786756	0.730668	0.980067	0.956789	0.50655	0.928447	0.998496	0.636236	0.985102	0.606038	0.791566	0.621622	0.631068	0.731833	0.501631	0.654167	0.680703
BAIAP3	0.57141	0.54456	0.638158	0.779978	0.751403	0.521686	0.898457	0.734591	0.568949	0.588486	0.765713	0.733146	0.919926	0.789115	0.739759	0.749035	0.61165	0.66	0.905216	0.566667	0.568019
TSR3	0.626214	0.802513	0.504386	0.609042	0.638608	0.676431	0.56893	0.617134	0.771105	0.727204	0.583869	0.609551	0.543762	0.583731	0.548193	0.619691	0.718447	0.702333	0.635896	0.541667	0.547042
PIGQ	0.78347	0.879587	0.572368	0.513318	0.709877	0.65058	0.831019	0.537608	0.514016	0.560648	0.805635	0.504213	0.83054	0.582769	0.685542	0.851351	0.951456	0.629917	0.683481	0.529167	0.776699
CRAMP1	0.602325	0.60455	0.586623	0.573477	0.572952	0.651485	0.653704	0.596552	0.897736	0.630275	0.509208	0.702247	0.839851	0.625	0.684337	0.76834	0.669903	0.590167	0.690123	0.708333	0.736709
TEAD3	0.630685	0.572557	0.891447	0.766099	0.645342	0.549529	0.756417	0.786099	0.834609	0.728656	0.700057	0.585674	0.586592	0.809692	0.799398	0.57722	0.834951	0.562917	0.76103	0.55	0.840816
SELE	0.797649	0.611444	0.935307	0.620063	0.75982	0.634009	0.800926	0.960668	0.80345	0.746205	0.817546	0.508427	0.698324	0.644885	0.541566	0.833977	0.699029	0.618	0.6458	0.925	0.818807
DNAJC11	0.665049	0.591016	0.807018	0.806256	0.678451	0.515167	0.916127	0.928987	0.52	0.774074	0.648508	0.515449	0.83054	0.518962	0.76506	0.571429	0.728155	0.652167	0.671762	0.820833	0.527202
FMO3	0.512264	0.734685	0.51864	0.606644	0.632435	0.601005	0.556739	0.800862	0.812399	0.805258	0.836003	0.56882	0.795158	0.570904	0.733133	0.608108	0.834951	0.540667	0.501513	0.766667	0.659985
MYLIP	0.583802	0.68356	0.946272	0.758649	0.617284	0.65977	0.515947	0.764655	0.626415	0.684184	0.78669	0.698034	0.556797	0.504038	0.625904	0.683398	0.660194	0.583417	0.594498	0.679167	0.861689
NOX1	0.62583	0.801713	0.722588	0.532095	0.872054	0.565284	0.672312	0.652694	0.754933	0.846037	0.590007	0.813202	0.83054	0.707942	0.525904	0.76834	0.553398	0.83525	0.82047	0.854167	0.568949
E2F2	0.825498	0.921074	1	0.825543	0.800224	0.518924	0.932305	0.927155	0.938706	0.941767	0.979511	0.501404	0.89013	0.697154	0.795181	0.972973	0.737864	0.693833	0.646607	0.679167	0.95257
PSMB1	0.690981	0.670134	0.539474	0.60098	0.873737	0.788256	0.520936	0.523922	0.550889	0.666824	0.72323	0.518258	0.541899	0.565115	0.512048	0.561776	0.524272	0.661333	0.644976	0.729167	0.549884
SYN1	0.534747	0.726576	0.689693	0.579702	0.585859	0.571985	0.615818	0.564547	0.689865	0.560916	0.551183	0.713483	0.994413	0.721808	0.6	0.660232	0.601942	0.502583	0.832863	0.679167	0.787497
JARID2	0.669009	0.768027	0.816886	0.514389	0.716611	0.64895	0.624074	0.70431	0.727709	0.686898	0.880194	0.844101	0.502793	0.546692	0.577711	0.714286	0.621359	0.50275	0.573816	0.841667	0.641488
CDKL5	0.521845	0.606215	0.691886	0.565415	0.605499	0.60603	0.700206	0.608513	0.618976	0.838399	0.943166	0.505618	0.767225	0.635038	0.600602	0.586873	0.650485	0.560917	0.716034	0.616667	0.860294
CAMK1G	0.513413	0.670246	0.676535	0.511379	0.857464	0.791923	0.79312	0.914116	0.509757	0.506092	0.75185	0.79073	0.795158	0.791192	0.619277	0.581081	0.708738	0.662958	0.786706	0.891667	0.59194
CDK11A	0.70184	0.558198	0.762061	0.622461	0.598765	0.686934	0.694727	0.657866	0.661132	0.687924	0.595313	0.616573	0.877095	0.621269	0.796386	0.527027	0.76699	0.621083	0.507583	0.770833	0.683544
NADK	0.719085	0.502052	0.649123	0.858863	0.578002	0.647093	0.577392	0.543211	0.672776	0.787489	0.637653	0.660112	0.988827	0.655538	0.751205	0.756757	0.883495	0.570583	0.546677	0.879167	0.513201
TFAP2B	0.635922	0.514395	0.54057	0.646495	0.512907	0.855442	0.988066	0.996552	0.649353	0.631506	0.719876	0.745787	0.975791	0.604288	0.798193	0.920849	0.563107	0.504625	0.565039	0.866667	0.783053
TFAP2D	0.529509	0.517599	0.606908	0.666267	0.621212	0.582579	0.66232	0.744504	0.759326	0.701607	0.754045	0.551966	0.547486	0.667115	0.695783	0.530888	0.893204	0.520625	0.531174	0.910417	0.646293
DLEC1	0.540879	0.818188	0.582237	0.82488	0.546577	0.610875	0.649306	0.556681	0.650027	0.687119	0.811895	0.599719	0.778399	0.6955	0.759639	0.557915	0.737864	0.582167	0.617921	0.945833	0.588788
CYTH3	0.550204	0.761798	0.95614	0.68905	0.643659	0.688247	0.674949	0.689494	0.778706	0.504719	0.886576	0.577247	0.633147	0.708385	0.776506	0.851351	0.747573	0.52075	0.90076	0.570833	0.824541
ADAM22	0.677823	0.720131	0.924342	0.754567	0.564534	0.572754	0.708796	0.888793	0.6669	0.511331	0.748679	0.619382	0.575419	0.707423	0.79759	0.548263	0.631068	0.6425	0.910412	0.9875	0.900697
SYPL1	0.500383	0.534554	0.733553	0.537045	0.73064	0.594757	0.801775	0.718319	0.73186	0.524035	0.64985	0.582865	0.947858	0.814077	0.583735	0.700772	0.582524	0.559	0.802428	0.55	0.867528
CYB561	0.87302	0.884908	0.860746	0.530615	0.559484	0.634236	0.733616	0.622198	0.647224	0.789067	0.643142	0.740169	0.992551	0.562462	0.58494	0.623552	0.786408	0.639333	0.763519	0.633333	0.741307
SPAG9	0.688554	0.662445	0.751096	0.786101	0.717172	0.625045	0.558796	0.507974	0.592075	0.56513	0.81405	0.550562	0.746741	0.717346	0.75	0.505792	0.757282	0.576583	0.73258	0.8625	0.868768
CELSR3	0.8849	0.852622	0.991228	0.885294	0.728956	0.862323	0.774678	0.908621	0.95752	0.968406	0.898732	0.83427	0.992551	0.770038	0.963253	0.868726	0.601942	0.909417	0.669458	0.525	0.727616
AASS	0.768906	0.937021	0.916667	0.640576	0.672278	0.727816	0.828871	0.723707	0.76717	0.592084	0.730507	0.73736	0.927374	0.536808	0.686145	0.532819	0.563107	0.618333	0.845877	0.745833	0.95226
PLEKHG6	0.582141	0.7027	0.973684	0.875753	0.635241	0.747782	0.525231	0.59181	0.582695	0.853739	0.943166	0.779494	0.834264	0.639	0.713253	0.901544	0.92233	0.584417	0.501648	0.733333	0.875381
SS18L2	0.772611	0.771636	0.83443	0.538626	0.809764	0.534453	0.645769	0.761961	0.659084	0.757441	0.561753	0.52809	0.653631	0.744077	0.55	0.698842	0.970874	0.642917	0.618257	0.704167	0.74544
MPND	0.671564	0.772556	0.747807	0.925911	0.54826	0.701286	0.537114	0.560345	0.633962	0.508064	0.677494	0.575843	0.750466	0.741423	0.91747	0.830116	0.747573	0.677167	0.719095	0.591667	0.740067
MGST1	0.604113	0.698075	0.746711	0.82784	0.573513	0.750136	0.621836	0.591164	0.769542	0.759966	0.56781	0.717697	0.994413	0.504731	0.721084	0.818533	0.524272	0.503	0.780266	0.975	0.635236
CRY1	0.55161	0.5003	0.830044	0.590519	0.515152	0.580904	0.769985	0.62667	0.503181	0.629375	0.835393	0.575843	0.780261	0.545692	0.723494	0.583012	0.553398	0.528	0.727014	0.7125	0.739447
PGLYRP1	0.512136	0.639192	0.632675	0.65772	0.570988	0.614995	0.683282	0.524192	0.838544	0.764306	0.898264	0.603933	0.931099	0.529962	0.672892	0.712355	1	0.627417	0.606235	0.5875	0.552674
NFIX	0.892821	0.814055	0.944079	0.642617	0.740741	0.915746	0.732613	0.708836	0.568625	0.880819	0.948614	0.529494	0.67784	0.540269	0.742771	0.824324	0.757282	0.706417	0.606706	0.633333	0.842986
ST3GAL1	0.600664	0.696035	0.650219	0.55873	0.683502	0.684037	0.608513	0.728341	0.634447	0.535019	0.724368	0.585674	0.970205	0.782192	0.51988	0.627413	0.757282	0.57825	0.588243	0.9375	0.681219
MMP25	0.526316	0.627674	0.662281	0.854985	0.806958	0.69694	0.931173	0.699192	0.567763	0.633621	0.816225	0.72191	0.916201	0.560577	0.761446	0.573359	0.970874	0.571083	0.610808	0.816667	0.589667
IL32	0.610118	0.688653	0.927632	0.578273	0.835017	0.675254	0.881224	0.870043	0.658329	0.521889	0.84389	0.772472	0.66108	0.524	0.703614	0.679537	0.970874	0.721083	0.625034	0.520833	0.734952
PKD1	0.802504	0.718871	0.817982	0.695734	0.505612	0.546949	0.742078	0.56972	0.730512	0.551747	0.708716	0.660112	0.970205	0.709885	0.706627	0.822394	0.912621	0.564917	0.769707	0.979167	0.953139
MAPK8IP2	0.733776	0.853486	0.549342	0.695632	0.769921	0.576557	0.733963	0.663524	0.85531	0.661617	0.744491	0.567416	0.988827	0.752327	0.656627	0.509653	0.834951	0.529333	0.881978	0.61875	0.778817
MED24	0.755365	0.683856	0.650219	0.529901	0.78844	0.509598	0.65571	0.613147	0.867709	0.655399	0.638345	0.504213	0.612663	0.550115	0.631325	0.739382	0.825243	0.653917	0.599879	0.658333	0.655231
RHOBTB2	0.609351	0.542948	0.791667	0.512705	0.616162	0.601367	0.630221	0.669612	0.802642	0.747088	0.985731	0.509831	0.761639	0.821885	0.538554	0.637066	0.504854	0.512917	0.721012	0.7375	0.838233
HEATR5B	0.584951	0.57679	0.607456	0.737218	0.525814	0.681637	0.543904	0.721013	0.574394	0.571063	0.770672	0.627809	0.506518	0.507692	0.727711	0.625483	0.61165	0.636	0.645749	0.895833	0.681994
SEC62	0.694047	0.590952	0.883772	0.778039	0.599888	0.602092	0.799074	0.82931	0.859838	0.539627	0.682982	0.525281	0.545624	0.749308	0.869277	0.789575	0.834951	0.541	0.783495	0.833333	0.824696
RPS20	0.524655	0.654883	0.83114	0.524288	0.684624	0.563156	0.819933	0.839009	0.746523	0.641006	0.560899	0.570225	0.642458	0.591154	0.527108	0.515444	0.815534	0.5785	0.698245	0.791667	0.635236
CSDE1	0.772739	0.77248	0.79386	0.822125	0.524691	0.756248	0.7393	0.845582	0.520108	0.562699	0.727458	0.544944	0.728119	0.736269	0.874699	0.781853	0.737864	0.608417	0.65224	0.741667	0.809248
UBE3C	0.5663	0.605827	0.620614	0.510358	0.684063	0.564062	0.737088	0.585668	0.650566	0.729287	0.671477	0.640449	0.582868	0.568962	0.577108	0.517375	0.805825	0.655417	0.516848	0.7125	0.621803
REV3L	0.823199	0.828858	0.938596	0.745943	0.546016	0.557769	0.660648	0.632759	0.570782	0.741376	0.923083	0.710674	0.649907	0.783692	0.872289	0.73166	0.660194	0.550083	0.758206	0.816667	0.78109
TENM1	0.648825	0.916257	0.935307	0.886876	0.584175	0.510141	0.87464	0.690302	0.731186	0.543872	0.691316	0.51264	0.992551	0.598846	0.949398	0.588803	0.660194	0.56725	0.917373	0.929167	0.760682
PAX7	0.507665	0.701892	0.787281	0.639479	0.512626	0.606483	0.553048	0.688362	0.699326	0.691112	0.788093	0.627809	0.629423	0.596154	0.622892	0.664093	0.951456	0.526083	0.590917	0.954167	0.666494
MASP2	0.645631	0.854862	0.652412	0.824421	0.772727	0.600643	0.60418	0.666541	0.710728	0.666304	0.876372	0.61236	0.657356	0.609769	0.81988	0.69305	0.650485	0.523792	0.718792	0.941667	0.85859
IYD	0.606413	0.617105	0.697917	0.61144	0.571268	0.829998	0.918801	0.805927	0.869542	0.501973	0.950809	0.780899	0.590317	0.531692	0.546386	0.901544	0.970874	0.732292	0.843187	0.620833	0.801292
FAM76A	0.616122	0.729032	0.718202	0.758904	0.618126	0.546632	0.691384	0.799515	0.566685	0.670423	0.851207	0.508427	0.862197	0.813	0.833735	0.509653	0.854369	0.5035	0.738045	0.870833	0.78047
TRAF3IP3	0.576776	0.642765	0.861842	0.846107	0.583614	0.670726	0.851865	0.519935	0.525391	0.647887	0.702354	0.803371	0.748603	0.522654	0.857831	0.598456	1	0.561667	0.601628	0.7875	0.558615
POMT2	0.831375	0.537559	0.677632	0.551383	0.801347	0.80709	0.666152	0.611853	0.832884	0.792475	0.664973	0.591292	0.66108	0.504885	0.549398	0.681467	0.912621	0.685917	0.707711	0.875	0.583983
VTA1	0.692514	0.647882	0.781798	0.768395	0.836139	0.504346	0.772042	0.649138	0.634555	0.65341	0.808806	0.515449	0.731844	0.6565	0.766265	0.604247	0.524272	0.655	0.706652	0.645833	0.531026
MLXIPL	0.515457	0.910784	0.503289	0.902286	0.627385	0.773497	0.597145	0.503772	0.64345	0.701575	0.654931	0.641854	0.996276	0.63175	0.968675	0.696911	0.961165	0.708417	0.796795	0.766667	0.61333
BAZ1B	0.597471	0.690698	0.513158	0.56715	0.880471	0.6954	0.531842	0.619935	0.681132	0.753622	0.614562	0.59691	0.6946	0.654885	0.551807	0.872587	0.601942	0.743833	0.506558	0.720833	0.671248
RANBP9	0.525933	0.7023	0.634868	0.648485	0.572391	0.75498	0.770525	0.784698	0.581671	0.791181	0.537564	0.514045	0.513966	0.523923	0.715663	0.727799	0.640777	0.520583	0.6458	0.7875	0.629553
ETV7	0.743357	0.823641	0.936404	0.630013	0.847924	0.667874	0.919907	0.834698	0.533585	0.736988	0.567993	0.514045	0.519553	0.578654	0.872289	0.596525	0.970874	0.672667	0.671375	0.7	0.652338
SPRTN	0.664921	0.712657	0.797149	0.53235	0.840629	0.562568	0.71776	0.733513	0.814933	0.836884	0.824742	0.577247	0.674115	0.682596	0.592169	0.611969	0.650485	0.791	0.748806	0.579167	0.556549
METTL13	0.730455	0.820608	0.628289	0.512552	0.833333	0.63745	0.752366	0.690517	0.846253	0.803996	0.692739	0.570225	0.705773	0.584577	0.683133	0.704633	0.504854	0.79475	0.584527	0.579167	0.601395
DYRK4	0.552504	0.625286	0.926535	0.560618	0.681257	0.536536	0.6009	0.833351	0.523881	0.509043	0.640133	0.816011	0.815642	0.639462	0.659639	0.675676	0.728155	0.582417	0.578743	0.620833	0.615035
ZNF207	0.734159	0.686857	0.811404	0.587764	0.87486	0.532642	0.659915	0.647091	0.872237	0.877032	0.739735	0.508427	0.504655	0.559692	0.596386	0.816602	0.728155	0.76375	0.642622	0.670833	0.601602
UQCRC1	0.696219	0.738506	0.854167	0.869732	0.616162	0.756565	0.92999	0.649677	0.513531	0.7249	0.728799	0.544944	0.871508	0.537423	0.811446	0.953668	0.805825	0.6505	0.65836	0.654167	0.815397
STARD3NL	0.515074	0.583655	0.923246	0.522911	0.723345	0.70115	0.624357	0.724569	0.662965	0.568254	0.862387	0.525281	0.955307	0.544962	0.66747	0.554054	0.737864	0.601333	0.626463	0.591667	0.681581
CD9	0.511497	0.833843	0.697368	0.74579	0.731762	0.604808	0.802289	0.834267	0.500755	0.720702	0.714774	0.522472	0.651769	0.758923	0.709639	0.84556	0.699029	0.541083	0.605428	0.566667	0.559545
HHATL	0.757665	0.890629	0.764254	0.846158	0.675926	0.765031	0.567863	0.644343	0.539623	0.663195	0.897085	0.692416	0.834264	0.715635	0.763253	0.565637	0.582524	0.670167	0.529526	0.645833	0.790907
NCAPD2	0.852964	0.780473	0.984649	0.630421	0.887767	0.833982	0.5241	0.672845	0.896819	0.848815	0.967355	0.563202	0.527002	0.642962	0.671084	0.934363	0.660194	0.85325	0.587655	0.708333	0.780883
IFFO1	0.80953	0.670638	0.960526	0.824931	0.627385	0.590819	0.934877	0.869289	0.871752	0.666761	0.91109	0.910112	0.821229	0.7015	0.764458	0.828185	0.514563	0.534917	0.612927	0.9625	0.931594
GIPR	0.588273	0.500496	0.83443	0.677722	0.664703	0.597519	0.536163	0.689009	0.565768	0.653347	0.724104	0.692416	0.638734	0.686712	0.743373	0.675676	0.786408	0.571667	0.857883	0.941667	0.540067
PHF7	0.517246	0.691038	0.51864	0.915808	0.510662	0.674801	0.781173	0.552371	0.596496	0.528896	0.680279	0.609551	0.519553	0.538885	0.898795	0.554054	0.514563	0.569917	0.533175	0.929167	0.560579
SEMA3G	0.903679	0.958153	0.986842	0.94377	0.694164	0.766163	0.921193	0.997845	0.781078	0.953035	0.989227	0.705056	0.893855	0.558423	0.922289	0.818533	0.504854	0.652083	0.530065	0.729167	0.741049
NISCH	0.620465	0.776601	0.936404	0.772477	0.712121	0.766978	0.869985	0.876509	0.894879	0.595303	0.915684	0.651685	0.752328	0.6135	0.70241	0.604247	0.543689	0.5585	0.504641	0.695833	0.740015
STAB1	0.710271	0.697955	0.762061	0.934177	0.605499	0.612912	0.876955	0.667888	0.823774	0.566329	0.764656	0.890449	0.895717	0.527077	0.881325	0.702703	0.84466	0.5065	0.74171	0.679167	0.628985
FUZ	0.640649	0.57773	0.724781	0.716961	0.572391	0.689877	0.607922	0.652263	0.639137	0.51201	0.683287	0.724719	0.672253	0.539269	0.757229	0.741313	0.68932	0.737667	0.535748	0.733333	0.605528
SLC6A13	0.548544	0.523624	0.682018	0.564905	0.775533	0.646324	0.653189	0.568211	0.759892	0.952877	0.961318	0.603933	0.750466	0.530365	0.508434	0.895753	0.660194	0.522917	0.621772	0.85	0.509222
IDS	0.704778	0.608627	0.524123	0.841004	0.56229	0.51983	0.575077	0.764763	0.614555	0.50838	0.806366	0.502809	0.932961	0.761077	0.804217	0.718147	0.786408	0.692417	0.522733	0.833333	0.830225
PRSS3	0.531426	0.642633	0.904605	0.779008	0.574635	0.738003	0.918184	0.958351	0.578706	0.826232	0.819457	0.856742	0.962756	0.595808	0.645783	0.527027	0.592233	0.561417	0.720961	0.508333	0.740274
ZNF200	0.760731	0.779777	0.699561	0.784672	0.78844	0.852907	0.564635	0.586746	0.878598	0.759287	0.663834	0.661517	0.683426	0.508288	0.728916	0.868726	0.873786	0.83775	0.610842	0.575	0.538724
CD4	0.680889	0.540035	0.652412	0.882998	0.758137	0.58851	0.890303	0.669612	0.923989	0.751318	0.943247	0.911517	0.692737	0.518615	0.858434	0.741313	0.990291	0.619833	0.644757	0.729167	0.517696
LRRC23	0.583546	0.681652	0.845395	0.566537	0.663861	0.514986	0.711343	0.832543	0.57434	0.635546	0.775713	0.535112	0.901304	0.659	0.528916	0.822394	0.592233	0.509708	0.683044	0.795833	0.592198
BTK	0.715892	0.618277	0.526316	0.92438	0.54321	0.575788	0.921476	0.837608	0.665337	0.867326	0.981868	0.912921	0.651769	0.559962	0.933735	0.689189	1	0.50275	0.559288	0.775	0.60496
HFE	0.609351	0.633648	0.664474	0.6816	0.652637	0.607751	0.729707	0.60431	0.609919	0.683584	0.613099	0.51264	0.949721	0.933231	0.754819	0.710425	0.650485	0.56225	0.539565	0.683333	0.658538
SCMH1	0.673352	0.699859	0.944079	0.753699	0.564534	0.615311	0.707613	0.644504	0.765606	0.559827	0.847914	0.509831	0.530726	0.527192	0.786145	0.65444	0.873786	0.551083	0.51066	0.804167	0.824076
FYN	0.802376	0.792948	0.968202	0.758598	0.535915	0.677925	0.775952	0.738147	0.818005	0.685541	0.910399	0.747191	0.994413	0.700923	0.773494	0.592664	0.815534	0.534333	0.899247	0.925	0.923482
HIVEP2	0.588528	0.711613	0.557018	0.637718	0.643098	0.529428	0.64195	0.691918	0.619784	0.510621	0.690747	0.648876	0.621974	0.686269	0.668675	0.793436	0.854369	0.526667	0.732883	0.925	0.719659
FMO1	0.502427	0.765231	0.595395	0.605878	0.785073	0.755614	0.602701	0.696659	0.57973	0.760345	0.750386	0.651685	0.990689	0.742654	0.542169	0.801158	0.728155	0.691208	0.864978	0.804167	0.79597
ELOA	0.650358	0.501552	0.787281	0.742678	0.749719	0.547447	0.775154	0.865733	0.664259	0.564972	0.771282	0.51264	0.579143	0.535577	0.745783	0.814672	0.640777	0.521333	0.611784	0.5625	0.521002
LYPLA2	0.793434	0.891229	0.946272	0.717165	0.7211	0.581221	0.862937	0.527478	0.632884	0.856737	0.588137	0.523876	0.642458	0.635577	0.524699	0.611969	0.61165	0.573417	0.898103	0.879167	0.850168
CLCN6	0.610629	0.902927	0.898026	0.732218	0.560606	0.661536	0.528884	0.599353	0.559407	0.598838	0.901415	0.768258	0.592179	0.529308	0.713855	0.754826	0.61165	0.543	0.682018	0.8	0.905761
MRC2	0.73978	0.503705	0.933114	0.646137	0.600449	0.627535	0.70126	0.815409	0.650512	0.683742	0.80035	0.647472	0.823091	0.742577	0.622892	0.774131	0.563107	0.508	0.886131	0.770833	0.875226
SLC6A7	0.724323	0.597645	0.891447	0.705939	0.799383	0.855895	0.724987	0.748276	0.680189	0.741596	0.594723	0.692416	0.800745	0.674654	0.64759	0.673745	0.961165	0.77225	0.504674	0.970833	0.524619
TSPAN9	0.565789	0.63576	0.924342	0.521839	0.662738	0.809625	0.54838	0.897629	0.755148	0.75217	0.732458	0.615169	0.675978	0.628808	0.529518	0.631274	0.84466	0.533833	0.662026	0.516667	0.806148
BTBD7	0.589295	0.703052	0.547149	0.853097	0.538159	0.534181	0.69375	0.575323	0.629111	0.571979	0.571225	0.516854	0.506518	0.733769	0.869277	0.563707	0.650485	0.517333	0.708401	0.733333	0.754792
APBA3	0.801993	0.758277	0.598684	0.507654	0.71156	0.629527	0.841461	0.601616	0.819137	0.753969	0.658367	0.765449	0.519553	0.534385	0.663855	0.859073	0.747573	0.521917	0.55073	0.570833	0.504934
MKS1	0.825243	0.670486	0.526316	0.660425	0.837262	0.616534	0.546103	0.827909	0.807925	0.811097	0.737011	0.56882	0.566108	0.577115	0.73494	0.548263	0.776699	0.73225	0.676167	0.591667	0.526789
ABHD5	0.549821	0.717602	0.921053	0.953158	0.513468	0.857887	0.93732	0.556358	0.65283	0.784332	0.908123	0.622191	0.757914	0.687	0.930723	0.542471	0.592233	0.657667	0.697875	0.854167	0.705502
ANOS1	0.561957	0.567308	0.686404	0.876875	0.741863	0.537532	0.731044	0.566056	0.583989	0.97838	0.978616	0.532303	0.875233	0.652654	0.703012	0.80695	0.854369	0.770833	0.723786	0.583333	0.609093
AKAP8L	0.657639	0.743099	0.642544	0.680427	0.753086	0.668961	0.600347	0.612716	0.926792	0.730423	0.604033	0.521067	0.536313	0.602923	0.841566	0.876448	0.61165	0.52225	0.518614	0.65	0.578869
MBTD1	0.671308	0.570636	0.505482	0.569701	0.63468	0.580043	0.500283	0.559159	0.544205	0.7552	0.599073	0.662921	0.586592	0.524808	0.572892	0.714286	0.592233	0.6995	0.6269	0.825	0.659675
UTP18	0.722024	0.777329	0.72807	0.758802	0.927609	0.695219	0.6549	0.534267	0.794825	0.765048	0.775307	0.557584	0.61825	0.603692	0.698795	0.801158	0.825243	0.876417	0.595793	0.654167	0.560424
RNF216	0.578947	0.503353	0.861842	0.524696	0.782267	0.642521	0.598354	0.504849	0.847062	0.729192	0.582141	0.66573	0.713222	0.730192	0.568675	0.739382	0.640777	0.621667	0.518597	0.866667	0.841798
TTC19	0.513286	0.577694	0.748904	0.78508	0.515713	0.702508	0.895885	0.68319	0.747278	0.568128	0.8582	0.567416	0.530726	0.517962	0.766265	0.623552	0.553398	0.649833	0.598668	0.520833	0.593232
PTBP1	0.862417	0.920594	0.935307	0.583937	0.873176	0.66063	0.597119	0.515841	0.821887	0.792823	0.799089	0.581461	0.66108	0.629385	0.662651	0.928571	0.572816	0.81525	0.50148	0.570833	0.646655
DPF1	0.766863	0.75875	0.889254	0.712981	0.882155	0.930913	0.688194	0.520744	0.825175	0.669618	0.903752	0.591292	0.975791	0.818654	0.740964	0.955598	0.893204	0.818583	0.553218	0.75	0.785172
SYT7	0.733776	0.72468	0.72807	0.754567	0.77385	0.625226	0.971168	0.981681	0.720755	0.918726	0.800309	0.605337	0.938547	0.610692	0.866265	0.505792	0.970874	0.520833	0.712402	0.720833	0.544872
LARS2	0.69954	0.693526	0.555921	0.509542	0.598765	0.610196	0.953498	0.752047	0.569811	0.707035	0.504147	0.589888	0.824953	0.540962	0.573494	0.602317	0.504854	0.749417	0.649852	0.520833	0.602015
PIK3C2A	0.671436	0.64931	0.763158	0.540769	0.508418	0.576648	0.833951	0.903987	0.525822	0.595651	0.847223	0.515449	0.575419	0.679115	0.616867	0.681467	0.679612	0.580583	0.771018	0.695833	0.768122
PLAUR	0.544456	0.889497	0.726974	0.576538	0.954545	0.807905	0.800592	0.744612	0.641671	0.584036	0.715993	0.658708	0.614525	0.568654	0.554819	0.772201	0.757282	0.767333	0.782452	0.733333	0.749574
ANLN	0.851814	0.960149	0.998904	0.911624	0.943322	0.831809	0.897222	0.860345	0.955148	0.982167	0.994878	0.889045	0.936685	0.598731	0.863253	0.888031	0.728155	0.923583	0.752388	0.754167	0.933919
WIZ	0.622637	0.769071	0.629386	0.50199	0.660494	0.694404	0.531996	0.691703	0.872075	0.631821	0.696073	0.595506	0.556797	0.524192	0.596386	0.795367	0.980583	0.54275	0.51853	0.845833	0.659468
RABGAP1	0.750255	0.639649	0.671053	0.767374	0.563973	0.550752	0.717644	0.801724	0.657736	0.547675	0.690422	0.52809	0.804469	0.803077	0.839759	0.584942	0.650485	0.510583	0.796543	0.633333	0.811935
DCN	0.917987	0.901607	0.998904	0.93285	0.539282	0.579002	0.95072	0.976401	0.92814	0.844649	0.91918	0.525281	0.998138	0.747154	0.955422	0.567568	0.631068	0.778667	0.911555	0.879167	0.975304
QPCTL	0.824859	0.817772	0.660088	0.697928	0.826599	0.742847	0.799447	0.694397	0.8069	0.850945	0.710952	0.766854	0.668529	0.742346	0.795783	0.683398	0.834951	0.609833	0.502539	0.670833	0.863859
PPP5C	0.794967	0.819304	0.582237	0.547199	0.777217	0.659725	0.719084	0.735453	0.576927	0.700944	0.64985	0.658708	0.556797	0.545731	0.531928	0.750965	0.718447	0.675917	0.841034	0.508333	0.517179
CEP68	0.781681	0.939549	0.929825	0.641545	0.510662	0.639804	0.622672	0.847198	0.861294	0.515197	0.512155	0.752809	0.849162	0.829962	0.714458	0.546332	0.514563	0.589667	0.806699	0.6125	0.920279
MAP4K3	0.636944	0.526021	0.589912	0.51939	0.617284	0.514352	0.942876	0.906789	0.662426	0.731086	0.512521	0.615169	0.662942	0.537423	0.614458	0.65444	0.514563	0.56325	0.734396	0.654167	0.734126
ZBTB32	0.509198	0.727228	0.526316	0.575365	0.774411	0.81216	0.833179	0.607435	0.733854	0.724095	0.629218	0.703652	0.891993	0.646173	0.525904	0.936293	1	0.616	0.664094	0.945833	0.563162
TYROBP	0.544711	0.682712	0.593202	0.797275	0.826038	0.666199	0.951183	0.881358	0.652453	0.846448	0.975526	0.86236	0.817505	0.519846	0.760241	0.69305	0.980583	0.612917	0.690443	0.675	0.608008
TMEM159	0.625958	0.587947	0.607456	0.654557	0.684063	0.654654	0.738889	0.789871	0.578544	0.798062	0.726807	0.65309	0.882682	0.601808	0.780723	0.666023	0.815534	0.6165	0.716875	0.520833	0.847946
GABRA3	0.684211	0.599774	0.816886	0.748342	0.811728	0.589596	0.540316	0.693481	0.583666	0.641385	0.974368	0.514045	0.824953	0.887635	0.733133	0.783784	0.543689	0.558792	0.604251	0.879167	0.56466
BRCA1	0.888605	0.780253	0.997807	0.787223	0.919192	0.824701	0.739172	0.781897	0.725876	0.876353	0.940076	0.734551	0.729981	0.535462	0.716867	0.957529	0.68932	0.8945	0.553218	0.658333	0.795918
ERCC1	0.657256	0.642657	0.58443	0.54281	0.654882	0.503214	0.69213	0.518103	0.706307	0.683016	0.626799	0.589888	0.696462	0.646731	0.500602	0.725869	0.669903	0.57825	0.684255	0.866667	0.582743
CD22	0.795733	0.686065	0.708333	0.903613	0.593715	0.587242	0.694509	0.752586	0.597736	0.657403	0.872998	0.752809	0.901304	0.608038	0.937349	0.797297	0.990291	0.50725	0.591976	0.891667	0.828623
SEMA3B	0.743613	0.507481	0.799342	0.877283	0.757576	0.548941	0.920576	0.721659	0.638652	0.864344	0.97825	0.651685	0.998138	0.794346	0.792169	0.889961	0.61165	0.638667	0.711057	0.775	0.811883
MBTPS2	0.532192	0.58195	0.725877	0.69451	0.659371	0.557361	0.573765	0.659914	0.534717	0.784522	0.628222	0.671348	0.625698	0.596077	0.557229	0.774131	0.61165	0.7135	0.636131	0.591667	0.78326
PRICKLE3	0.748723	0.802177	0.952851	0.669813	0.820426	0.589279	0.705787	0.584375	0.739946	0.835369	0.938979	0.706461	0.979516	0.818115	0.885542	0.789575	0.873786	0.764833	0.636215	0.5125	0.732627
LTF	0.62187	0.702756	0.741228	0.750179	0.704265	0.832398	0.773302	0.671875	0.505067	0.598618	0.522116	0.577247	0.530726	0.688885	0.79759	0.853282	0.864078	0.641	0.898305	0.920833	0.591785
EXTL3	0.657128	0.661384	0.741228	0.536432	0.644781	0.799031	0.680941	0.567241	0.770081	0.598807	0.5361	0.598315	0.633147	0.736385	0.607229	0.608108	0.951456	0.533833	0.523271	0.5	0.615913
NR1H4	0.717936	0.687577	0.690241	0.937341	0.553872	0.663007	0.71893	0.775216	0.742049	0.713884	0.944487	0.639045	0.998138	0.720385	0.911446	0.828185	0.543689	0.5605	0.53035	0.9125	0.673728
ELOVL5	0.510986	0.579334	0.519737	0.691703	0.749158	0.671405	0.759877	0.572091	0.625606	0.585614	0.583543	0.800562	0.986965	0.552808	0.578313	0.766409	0.572816	0.504917	0.794828	0.9625	0.516249
ALOX5	0.537557	0.537703	0.745614	0.62537	0.66835	0.570536	0.854835	0.913578	0.605391	0.903765	0.989674	0.719101	0.932961	0.596654	0.520482	0.642857	0.990291	0.632667	0.784436	0.733333	0.518264
KDM5D	0.530148	0.55819	0.655154	0.571538	0.58193	0.599194	0.598058	0.662769	0.573639	0.52869	0.633547	0.549157	0.640596	0.577692	0.545181	0.65251	0.990291	0.62325	0.543449	0.933333	0.661431
CALCOCO1	0.83789	0.921426	0.887061	0.753138	0.739057	0.807045	0.682587	0.770366	0.55973	0.896885	0.989471	0.560393	0.67784	0.757385	0.755422	0.795367	0.514563	0.696667	0.686306	0.866667	0.963317
UBR7	0.528487	0.699723	0.769737	0.828554	0.687991	0.616398	0.503652	0.503233	0.643127	0.635009	0.565148	0.553371	0.769088	0.608923	0.898193	0.816602	0.718447	0.585	0.591774	0.6125	0.664531
MAP4K5	0.569111	0.602522	0.841009	0.602306	0.721661	0.559399	0.523997	0.670151	0.565984	0.63826	0.589276	0.549157	0.675978	0.7235	0.773494	0.876448	0.553398	0.596917	0.744317	0.716667	0.858331
EHD3	0.617399	0.69055	0.645833	0.653689	0.693042	0.736463	0.776826	0.899569	0.906199	0.512799	0.558257	0.72191	0.769088	0.6385	0.575904	0.710425	0.524272	0.545083	0.543264	0.754167	0.78047
PSMC4	0.785769	0.930236	0.845395	0.5398	0.883277	0.713419	0.720345	0.577371	0.923504	0.869836	0.887552	0.668539	0.547486	0.525808	0.51988	0.617761	0.514563	0.721917	0.605377	0.675	0.782898
MAN2B2	0.505238	0.568592	0.716009	0.841412	0.619529	0.551385	0.689558	0.74806	0.668518	0.514345	0.863444	0.549157	0.932961	0.577077	0.730723	0.581081	0.757282	0.511583	0.64881	0.691667	0.60992
SLC7A14	0.787046	0.939909	0.807018	0.977651	0.774411	0.814628	0.951016	0.946606	0.514501	0.694284	0.64117	0.610955	0.994413	0.769385	0.974699	0.581081	0.951456	0.679167	0.695874	0.795833	0.57179
CLDN11	0.815023	0.954104	0.933114	0.931217	0.560045	0.82864	0.942413	0.926832	0.650296	0.874349	0.858932	0.639045	0.711359	0.805885	0.937349	0.610039	0.941748	0.636833	0.641646	0.804167	0.776182
SLC25A39	0.893076	0.921378	0.98136	0.639963	0.840629	0.681728	0.885494	0.585237	0.922749	0.919421	0.927636	0.671348	0.744879	0.747846	0.790361	0.675676	0.815534	0.68325	0.591236	0.833333	0.932472
MVP	0.545733	0.763134	0.638158	0.897081	0.636925	0.570264	0.762551	0.870582	0.735094	0.642395	0.889666	0.567416	0.996276	0.678923	0.703012	0.633205	0.640777	0.605667	0.900155	0.808333	0.574839
NUB1	0.575626	0.506209	0.578947	0.656598	0.800786	0.637224	0.513452	0.616595	0.77779	0.640627	0.767501	0.511236	0.566108	0.584154	0.514458	0.548263	0.932039	0.65775	0.680253	0.529167	0.738776
PGM3	0.732499	0.662605	0.635965	0.636136	0.592593	0.650127	0.754372	0.500539	0.514771	0.798472	0.542036	0.509831	0.795158	0.555346	0.522289	0.776062	0.660194	0.798333	0.542541	0.766667	0.62356
RWDD2A	0.543689	0.581762	0.873904	0.602306	0.679012	0.575561	0.62626	0.578448	0.601779	0.603257	0.752175	0.696629	0.841713	0.6265	0.613855	0.920849	0.504854	0.550833	0.753161	0.808333	0.715577
CLK1	0.644354	0.776169	0.554825	0.55225	0.598204	0.575969	0.792207	0.684698	0.530027	0.595556	0.708472	0.658708	0.739292	0.577827	0.537952	0.797297	0.854369	0.523667	0.61434	0.75	0.818807
POLR3B	0.662749	0.502124	0.660088	0.599551	0.608305	0.626901	0.951106	0.882112	0.599299	0.530253	0.527421	0.594101	0.919926	0.550038	0.639157	0.503861	0.708738	0.674583	0.649987	0.516667	0.627383
ANGEL1	0.640649	0.595497	0.760965	0.648178	0.553872	0.726413	0.734182	0.751401	0.648949	0.569611	0.672331	0.689607	0.793296	0.545	0.759036	0.548263	0.718447	0.7125	0.512291	0.7625	0.756652
RNF14	0.641415	0.542479	0.809211	0.918461	0.65881	0.607706	0.665792	0.678017	0.667978	0.545466	0.749654	0.571629	0.523277	0.675692	0.968072	0.857143	0.504854	0.567	0.595591	0.6	0.748075
DNASE1L1	0.726622	0.707605	0.507675	0.586999	0.611111	0.520622	0.622016	0.52333	0.696604	0.595619	0.76307	0.639045	0.795158	0.633615	0.714458	0.604247	0.514563	0.533083	0.513603	0.804167	0.610592
DDX11	0.894226	0.714478	0.970395	0.757679	0.933782	0.872917	0.784311	0.832651	0.837466	0.873592	0.927636	0.706461	0.549348	0.523923	0.862651	0.928571	0.834951	0.865917	0.551049	0.683333	0.795867
HEBP1	0.510986	0.58175	0.919956	0.743035	0.714927	0.562115	0.79946	0.548491	0.798005	0.701607	0.853972	0.639045	0.992551	0.527038	0.579518	0.805019	0.524272	0.70225	0.82617	0.8	0.865254
GPRC5A	0.669392	0.874802	0.688596	0.526584	0.608305	0.524629	0.919136	0.840086	0.755094	0.8568	0.988576	0.824438	0.975791	0.560038	0.540964	0.872587	0.786408	0.864167	0.504439	0.833333	0.708292
MAMLD1	0.73978	0.809983	0.810307	0.758496	0.524691	0.621559	0.552289	0.66681	0.541402	0.511063	0.763721	0.748596	0.623836	0.903692	0.836145	0.843629	0.893204	0.531833	0.887241	0.666667	0.927667
CD6	0.609862	0.669198	0.759868	0.762884	0.694725	0.512269	0.910905	0.705011	0.511213	0.524256	0.780429	0.796348	0.713222	0.5505	0.700602	0.689189	1	0.602167	0.555741	0.8	0.531129
TACC3	0.921436	0.961745	1	0.748852	0.901235	0.889261	0.869316	0.860991	0.924097	0.920336	0.968087	0.605337	0.914339	0.682231	0.69759	0.959459	0.76699	0.85925	0.511938	0.570833	0.959855
UFL1	0.641032	0.52378	0.585526	0.659914	0.547138	0.78554	0.607047	0.757651	0.64248	0.670865	0.619156	0.581461	0.610801	0.711481	0.688554	0.517375	0.669903	0.54725	0.639898	0.841667	0.76962
POLA2	0.896014	0.868857	0.927632	0.781202	0.90853	0.855985	0.508783	0.555226	0.923342	0.828425	0.894748	0.551966	0.687151	0.504615	0.842771	0.820463	0.68932	0.837833	0.61207	0.608333	0.829036
ZC3H3	0.84977	0.906892	0.760965	0.531483	0.906285	0.753531	0.714609	0.546875	0.932884	0.793265	0.758395	0.595506	0.849162	0.562077	0.766265	0.799228	0.563107	0.787167	0.523608	0.679167	0.78543
CAPN1	0.688171	0.773968	0.961623	0.73732	0.74018	0.607072	0.681327	0.757543	0.727224	0.758987	0.785552	0.650281	0.623836	0.799115	0.542771	0.687259	0.553398	0.507667	0.642521	0.545833	0.707931
ACPP	0.634773	0.530285	0.974781	0.523013	0.606622	0.813428	0.994573	0.999246	0.609757	0.512609	0.531364	0.648876	0.955307	0.6595	0.663253	0.951737	0.514563	0.53275	0.754994	0.65	0.676259
MDH1	0.504727	0.57763	0.842105	0.868864	0.580808	0.722564	0.918493	0.709698	0.628841	0.677366	0.812281	0.58427	0.798883	0.718346	0.938554	0.965251	0.679612	0.654083	0.622108	0.533333	0.508396
SLC30A9	0.533725	0.605723	0.70943	0.720176	0.645903	0.791787	0.92284	0.887931	0.517143	0.643736	0.748801	0.688202	0.668529	0.523308	0.823494	0.638996	0.543689	0.55575	0.693402	0.516667	0.626608
MTMR11	0.635411	0.536586	0.798246	0.792428	0.710438	0.74176	0.864506	0.649892	0.805768	0.835432	0.528864	0.75	0.929236	0.840558	0.703012	0.513514	0.737864	0.712	0.893193	0.770833	0.892534
COX15	0.512647	0.562115	0.628289	0.717165	0.66835	0.589008	0.740021	0.511746	0.525229	0.730834	0.569477	0.52809	0.901304	0.545769	0.689759	0.938224	0.68932	0.697333	0.699623	0.541667	0.635546
CCDC88C	0.51418	0.776553	0.921053	0.788499	0.643659	0.544323	0.736728	0.919289	0.532075	0.62352	0.503842	0.523876	0.659218	0.505654	0.613855	0.666023	0.990291	0.6905	0.688341	0.770833	0.756394
YAF2	0.545989	0.5883	0.805921	0.602664	0.798541	0.522501	0.624614	0.570851	0.704528	0.603447	0.575047	0.72191	0.729981	0.797058	0.593373	0.606178	0.92233	0.592167	0.729419	0.654167	0.775562
ZMYND11	0.766479	0.521756	0.929825	0.726452	0.609989	0.741036	0.894136	0.86972	0.53159	0.630306	0.888731	0.554775	0.638734	0.781077	0.866867	0.903475	0.76699	0.503833	0.797249	0.629167	0.879153
WAS	0.619826	0.654003	0.712719	0.890703	0.710438	0.597247	0.923945	0.803825	0.597089	0.703342	0.942597	0.917135	0.72067	0.547404	0.839759	0.694981	1	0.540083	0.535176	0.658333	0.585895
DPEP1	0.574604	0.87339	0.547149	0.912695	0.549383	0.716905	0.872737	0.786961	0.578706	0.816258	0.512196	0.58427	0.910615	0.533885	0.990361	0.548263	0.902913	0.55175	0.633088	0.7	0.627848
BID	0.884645	0.659124	0.914474	0.804776	0.88945	0.8228	0.904321	0.792672	0.701402	0.656661	0.818237	0.557584	0.776536	0.522615	0.796386	0.625483	0.873786	0.8785	0.94199	0.5375	0.753087
MATR3	0.551099	0.53295	0.593202	0.612614	0.59147	0.714596	0.789095	0.614224	0.640108	0.693274	0.508984	0.550562	0.541899	0.559712	0.549398	0.878378	0.650485	0.72325	0.524163	0.858333	0.701886
NPC1L1	0.732243	0.625046	0.721491	0.715634	0.564534	0.719305	0.752083	0.698707	0.677574	0.732932	0.59454	0.794944	0.674115	0.591288	0.675904	0.864865	0.796117	0.567417	0.501026	0.85625	0.552209
XYLT2	0.784619	0.721255	0.547149	0.505919	0.635802	0.845029	0.627341	0.838147	0.866199	0.841839	0.843768	0.502809	0.804469	0.578692	0.51506	0.611969	0.650485	0.58375	0.761501	0.625	0.585327
RGPD5	0.565789	0.566552	0.925439	0.571895	0.550786	0.555437	0.530851	0.547899	0.604043	0.538759	0.553947	0.676966	0.52514	0.594058	0.670181	0.586873	0.980583	0.543417	0.556699	0.570833	0.59566
STMN4	0.769545	0.653559	0.946272	0.98806	0.618967	0.591181	0.60054	0.691433	0.501887	0.592447	0.676884	0.502809	0.986965	0.654115	0.999398	0.764479	0.932039	0.689167	0.662144	0.55	0.746629
NUDCD3	0.549566	0.556954	0.851974	0.525105	0.678451	0.502354	0.550437	0.660022	0.831429	0.634157	0.577567	0.686798	0.592179	0.752192	0.524699	0.517375	0.504854	0.525833	0.647296	0.679167	0.829036
ISL1	0.833929	0.599129	0.633772	0.669252	0.790685	0.73094	0.536883	0.678556	0.627035	0.605845	0.729165	0.759831	0.964618	0.792923	0.848795	0.774131	0.728155	0.671917	0.815628	0.508333	0.696409
CHDH	0.746295	0.563071	0.505482	0.517553	0.579686	0.743933	0.86448	0.627586	0.525822	0.616987	0.888365	0.502809	1	0.734692	0.753012	0.637066	0.893204	0.817917	0.62769	0.670833	0.524464
IL20RA	0.612928	0.709157	0.558114	0.793652	0.545455	0.734879	0.906096	0.505496	0.81186	0.855664	0.687454	0.741573	0.741155	0.516538	0.869277	0.741313	0.990291	0.6185	0.899179	0.770833	0.673263
CLCA1	0.613567	0.633079	0.655154	0.956424	0.575758	0.596251	0.547479	0.660022	0.740458	0.566487	0.537625	0.772472	0.595903	0.547712	0.948193	0.505792	0.961165	0.678	0.661118	0.5875	0.530974
CLCA4	0.66441	0.915669	0.83114	0.986733	0.670595	0.809942	0.600167	0.562662	0.694609	0.530221	0.851512	0.827247	0.588454	0.760115	0.988554	0.625483	0.543689	0.517958	0.582358	0.904167	0.746319
GLT8D1	0.788707	0.607595	0.869518	0.522094	0.622334	0.588238	0.846785	0.591487	0.564097	0.67664	0.74565	0.547753	0.61825	0.560808	0.542169	0.752896	0.61165	0.652667	0.679715	0.55	0.682356
ATP2C1	0.771078	0.577606	0.894737	0.557455	0.8844	0.816416	0.797994	0.642888	0.66221	0.684815	0.604683	0.508427	0.670391	0.602385	0.563855	0.532819	0.582524	0.81775	0.592716	0.558333	0.57985
IGF1	0.844788	0.914425	0.952851	0.935453	0.624579	0.754663	0.515175	0.729418	0.795741	0.552994	0.712985	0.651685	0.960894	0.663308	0.940964	0.527027	0.572816	0.6485	0.762325	0.933333	0.703694
SLC38A5	0.551482	0.793568	0.673246	0.738341	0.54826	0.697438	0.59564	0.770151	0.621563	0.659534	0.626474	0.634831	0.77095	0.801269	0.842771	0.694981	0.776699	0.567833	0.600081	0.5125	0.829398
RALBP1	0.618166	0.535798	0.524123	0.817583	0.630752	0.530062	0.953344	0.900323	0.72717	0.595051	0.500976	0.678371	0.556797	0.604	0.888554	0.555985	0.524272	0.619833	0.507062	0.733333	0.639111
RUFY3	0.61791	0.571489	0.73136	0.682315	0.647026	0.704093	0.703318	0.613147	0.526361	0.506518	0.861168	0.801966	0.970205	0.598962	0.709036	0.627413	0.514563	0.533333	0.520547	0.7875	0.790803
CNTN1	0.884645	0.783986	0.880482	0.959077	0.517396	0.622148	0.976698	0.994612	0.840216	0.789666	0.555208	0.51264	0.988827	0.800885	0.977711	0.905405	0.504854	0.768583	0.897733	0.720833	0.743787
SLC11A1	0.687787	0.822397	0.651316	0.839524	0.804714	0.893834	0.920885	0.846552	0.613261	0.885238	0.977397	0.742978	0.968343	0.652769	0.859036	0.621622	0.563107	0.824792	0.561794	0.683333	0.84619
WWTR1	0.866377	0.778929	0.947368	0.794367	0.566218	0.550435	0.597685	0.66875	0.567763	0.828047	0.832466	0.587079	0.705773	0.834885	0.901807	0.754826	0.601942	0.557333	0.694108	0.620833	0.843451
AGPS	0.510347	0.574389	0.632675	0.695887	0.820426	0.65144	0.51142	0.630065	0.509596	0.627845	0.570209	0.577247	0.672253	0.867885	0.798795	0.627413	0.582524	0.77275	0.635391	0.845833	0.575407
CXorf56	0.678206	0.542255	0.537281	0.561945	0.888889	0.741624	0.727649	0.806681	0.765445	0.714484	0.645825	0.557584	0.698324	0.669577	0.605422	0.546332	0.572816	0.685833	0.523608	0.5375	0.703797
ATP1A2	0.968702	0.96821	0.993421	0.976834	0.785634	0.812251	0.701337	0.972953	0.596119	0.907521	0.989023	0.515449	0.761639	0.873808	0.987952	0.876448	0.640777	0.8585	0.586158	0.841667	0.884061
TTC27	0.706438	0.558238	0.610746	0.63879	0.785634	0.53142	0.53305	0.571336	0.853693	0.806647	0.748801	0.511236	0.908752	0.550654	0.65	0.550193	0.631068	0.770333	0.574909	0.704167	0.648928
ZNF582	0.71998	0.657744	0.993421	0.920961	0.767957	0.872827	0.941358	0.942888	0.509218	0.682716	0.872347	0.789326	0.521415	0.526538	0.940964	0.791506	0.796117	0.78425	0.717834	0.691667	0.918006
VSIG2	0.523505	0.788127	0.734649	0.963262	0.8844	0.883557	0.719612	0.908082	0.772345	0.869173	0.989227	0.855337	0.772812	0.680885	0.989157	0.913127	0.834951	0.693417	0.565829	0.529167	0.820718
PHLDB1	0.674246	0.839276	0.933114	0.866721	0.508979	0.663482	0.532382	0.789116	0.5531	0.506391	0.859257	0.634831	0.668529	0.724154	0.821687	0.84556	0.582524	0.540833	0.52117	0.829167	0.793283
MARCO	0.647803	0.775857	0.711623	0.69303	0.594276	0.504708	0.704038	0.785991	0.98221	0.964555	0.991625	0.588483	0.981378	0.598615	0.807229	0.592664	0.990291	0.509417	0.718842	0.9	0.567347
CYP24A1	0.504343	0.675827	0.658991	0.731758	0.73569	0.540429	0.817091	0.549246	0.572237	0.932519	0.842182	0.783708	0.763501	0.681058	0.944578	0.588803	0.805825	0.706333	0.570201	0.65	0.571067
PRDM11	0.832908	0.90013	0.89364	0.694408	0.510101	0.691597	0.829707	0.760129	0.543666	0.856011	0.578055	0.622191	0.851024	0.923346	0.699398	0.65444	0.747573	0.53675	0.852704	0.5375	0.916352
SYT13	0.583929	0.744967	0.520833	0.74778	0.668911	0.515982	0.562011	0.551401	0.710512	0.606824	0.686499	0.816011	0.752328	0.553462	0.829518	0.716216	0.825243	0.722833	0.581635	0.720833	0.655025
SNAI2	0.530531	0.767039	0.814693	0.79202	0.73064	0.914886	0.618789	0.944073	0.643774	0.502052	0.87938	0.532303	0.683426	0.861808	0.776506	0.971042	0.84466	0.514083	0.59655	0.654167	0.870524
CD74	0.533981	0.626806	0.514254	0.790642	0.671156	0.51245	0.886934	0.558944	0.52345	0.704668	0.970526	0.910112	0.858473	0.627308	0.774096	0.590734	0.980583	0.567917	0.637409	0.5375	0.511961
HGF	0.84862	0.813631	0.989035	0.678079	0.530303	0.634191	0.716718	0.882651	0.922049	0.771928	0.965851	0.627809	0.921788	0.5925	0.692771	0.766409	0.941748	0.569917	0.808397	0.7625	0.909119
ZRANB1	0.777082	0.715054	0.700658	0.754567	0.5	0.731257	0.777289	0.854095	0.625337	0.578638	0.723717	0.52809	0.782123	0.715923	0.814458	0.656371	0.563107	0.535833	0.757163	0.8375	0.821906
NCDN	0.547522	0.850622	0.676535	0.57761	0.594837	0.770645	0.718467	0.72403	0.816065	0.737714	0.511505	0.595506	0.882682	0.683615	0.504217	0.602317	0.84466	0.587083	0.764023	0.708333	0.607337
ADGRA2	0.871487	0.868853	0.995614	0.758292	0.541526	0.596976	0.771734	0.900754	0.567493	0.679102	0.85076	0.591292	0.759777	0.793	0.749398	0.664093	0.601942	0.540667	0.581551	0.9375	0.95195
ZFP64	0.790751	0.811227	0.756579	0.586437	0.85578	0.841996	0.561728	0.540841	0.81903	0.857779	0.954671	0.668539	0.573557	0.535	0.812048	0.783784	0.699029	0.793	0.572252	0.525	0.527564
MNAT1	0.642565	0.584327	0.77193	0.720073	0.864759	0.750996	0.780041	0.720474	0.730566	0.832497	0.830555	0.759831	0.519553	0.552269	0.510241	0.694981	0.631068	0.584417	0.562214	0.879167	0.604702
SAMD4A	0.84977	0.899374	0.980263	0.798398	0.528058	0.503577	0.615072	0.620474	0.743396	0.700628	0.930116	0.710674	0.642458	0.771269	0.884337	0.583012	0.68932	0.51675	0.81662	0.675	0.900181
RUNX3	0.612289	0.601218	0.846491	0.744617	0.857464	0.776757	0.939699	0.708836	0.693477	0.599564	0.519229	0.758427	0.541899	0.567192	0.583735	0.868726	0.572816	0.665583	0.606554	0.875	0.751795
MRE11	0.668242	0.641741	0.615132	0.687213	0.786756	0.578776	0.516242	0.636099	0.781456	0.806552	0.722498	0.592697	0.500931	0.611115	0.63012	0.861004	0.786408	0.755083	0.7027	0.754167	0.773495
PLEKHB1	0.713592	0.539695	0.714912	0.620369	0.608305	0.744929	0.95535	0.642349	0.716712	0.558943	0.95459	0.630618	0.828678	0.734769	0.648193	0.969112	0.757282	0.503	0.665591	0.883333	0.731026
SERPINB1	0.564895	0.530937	0.810307	0.569293	0.540965	0.766072	0.763014	0.739547	0.673261	0.537986	0.793195	0.773876	0.899441	0.860923	0.646988	0.762548	0.893204	0.52625	0.711814	0.6125	0.583053
CYP3A43	0.638094	0.766195	0.720943	0.516022	0.531987	0.510345	0.727495	0.608836	0.842318	0.514329	0.596573	0.783708	0.566108	0.656885	0.637952	0.509653	0.660194	0.561583	0.646876	0.620833	0.632395
SLC7A9	0.633623	0.590504	0.5625	0.571181	0.774972	0.603903	0.595165	0.791272	0.50124	0.739655	0.660237	0.783708	0.571695	0.621135	0.753012	0.590734	0.679612	0.535583	0.798863	0.835417	0.504831
SPAST	0.746423	0.628859	0.640351	0.504847	0.872054	0.553649	0.531983	0.577478	0.659137	0.791497	0.890235	0.508427	0.726257	0.607885	0.545783	0.762548	0.834951	0.794417	0.62949	0.633333	0.554069
NRXN3	0.691748	0.626358	0.945175	0.71691	0.529181	0.665972	0.689943	0.546121	0.598059	0.752612	0.724124	0.72191	0.977654	0.879192	0.781928	0.656371	0.514563	0.61	0.561491	0.691667	0.697443
OSBPL5	0.782831	0.633111	0.95614	0.735891	0.635241	0.579636	0.556662	0.68028	0.506199	0.506612	0.858606	0.550562	0.543762	0.537846	0.662048	0.583012	0.669903	0.5395	0.74852	0.779167	0.925187
AQR	0.579714	0.500544	0.678728	0.652311	0.708754	0.553875	0.738014	0.757651	0.585876	0.601995	0.563582	0.518258	0.512104	0.644038	0.687952	0.675676	0.621359	0.706833	0.64437	0.783333	0.64712
CPS1	0.663771	0.888132	0.851974	0.504388	0.539843	0.657099	0.830838	0.783082	0.78496	0.592936	0.625396	0.54073	0.750466	0.767654	0.616265	0.762548	0.747573	0.524583	0.795467	0.658333	0.841643
C8B	0.543945	0.656504	0.504386	0.661522	0.500281	0.53305	0.73894	0.707759	0.939084	0.908815	0.985405	0.501404	0.679702	0.678308	0.781627	0.610039	0.912621	0.512167	0.791078	0.527083	0.551434
FHL1	0.946346	0.965186	1	0.976681	0.765432	0.745925	0.787011	0.771659	0.814825	0.989584	0.998536	0.643258	0.932961	0.869423	0.98253	0.57722	0.776699	0.867	0.903249	0.841667	0.991578
RTFDC1	0.569239	0.629791	0.690789	0.515563	0.849607	0.622419	0.577443	0.560129	0.820755	0.614178	0.563095	0.651685	0.605214	0.702308	0.581928	0.631274	0.796117	0.56425	0.601594	0.508333	0.744355
GABRA1	0.523761	0.625106	0.601425	0.716757	0.832492	0.513899	0.56947	0.584537	0.720081	0.725452	0.504574	0.622191	0.761639	0.635692	0.75241	0.675676	0.941748	0.68125	0.871217	0.570833	0.679928
NLRP2	0.633367	0.561371	0.843202	0.790693	0.570146	0.50077	0.854424	0.746444	0.609057	0.511126	0.547992	0.522472	0.815642	0.539846	0.740964	0.619691	0.718447	0.501167	0.570403	0.620833	0.642315
SLC45A4	0.543817	0.583191	0.507675	0.631289	0.560045	0.565692	0.821824	0.902909	0.759515	0.630748	0.621799	0.741573	0.707635	0.652038	0.540361	0.76834	0.679612	0.731167	0.691468	0.683333	0.54885
RNF10	0.604752	0.670502	0.691886	0.85371	0.535915	0.75996	0.902315	0.849677	0.737844	0.637929	0.720343	0.558989	0.975791	0.557038	0.772289	0.872587	0.504854	0.549583	0.649583	0.654167	0.513614
ZNF839	0.673735	0.541179	0.541667	0.643688	0.536476	0.61504	0.762294	0.762392	0.672291	0.749519	0.53112	0.602528	0.536313	0.551865	0.705422	0.563707	0.61165	0.524167	0.6326	0.8	0.632033
ZDHHC6	0.746423	0.671894	0.674342	0.521686	0.751964	0.557769	0.910147	0.885991	0.620701	0.77237	0.601797	0.532303	0.621974	0.554538	0.570482	0.617761	0.805825	0.690333	0.811827	0.620833	0.509171
GRAMD1B	0.609223	0.621725	0.541667	0.58955	0.673401	0.521686	0.777559	0.909375	0.502911	0.543635	0.773234	0.779494	0.996276	0.764192	0.627108	0.523166	0.932039	0.506167	0.749731	0.729167	0.655386
RNH1	0.697113	0.562739	0.841009	0.657414	0.700898	0.61513	0.662706	0.649353	0.675094	0.655462	0.854907	0.640449	0.918063	0.715462	0.528916	0.671815	0.504854	0.592083	0.561626	0.508333	0.791992
NDUFS1	0.704522	0.542632	0.541667	0.886264	0.734007	0.82443	0.94393	0.805819	0.708248	0.753148	0.520246	0.643258	0.882682	0.675885	0.880723	0.882239	0.543689	0.558417	0.671476	0.891667	0.54916
RB1CC1	0.510731	0.508337	0.54057	0.559139	0.622334	0.580451	0.691718	0.703772	0.692345	0.56696	0.532116	0.522472	0.50838	0.61425	0.576506	0.658301	0.543689	0.603	0.662328	0.845833	0.735779
ERP44	0.637328	0.507241	0.678728	0.724972	0.699776	0.645283	0.588915	0.595151	0.52124	0.580153	0.653305	0.573034	0.534451	0.541385	0.683735	0.65251	0.805825	0.58975	0.568436	0.545833	0.510152
ALAS1	0.516863	0.570732	0.702851	0.846311	0.537598	0.789795	0.940278	0.652478	0.820755	0.607771	0.928897	0.696629	0.992551	0.660423	0.774096	0.743243	0.728155	0.50325	0.599105	0.758333	0.793852
BIRC3	0.704011	0.567016	0.505482	0.825237	0.529181	0.532552	0.889866	0.608728	0.583181	0.558628	0.862184	0.648876	0.562384	0.650269	0.85241	0.592664	0.980583	0.561	0.541347	0.783333	0.62201
AKAP11	0.726239	0.717534	0.70943	0.545719	0.61055	0.565148	0.782202	0.809752	0.675472	0.698419	0.907797	0.522472	0.77095	0.801577	0.53012	0.631274	0.786408	0.603333	0.638939	0.875	0.903436
GLRX2	0.653551	0.783498	0.591009	0.566997	0.655443	0.563745	0.719779	0.514655	0.77283	0.738188	0.560533	0.783708	0.910615	0.503385	0.656627	0.743243	0.786408	0.64425	0.717716	0.695833	0.631568
SNAPC1	0.527849	0.555018	0.563596	0.629503	0.891695	0.81044	0.574833	0.635129	0.540323	0.622731	0.794658	0.558989	0.750466	0.873654	0.572289	0.660232	0.970874	0.580583	0.517319	0.766667	0.65704
DERA	0.721896	0.556782	0.875	0.879375	0.7789	0.696985	0.510314	0.538147	0.716011	0.652463	0.700707	0.594101	0.554935	0.858269	0.914458	0.73166	0.708738	0.503833	0.728074	0.695833	0.532369
STRAP	0.542667	0.674367	0.531798	0.642821	0.754209	0.649674	0.82302	0.686961	0.640809	0.689171	0.840963	0.59691	0.636872	0.607577	0.571687	0.687259	0.650485	0.676375	0.590345	0.525	0.518367
ABCC2	0.789346	0.723671	0.531798	0.767119	0.565657	0.689017	0.609234	0.695582	0.579838	0.740208	0.619624	0.574438	0.79702	0.533596	0.803614	0.563707	0.951456	0.601583	0.824943	0.970833	0.658383
DEF6	0.589423	0.783958	0.989035	0.519441	0.626263	0.637722	0.93161	0.814224	0.577251	0.759619	0.661314	0.692416	0.733706	0.503923	0.595181	0.868726	1	0.536917	0.559793	0.683333	0.739292
PLEKHO1	0.798033	0.741258	0.980263	0.877283	0.670034	0.726548	0.915535	0.627802	0.576173	0.556829	0.760794	0.921348	0.972067	0.724462	0.889759	0.501931	1	0.647	0.508306	0.525	0.705916
GCLM	0.691237	0.654591	0.902412	0.5423	0.823793	0.528205	0.502238	0.647198	0.586361	0.746173	0.797504	0.537921	0.977654	0.679962	0.58253	0.505792	0.660194	0.634417	0.598685	0.5625	0.517902
UBR2	0.562851	0.577598	0.551535	0.8383	0.600449	0.500996	0.733282	0.797198	0.570782	0.55301	0.798683	0.554775	0.586592	0.676615	0.765663	0.525097	0.825243	0.62	0.711696	0.8875	0.743529
EHD2	0.769928	0.90007	0.870614	0.847484	0.623457	0.808539	0.920859	0.769612	0.715849	0.848783	0.936052	0.563202	0.83054	0.854115	0.871084	0.523166	0.504854	0.592083	0.862288	0.7375	0.966159
DEPDC1	0.889882	0.949791	1	0.687519	0.964085	0.830994	0.919213	0.841056	0.955364	0.975728	0.996016	0.768258	0.942272	0.557538	0.504819	0.936293	0.757282	0.87175	0.614272	0.65	0.944562
CCDC28A	0.566173	0.63636	0.747807	0.819573	0.607744	0.501494	0.808488	0.677694	0.793801	0.692453	0.889341	0.547753	0.735568	0.591423	0.760241	0.69305	0.980583	0.579458	0.678185	0.516667	0.695169
RRAGD	0.752683	0.850942	0.631579	0.772885	0.689113	0.95536	0.767953	0.755603	0.786631	0.689171	0.756647	0.689607	0.569832	0.570577	0.790964	0.820463	0.747573	0.536833	0.658999	0.533333	0.575045
HSF2	0.525677	0.567864	0.732456	0.564292	0.762626	0.522093	0.759568	0.513524	0.78965	0.560837	0.630214	0.730337	0.683426	0.726808	0.63253	0.760618	0.650485	0.565417	0.704769	0.683333	0.79504
PHF20	0.584185	0.649554	0.720395	0.664711	0.704826	0.590592	0.610185	0.580496	0.678706	0.579491	0.701642	0.606742	0.696462	0.5945	0.61988	0.727799	0.737864	0.672833	0.698413	0.666667	0.707879
HSD17B6	0.891415	0.974796	0.973684	0.874528	0.58642	0.942774	0.825669	0.891595	0.876442	0.930373	0.995691	0.73736	0.96648	0.606308	0.931928	0.750965	0.533981	0.773583	0.793584	0.625	0.935831
NR1H3	0.538835	0.765167	0.639254	0.834575	0.583614	0.612233	0.863555	0.502263	0.542264	0.517738	0.782137	0.714888	0.96648	0.583423	0.662651	0.629344	0.990291	0.524	0.790826	0.620833	0.632395
TYMP	0.739014	0.886316	0.982456	0.517145	0.945006	0.834752	0.957485	0.915194	0.634825	0.744942	0.595374	0.83427	0.672253	0.513231	0.659639	0.872587	0.825243	0.761167	0.521153	0.670833	0.78295
NCAPH2	0.691364	0.691022	0.732456	0.509083	0.826038	0.727363	0.786445	0.533513	0.903504	0.618723	0.688186	0.585674	0.767225	0.614192	0.525904	0.743243	0.582524	0.56125	0.601594	0.520833	0.58729
TOMM34	0.764435	0.85207	0.664474	0.891826	0.847363	0.664705	0.871091	0.503448	0.79035	0.775653	0.733799	0.664326	0.849162	0.514462	0.944578	0.552124	0.553398	0.894667	0.877556	0.8	0.685198
SEC63	0.661727	0.504289	0.798246	0.512501	0.584736	0.549031	0.610494	0.675754	0.559892	0.509043	0.7351	0.573034	0.728119	0.600731	0.537952	0.754826	0.514563	0.613583	0.611044	0.716667	0.757169
KPNA6	0.54816	0.521944	0.52193	0.592918	0.65376	0.517476	0.829733	0.785668	0.508032	0.681154	0.555858	0.610955	0.52514	0.691692	0.665663	0.528958	0.533981	0.580583	0.582661	0.708333	0.682976
VIM	0.805953	0.836427	0.993421	0.824268	0.674523	0.62414	0.95445	0.941703	0.67973	0.862734	0.977112	0.772472	0.523277	0.715692	0.849398	0.785714	0.533981	0.540833	0.572706	0.745833	0.744045
FAS	0.667731	0.744919	0.580044	0.933514	0.781145	0.584661	0.848663	0.803556	0.695903	0.648613	0.874624	0.509831	0.944134	0.778462	0.980723	0.750965	0.951456	0.559583	0.77085	0.516667	0.84247
RNASET2	0.711932	0.775837	0.551535	0.576896	0.531987	0.565556	0.94465	0.920582	0.645822	0.748856	0.593585	0.575843	0.953445	0.588654	0.701205	0.565637	0.980583	0.674417	0.86476	0.795833	0.647481
CD44	0.617527	0.539199	0.54386	0.869272	0.741302	0.710069	0.771476	0.663039	0.507925	0.825174	0.589194	0.678371	0.94041	0.694423	0.816867	0.754826	0.660194	0.581833	0.891815	0.8875	0.754689
KCNG1	0.723045	0.529365	0.814693	0.900143	0.727273	0.538618	0.67608	0.801239	0.508248	0.576066	0.934202	0.683989	0.808194	0.746269	0.789759	0.810811	0.84466	0.574792	0.596197	0.758333	0.767915
AGPAT4	0.660577	0.744463	0.895833	0.680682	0.657688	0.71102	0.810365	0.523599	0.696173	0.84771	0.861696	0.696629	0.994413	0.760808	0.840964	0.787645	0.708738	0.569	0.937382	0.570833	0.703642
SLAMF7	0.502938	0.535814	0.804825	0.90897	0.574074	0.662396	0.898431	0.64375	0.656927	0.753117	0.504675	0.72191	0.739292	0.509192	0.944578	0.791506	0.980583	0.57	0.569461	0.891667	0.541927
BTN3A1	0.568983	0.644625	0.611842	0.631187	0.662738	0.720482	0.936497	0.704203	0.699515	0.54837	0.895845	0.622191	0.664804	0.682692	0.562048	0.772201	0.92233	0.674917	0.519875	0.941667	0.746319
MIPEP	0.57882	0.680456	0.577851	0.690887	0.689113	0.841452	0.897557	0.548599	0.735256	0.539153	0.620254	0.549157	0.934823	0.637692	0.709036	0.953668	0.553398	0.766917	0.653249	0.679167	0.630948
PRKCH	0.577798	0.75226	0.813596	0.783804	0.676207	0.586155	0.75733	0.895797	0.591806	0.861598	0.918449	0.761236	0.528864	0.543577	0.739759	0.517375	0.990291	0.5485	0.619703	0.825	0.8031
INSRR	0.531298	0.707537	0.935307	0.565695	0.85073	0.753531	0.93687	0.995582	0.661321	0.726241	0.710464	0.648876	0.973929	0.756885	0.738554	0.594595	0.932039	0.660875	0.694781	0.641667	0.683544
IFNGR1	0.530531	0.866641	0.587719	0.818247	0.780022	0.635096	0.761394	0.608082	0.562749	0.778146	0.853687	0.839888	0.605214	0.622885	0.870482	0.779923	0.941748	0.7115	0.638418	0.6375	0.84092
B4GALT7	0.770056	0.798517	0.578947	0.648944	0.662738	0.688745	0.695962	0.736961	0.925499	0.842755	0.717335	0.620787	0.776536	0.516808	0.76747	0.739382	0.68932	0.664042	0.588092	0.5125	0.739034
SH2D2A	0.725473	0.765003	0.842105	0.695785	0.906285	0.939967	0.91124	0.68125	0.502911	0.716125	0.602732	0.589888	0.891993	0.529654	0.789759	0.795367	0.970874	0.796333	0.549216	0.575	0.748592
VRK2	0.568983	0.621905	0.783991	0.578375	0.777217	0.534136	0.510597	0.662284	0.57752	0.688729	0.7351	0.609551	0.530726	0.656942	0.542169	0.754826	0.669903	0.685083	0.673527	0.616667	0.640093
TNFRSF1B	0.641926	0.740998	0.858553	0.616134	0.576319	0.625407	0.868441	0.552802	0.696765	0.657671	0.922839	0.855337	0.675978	0.551154	0.54759	0.739382	1	0.619	0.722626	0.925	0.816637
VEZT	0.551226	0.643969	0.507675	0.640729	0.838945	0.670273	0.541718	0.555496	0.522264	0.787804	0.592853	0.610955	0.592179	0.588462	0.786747	0.521236	0.776699	0.664583	0.653719	0.7875	0.701834
POU2F2	0.782575	0.52144	0.533991	0.909021	0.735129	0.759824	0.884079	0.700862	0.731752	0.652542	0.60448	0.810393	0.988827	0.768885	0.86988	0.509653	1	0.547333	0.526063	0.925	0.530664
BRD9	0.702989	0.604594	0.516447	0.641035	0.895062	0.800616	0.750064	0.661099	0.893315	0.821166	0.769981	0.592697	0.612663	0.581423	0.589759	0.664093	0.563107	0.7725	0.572774	0.7875	0.510359
SNX1	0.723684	0.801337	0.837719	0.926166	0.636364	0.693227	0.76178	0.729957	0.540216	0.830603	0.944508	0.751404	0.575419	0.715731	0.937349	0.590734	0.728155	0.644167	0.69357	0.6125	0.879928
TBPL1	0.711421	0.566532	0.505482	0.576794	0.630752	0.780424	0.666307	0.802371	0.570512	0.550769	0.778478	0.667135	0.910615	0.537038	0.542771	0.544402	0.84466	0.66525	0.818133	0.541667	0.607957
ARNTL2	0.722024	0.528865	0.983553	0.951424	0.837823	0.625498	0.729462	0.824461	0.612022	0.873023	0.972884	0.602528	0.996276	0.650231	0.843976	0.824324	0.796117	0.7335	0.746149	0.604167	0.741979
BCLAF1	0.637711	0.540647	0.792763	0.522962	0.700337	0.641253	0.76803	0.728772	0.513908	0.593315	0.647736	0.639045	0.640596	0.628038	0.637952	0.675676	0.728155	0.653917	0.672552	0.770833	0.721726
SLC39A9	0.675524	0.677007	0.667763	0.708848	0.618406	0.528839	0.87055	0.841703	0.531213	0.668908	0.500407	0.747191	0.58473	0.501692	0.780723	0.579151	0.533981	0.704833	0.703205	0.545833	0.534642
ANK1	0.554548	0.574629	0.752193	0.554648	0.561728	0.503894	0.738645	0.725	0.585175	0.579932	0.535552	0.776685	0.769088	0.566404	0.625301	0.73166	0.990291	0.6325	0.649364	0.758333	0.6279
IBSP	0.881323	0.973187	0.92818	0.931626	0.957351	0.919368	0.845653	0.716272	0.696469	0.842218	0.930137	0.59691	0.692737	0.593231	0.851205	0.704633	0.737864	0.898583	0.917238	0.7625	0.797882
TFB1M	0.601942	0.606891	0.66557	0.660067	0.744108	0.534181	0.654257	0.624784	0.550566	0.770161	0.692577	0.51264	0.960894	0.619154	0.656024	0.723938	0.776699	0.698	0.551335	0.645833	0.570344
RABEP1	0.715508	0.519459	0.708333	0.790438	0.622896	0.527119	0.82644	0.704203	0.708571	0.620238	0.806488	0.654494	0.6946	0.553231	0.872289	0.702703	0.776699	0.520417	0.640015	0.929167	0.80186
HMGB3	0.946857	0.935125	0.962719	0.61394	0.947811	0.876041	0.840535	0.885237	0.665768	0.962914	0.971949	0.570225	0.893855	0.767154	0.76988	0.750965	0.582524	0.912125	0.612271	0.579167	0.915009
NUP160	0.59862	0.51267	0.746711	0.617665	0.84119	0.647863	0.544907	0.585345	0.623827	0.708645	0.59828	0.567416	0.540037	0.712	0.593976	0.851351	0.747573	0.836167	0.764427	0.745833	0.665564
BAK1	0.743485	0.900382	0.992325	0.889019	0.859147	0.762179	0.570242	0.503987	0.818652	0.833444	0.817302	0.70927	0.998138	0.518308	0.790361	0.737452	0.543689	0.566083	0.542608	0.566667	0.791682
MUSK	0.897803	0.677823	0.875	0.991683	0.8367	0.542874	0.741615	0.704149	0.825499	0.908058	0.986544	0.551966	0.648045	0.652269	1	0.675676	0.990291	0.79225	0.872242	0.795833	0.522191
IKZF2	0.611523	0.52538	0.936404	0.776151	0.574074	0.843309	0.586883	0.670744	0.638437	0.790613	0.561489	0.577247	0.58473	0.693769	0.863855	0.631274	1	0.570917	0.764797	0.829167	0.588013
GRN	0.673224	0.797916	0.895833	0.842994	0.829966	0.567322	0.590303	0.790625	0.82566	0.717577	0.893487	0.662921	0.873371	0.547192	0.739157	0.685328	0.572816	0.641333	0.69579	0.654167	0.796848
FAM13B	0.768012	0.760846	0.828947	0.927237	0.554994	0.68621	0.689635	0.815409	0.581779	0.766278	0.946296	0.720506	0.640596	0.846115	0.949398	0.65251	0.640777	0.576167	0.800242	0.8125	0.849651
ARHGAP31	0.752044	0.83878	0.944079	0.848913	0.526375	0.573932	0.637474	0.795582	0.559677	0.973045	0.997927	0.754213	0.724395	0.702154	0.875301	0.57529	0.699029	0.556083	0.692259	0.9	0.901111
CENPQ	0.767374	0.636812	0.946272	0.705786	0.928732	0.784227	0.524936	0.569612	0.812237	0.685857	0.837141	0.61236	0.8473	0.7545	0.510241	0.928571	0.699029	0.802708	0.6136	0.604167	0.611728
SARS	0.566556	0.595553	0.722588	0.63879	0.523008	0.578323	0.575926	0.7125	0.575903	0.581069	0.708147	0.561798	0.517691	0.651654	0.659639	0.525097	0.786408	0.585583	0.624294	0.775	0.668923
RANBP3	0.529765	0.746979	0.645833	0.603939	0.672278	0.609562	0.640458	0.553341	0.788625	0.516491	0.586592	0.615169	0.702048	0.645808	0.612048	0.571429	0.572816	0.58925	0.728275	0.6125	0.713821
ARID4A	0.748084	0.757681	0.751096	0.779773	0.606622	0.618526	0.610571	0.768103	0.718005	0.695578	0.946418	0.603933	0.783985	0.757269	0.834337	0.565637	0.970874	0.549917	0.672686	0.904167	0.884681
EIPR1	0.81975	0.917201	0.895833	0.67017	0.876543	0.540293	0.804372	0.724569	0.802803	0.859199	0.868526	0.601124	0.851024	0.598269	0.640964	0.824324	0.932039	0.707	0.761636	0.58125	0.865513
PNPLA6	0.689831	0.701531	0.539474	0.755434	0.699776	0.552381	0.716229	0.622198	0.747763	0.909131	0.977437	0.817416	0.849162	0.566231	0.507831	0.521236	0.504854	0.507917	0.697706	0.779167	0.56652
IFT88	0.600664	0.609483	0.930921	0.556843	0.728395	0.514714	0.79573	0.696767	0.606739	0.666035	0.932555	0.647472	0.689013	0.573308	0.503614	0.820463	0.660194	0.661167	0.792339	0.633333	0.77954
ALG1	0.704394	0.897326	0.641447	0.585774	0.627946	0.687206	0.564635	0.535453	0.795418	0.817789	0.564477	0.723315	0.690875	0.549923	0.650602	0.588803	0.776699	0.660667	0.50454	0.679167	0.582795
ZCCHC8	0.680889	0.532974	0.680921	0.643025	0.837823	0.532552	0.701055	0.607112	0.622049	0.751476	0.503659	0.588483	0.545624	0.584077	0.58494	0.80695	0.805825	0.705667	0.596583	0.675	0.686954
ABCF2	0.795606	0.78373	0.625	0.663078	0.863075	0.654971	0.728909	0.683513	0.911213	0.820819	0.778071	0.620787	0.61825	0.620962	0.677108	0.588803	0.912621	0.77625	0.744888	0.877083	0.743477
CHPF2	0.717936	0.883179	0.605263	0.563578	0.750842	0.793689	0.71142	0.764224	0.735202	0.896348	0.665339	0.580056	0.553073	0.605846	0.514458	0.909266	0.84466	0.684083	0.822387	0.858333	0.755515
LRRC7	0.838401	0.707469	0.883772	0.94479	0.62963	0.54679	0.678279	0.88222	0.66372	0.613578	0.549557	0.803371	0.616387	0.650808	0.977711	0.534749	0.68932	0.501583	0.909016	0.7375	0.718212
FUT8	0.545861	0.753109	0.515351	0.655832	0.60101	0.655786	0.618621	0.808836	0.547008	0.926017	0.67225	0.716292	0.888268	0.702577	0.56988	0.810811	0.893204	0.640833	0.572976	0.85	0.690416
UBA6	0.71372	0.619869	0.9375	0.651648	0.840629	0.694223	0.58858	0.523599	0.527601	0.817252	0.831816	0.646067	0.73743	0.540308	0.527108	0.785714	0.815534	0.734417	0.523154	0.8125	0.501472
GAB2	0.791901	0.711341	0.979167	0.830901	0.761504	0.772818	0.57563	0.614655	0.757089	0.827668	0.968087	0.66573	0.985102	0.662346	0.789157	0.805019	0.718447	0.507917	0.80189	0.920833	0.940067
ATP6V0A1	0.590189	0.585895	0.83114	0.827891	0.599888	0.589687	0.552701	0.622306	0.762318	0.597166	0.904586	0.55618	0.972067	0.501231	0.677108	0.749035	0.68932	0.533083	0.553857	0.508333	0.750969
PIAS1	0.710399	0.665629	0.551535	0.817277	0.503367	0.647773	0.622762	0.769073	0.606739	0.806363	0.909627	0.504213	0.510242	0.824808	0.880723	0.716216	0.825243	0.507667	0.811003	0.7875	0.889021
SLC4A7	0.586612	0.593616	0.523026	0.516838	0.648709	0.50987	0.514583	0.500539	0.530566	0.798535	0.635133	0.740169	0.759777	0.503538	0.687952	0.785714	0.699029	0.528667	0.50908	0.8375	0.554327
APBA2	0.612545	0.599838	0.615132	0.519747	0.741863	0.915474	0.631752	0.826078	0.591267	0.795947	0.754126	0.799157	0.839851	0.761231	0.556024	0.513514	0.718447	0.65775	0.758592	0.758333	0.818497
MAP2K3	0.581375	0.580506	0.726974	0.636034	0.686869	0.775398	0.709645	0.767026	0.857412	0.500521	0.81466	0.66573	0.575419	0.583385	0.611446	0.669884	0.854369	0.500667	0.673325	0.720833	0.725962
EFCAB1	0.707588	0.875406	0.953947	0.941423	0.520202	0.536671	0.8058	0.557759	0.786685	0.791181	0.762948	0.570225	0.877095	0.846885	0.915663	0.581081	0.660194	0.765792	0.570016	0.516667	0.757634
TMSB10	0.812979	0.775729	0.773026	0.545209	0.905163	0.85508	0.939558	0.974784	0.746146	0.751444	0.525978	0.551966	0.692737	0.673769	0.545783	0.76834	0.941748	0.70575	0.820386	0.683333	0.814932
ASTE1	0.636561	0.605643	0.701754	0.823962	0.693042	0.698388	0.528858	0.626509	0.521132	0.607076	0.640011	0.585674	0.635009	0.661058	0.757831	0.882239	0.873786	0.64075	0.829802	0.791667	0.778145
RNF19A	0.635411	0.567372	0.733553	0.811664	0.656004	0.577735	0.545267	0.718534	0.502911	0.643689	0.785308	0.713483	0.662942	0.633923	0.835542	0.573359	0.970874	0.681083	0.629826	0.945833	0.82015
PEX3	0.603347	0.635896	0.601974	0.555261	0.534792	0.709933	0.8991	0.849246	0.792884	0.576871	0.609928	0.65309	0.988827	0.804346	0.653012	0.704633	0.61165	0.541417	0.746519	0.5375	0.747869
GABARAPL2	0.507026	0.651611	0.960526	0.852128	0.61055	0.663799	0.85	0.692241	0.591968	0.58473	0.830881	0.575843	0.893855	0.560385	0.878313	0.878378	0.84466	0.606417	0.507398	0.575	0.861896
MYOC	0.946346	0.971727	0.994518	0.988876	0.833895	0.937794	0.614185	0.884106	0.650162	0.972951	0.986584	0.537921	0.869646	0.665	0.984337	0.640927	0.854369	0.93975	0.928891	1	0.846913
SH3YL1	0.587379	0.507793	0.906798	0.521992	0.652637	0.749683	0.800643	0.935668	0.746307	0.629154	0.668957	0.525281	0.852886	0.500962	0.545181	0.667954	0.796117	0.62925	0.605495	0.641667	0.567089
FAM136A	0.885667	0.79502	0.985746	0.659455	0.835017	0.632063	0.523547	0.735345	0.720755	0.955623	0.931051	0.632022	0.741155	0.7755	0.625904	0.793436	0.524272	0.807083	0.63186	0.65	0.881168
VCL	0.789985	0.79502	0.877193	0.811154	0.639169	0.546858	0.831739	0.865733	0.515418	0.636745	0.745874	0.539326	0.743017	0.867346	0.86988	0.561776	0.543689	0.51	0.619014	0.708333	0.873469
DEPDC1B	0.91952	0.948971	1	0.797888	0.961279	0.88908	0.641538	0.776024	0.889003	0.981883	0.992032	0.828652	0.599628	0.803346	0.64759	0.602317	0.796117	0.897167	0.715463	0.658333	0.939137
DAPK2	0.626725	0.803245	0.862939	0.777783	0.6156	0.678332	0.513027	0.859052	0.863342	0.936433	0.980446	0.785112	0.702048	0.520308	0.526506	0.716216	0.76699	0.54325	0.824085	0.6875	0.630793
NSMAF	0.548416	0.591496	0.708333	0.503674	0.699214	0.668417	0.644702	0.595905	0.737466	0.613042	0.570351	0.775281	0.657356	0.553615	0.572289	0.826255	0.786408	0.599333	0.562012	0.795833	0.726221
ADSS	0.664665	0.835323	0.879386	0.521941	0.814815	0.612233	0.858282	0.799569	0.728787	0.849635	0.821327	0.728933	0.640596	0.6105	0.58494	0.588803	0.854369	0.731083	0.667339	0.6625	0.509429
STAP1	0.729177	0.663381	0.515351	0.930095	0.567901	0.559037	0.953807	0.987716	0.62779	0.512451	0.772055	0.627809	0.787709	0.625077	0.983735	0.876448	1	0.590917	0.505633	0.958333	0.600258
TIMP2	0.797266	0.721527	1	0.786764	0.649832	0.57117	0.576029	0.679418	0.627116	0.707856	0.908976	0.574438	0.757914	0.781538	0.826506	0.812741	0.796117	0.50775	0.507029	0.854167	0.911392
RFC1	0.525677	0.601546	0.566886	0.531891	0.51908	0.621061	0.717078	0.785884	0.781078	0.520752	0.678185	0.553371	0.72067	0.611846	0.604819	0.72973	0.572816	0.603833	0.687887	0.741667	0.767967
TBC1D23	0.609223	0.506385	0.654605	0.725482	0.725028	0.60508	0.705247	0.665517	0.617736	0.651548	0.600374	0.544944	0.96648	0.688385	0.81506	0.745174	0.669903	0.615167	0.506978	0.770833	0.714441
CUL3	0.717936	0.535246	0.508772	0.733289	0.602132	0.825833	0.874126	0.830388	0.546469	0.635435	0.634726	0.598315	0.528864	0.626808	0.689759	0.586873	0.815534	0.56525	0.635829	0.708333	0.65425
MYOM2	0.956183	0.890913	0.800439	0.731758	0.679574	0.750905	0.828022	0.875431	0.918976	0.863144	0.849093	0.595506	0.590317	0.726385	0.694578	0.882239	0.61165	0.708417	0.618779	0.516667	0.899871
OTC	0.768523	0.873254	0.992325	0.871058	0.719978	0.898678	0.698302	0.788039	0.792615	0.960042	0.994187	0.619382	0.707635	0.609096	0.880723	0.818533	0.980583	0.678333	0.889023	0.991667	0.819013
CYP46A1	0.846576	0.865468	0.985746	0.830697	0.632435	0.531601	0.596335	0.868534	0.658221	0.561058	0.703208	0.623596	0.992551	0.509827	0.863253	0.69305	0.757282	0.580417	0.771775	0.979167	0.879824
ZZZ3	0.597726	0.60389	0.578947	0.573069	0.66835	0.595391	0.773174	0.662392	0.585984	0.765868	0.629889	0.550562	0.783985	0.596308	0.573494	0.646718	0.543689	0.68525	0.68064	0.6125	0.731749
SLC18A1	0.589934	0.64859	0.885965	0.755434	0.739057	0.562477	0.668261	0.568642	0.641563	0.516129	0.702516	0.828652	0.981378	0.500577	0.824699	0.588803	0.970874	0.585417	0.555808	0.5875	0.583828
USP2	0.890138	0.748652	0.878289	0.992499	0.641975	0.807859	0.906687	0.87931	0.680162	0.730897	0.876819	0.56882	0.949721	0.802115	0.981325	0.805019	0.970874	0.814833	0.771102	0.75	0.780108
CASR	0.652785	0.534242	0.553728	0.970456	0.746072	0.51116	0.983873	0.992565	0.839677	0.567402	0.600191	0.56882	0.919926	0.711981	0.990964	0.631274	0.864078	0.661875	0.709796	0.5875	0.557737
TUBG2	0.590572	0.747059	0.940789	0.578426	0.542649	0.787351	0.503009	0.551509	0.887709	0.593631	0.522156	0.630618	0.748603	0.839308	0.715663	0.810811	0.737864	0.623083	0.58942	0.6375	0.859365
RPL26L1	0.811446	0.912841	0.807018	0.636136	0.907969	0.71446	0.541744	0.650647	0.780377	0.772686	0.74193	0.615169	0.633147	0.586154	0.56506	0.722008	0.669903	0.627083	0.508088	0.8875	0.680393
FLT4	0.626086	0.869449	0.996711	0.751505	0.573513	0.639216	0.746451	0.960453	0.510189	0.825364	0.97764	0.785112	0.61825	0.661731	0.803012	0.588803	0.592233	0.594167	0.62004	0.816667	0.921984
NSUN2	0.757154	0.754381	0.889254	0.613175	0.922559	0.759417	0.590484	0.508836	0.58221	0.911151	0.902065	0.669944	0.55121	0.658692	0.596386	0.824324	0.543689	0.84025	0.535697	0.641667	0.534177
FBXO42	0.5442	0.600758	0.656798	0.746403	0.537037	0.600507	0.501582	0.792241	0.629272	0.542752	0.647187	0.588483	0.510242	0.547615	0.73494	0.708494	0.563107	0.506917	0.681312	0.695833	0.611832
MFAP3	0.542412	0.559282	0.621711	0.782835	0.54826	0.552834	0.523817	0.736853	0.500485	0.528927	0.745101	0.5	0.527002	0.662885	0.772892	0.72973	0.631068	0.598583	0.693688	0.8375	0.663084
MRI1	0.731221	0.583559	0.648026	0.703031	0.679574	0.597428	0.608616	0.529634	0.665283	0.723227	0.710058	0.577247	0.642458	0.568615	0.862651	0.656371	0.776699	0.5305	0.727637	0.808333	0.610592
METTL1	0.823071	0.844085	0.740132	0.896163	0.914141	0.713872	0.540959	0.523922	0.799353	0.926049	0.877144	0.626404	0.893855	0.769404	0.870482	0.573359	0.504854	0.880875	0.683027	0.854167	0.599638
HOXC8	0.714359	0.582214	0.823465	0.573477	0.945567	0.944993	0.503601	0.540733	0.560836	0.734242	0.912899	0.634831	0.875233	0.513615	0.615663	0.797297	0.621359	0.9245	0.517016	0.558333	0.640455
AGA	0.644226	0.629835	0.58443	0.758139	0.640292	0.623415	0.690149	0.506681	0.593639	0.764164	0.557566	0.605337	0.500931	0.532808	0.821084	0.640927	0.543689	0.586667	0.552092	0.854167	0.558977
PI4K2B	0.590956	0.661937	0.899123	0.533677	0.539843	0.53898	0.707793	0.689978	0.684636	0.685667	0.70896	0.674157	0.89013	0.527308	0.581325	0.710425	0.84466	0.639	0.88978	0.5875	0.531387
BOD1L1	0.624808	0.680204	0.675439	0.659557	0.505051	0.522863	0.66034	0.725754	0.567871	0.53221	0.762664	0.589888	0.651769	0.698192	0.678313	0.828185	0.621359	0.600083	0.776634	0.845833	0.846706
MAT2B	0.540112	0.637192	0.510965	0.857383	0.749158	0.53966	0.745705	0.73847	0.506631	0.560963	0.79169	0.589888	0.815642	0.914885	0.844578	0.627413	0.990291	0.500917	0.51093	0.683333	0.807492
TLL1	0.81745	0.839584	0.885965	0.950301	0.567901	0.61418	0.740972	0.688685	0.6669	0.859704	0.898976	0.605337	0.681564	0.709692	0.980723	0.681467	0.980583	0.750417	0.707593	0.883333	0.84185
EDC4	0.540112	0.560043	0.635965	0.705021	0.700898	0.553196	0.525797	0.516918	0.694016	0.686835	0.532279	0.550562	0.553073	0.573962	0.550602	0.799228	0.514563	0.59775	0.585418	0.816667	0.548695
TRIO	0.550204	0.578374	0.595395	0.599653	0.753648	0.799076	0.673225	0.510991	0.757305	0.767888	0.626474	0.702247	0.873371	0.507615	0.543373	0.953668	0.815534	0.680667	0.635156	0.804167	0.762904
VCAN	0.553654	0.797156	0.648026	0.654659	0.750842	0.746378	0.781739	0.850216	0.583235	0.809866	0.619888	0.523876	0.949721	0.588	0.535542	0.92471	0.679612	0.824083	0.657755	0.558333	0.500232
CLEC16A	0.613567	0.684785	0.8125	0.766405	0.549944	0.57117	0.851955	0.507651	0.798868	0.528485	0.84141	0.685393	0.610801	0.590077	0.670482	0.600386	0.796117	0.641	0.857782	0.8625	0.579799
MSR1	0.55557	0.75895	0.60636	0.609705	0.809203	0.715637	0.872814	0.767888	0.691806	0.935454	0.988048	0.735955	0.834264	0.576923	0.680723	0.762548	0.970874	0.850833	0.670534	0.625	0.54575
CDH1	0.703245	0.620469	0.996711	0.748036	0.624579	0.540474	0.91857	0.873922	0.635202	0.868762	0.792219	0.648876	0.657356	0.504538	0.594578	0.816602	0.563107	0.647	0.59201	0.808333	0.828881
SKIV2L2	0.636817	0.539503	0.541667	0.550311	0.644781	0.649085	0.670036	0.780711	0.671429	0.692106	0.673347	0.598315	0.577281	0.762538	0.622892	0.584942	0.737864	0.613333	0.660983	0.533333	0.74358
DNAH5	0.52325	0.544704	0.878289	0.840749	0.512346	0.67308	0.739403	0.718211	0.572884	0.604614	0.838341	0.634831	0.968343	0.852923	0.818072	0.762548	0.728155	0.772167	0.702616	0.566667	0.562335
ZFYVE16	0.636817	0.55569	0.514254	0.692009	0.617845	0.635639	0.754424	0.817996	0.502534	0.503582	0.888934	0.620787	0.517691	0.548346	0.713253	0.720077	0.514563	0.635	0.694848	0.8	0.767089
RIPOR1	0.630812	0.571701	0.985746	0.509797	0.640292	0.649402	0.571888	0.679203	0.619084	0.84064	0.953126	0.786517	0.968343	0.566731	0.555422	0.891892	0.572816	0.530833	0.761333	0.85	0.876776
C6	0.82882	0.808162	0.875	0.922237	0.897306	0.930641	0.516898	0.65194	0.941617	0.788751	0.934507	0.601124	0.918063	0.736942	0.93012	0.880309	0.980583	0.67525	0.934473	0.9625	0.775304
RAI14	0.651635	0.752692	0.814693	0.602051	0.875982	0.768019	0.559208	0.719935	0.610836	0.714516	0.581348	0.661517	0.828678	0.755846	0.646386	0.6139	0.514563	0.771583	0.58182	0.566667	0.709687
SOX30	0.747317	0.562555	0.85636	0.764568	0.833895	0.581537	0.91929	0.932328	0.573531	0.631506	0.593829	0.509831	0.56797	0.830231	0.705422	0.5	0.84466	0.508917	0.63482	0.775	0.700646
PNKP	0.863183	0.838272	0.901316	0.62139	0.816498	0.689469	0.600026	0.760884	0.826146	0.79257	0.78169	0.546348	0.905028	0.786154	0.709639	0.507722	0.572816	0.71725	0.840799	0.683333	0.758615
BEST2	0.668881	0.562491	0.859649	0.971732	0.619248	0.662758	0.682215	0.58389	0.578598	0.533472	0.78169	0.639045	0.739292	0.570596	0.979518	0.905405	0.631068	0.553292	0.610993	0.620833	0.618652
PHLPP2	0.658661	0.60477	0.850877	0.97265	0.59147	0.715456	0.742284	0.502586	0.560054	0.600985	0.831124	0.601124	0.597765	0.601288	0.966265	0.698842	0.747573	0.557417	0.839656	0.829167	0.882201
SPDL1	0.834057	0.826381	0.964912	0.765894	0.964646	0.696351	0.691512	0.607004	0.958329	0.943124	0.954793	0.564607	0.556797	0.604385	0.713253	0.974903	0.728155	0.893917	0.667423	0.595833	0.679359
STAU2	0.521206	0.717654	0.684211	0.586641	0.651515	0.805007	0.868724	0.56875	0.769488	0.848089	0.610944	0.518258	0.635009	0.554462	0.645181	0.710425	0.68932	0.579167	0.500303	0.654167	0.561147
PQLC2	0.950562	0.861572	0.85636	0.620676	0.76431	0.862052	0.601132	0.739655	0.779784	0.768362	0.541528	0.639045	1	0.588692	0.554819	0.72973	0.776699	0.674208	0.84739	0.9125	0.792095
CTNS	0.782448	0.552145	0.589912	0.773344	0.55275	0.759689	0.821142	0.635668	0.71035	0.616166	0.80222	0.775281	0.992551	0.614404	0.649398	0.521236	0.873786	0.694167	0.679109	0.508333	0.58326
RTN4R	0.856796	0.813155	0.654605	0.803704	0.872615	0.905605	0.689609	0.778718	0.57186	0.652574	0.847711	0.522472	0.916201	0.526577	0.696988	0.706564	0.747573	0.789333	0.85753	0.704167	0.567347
PHF23	0.625703	0.737278	0.73136	0.807378	0.752525	0.585114	0.743519	0.557328	0.569542	0.757883	0.611635	0.623596	0.860335	0.504192	0.787349	0.629344	0.572816	0.6	0.770009	0.545833	0.60465
CDH10	0.827031	0.773296	0.923246	0.984335	0.770763	0.759915	0.78278	0.871498	0.552156	0.750623	0.869054	0.542135	0.605214	0.587692	0.988554	0.552124	0.961165	0.748125	0.519001	0.516667	0.61333
INPP4A	0.578181	0.510134	0.623904	0.820288	0.688552	0.75489	0.534491	0.690625	0.674609	0.671338	0.712741	0.733146	0.960894	0.612385	0.828313	0.552124	0.941748	0.543	0.785361	0.808333	0.685198
RAB27B	0.617016	0.555722	0.972588	0.766609	0.698653	0.719033	0.526132	0.513524	0.598275	0.648739	0.711603	0.835674	0.962756	0.571692	0.905422	0.6139	0.650485	0.537083	0.678588	0.7625	0.531387
PSMA4	0.810169	0.837667	0.901316	0.560159	0.93266	0.789614	0.574061	0.544289	0.777089	0.745416	0.799211	0.533708	0.731844	0.597577	0.659639	0.559846	0.912621	0.748	0.57533	0.654167	0.591062
MYO16	0.655851	0.794824	0.673246	0.650219	0.564254	0.519739	0.832227	0.863093	0.805013	0.51051	0.66416	0.703652	0.964618	0.760038	0.760843	0.640927	0.699029	0.51625	0.911454	0.9	0.677758
LSG1	0.784619	0.794988	0.892544	0.595877	0.905163	0.775987	0.716409	0.566703	0.753962	0.798504	0.933612	0.676966	0.711359	0.666077	0.659639	0.660232	0.699029	0.881583	0.629742	0.6	0.570912
PARP3	0.570388	0.694018	0.537281	0.723594	0.532548	0.544323	0.867901	0.590086	0.566577	0.582237	0.911111	0.571629	0.925512	0.908731	0.562651	0.700772	0.592233	0.599	0.664783	0.616667	0.724826
TNC	0.652274	0.56712	0.637061	0.553271	0.739057	0.793055	0.702469	0.502371	0.577466	0.691664	0.689284	0.747191	0.849162	0.698846	0.699398	0.766409	0.592233	0.52125	0.768765	0.916667	0.561147
THAP3	0.793945	0.522492	0.904605	0.669048	0.67789	0.662984	0.51196	0.596983	0.820054	0.722627	0.528153	0.592697	0.728119	0.583692	0.596386	0.610039	0.825243	0.575833	0.629019	0.595833	0.695169
RIPOR3	0.641926	0.650955	0.947368	0.811511	0.638608	0.765167	0.658102	0.910022	0.947709	0.600354	0.625498	0.823034	0.979516	0.632538	0.71988	0.642857	0.834951	0.583333	0.8068	0.6	0.963007
TDP1	0.815406	0.727464	0.963816	0.666752	0.876543	0.612007	0.520203	0.564224	0.770458	0.800682	0.907066	0.595506	0.648045	0.590962	0.566867	0.826255	0.951456	0.786667	0.632617	0.6125	0.753139
AIFM2	0.560424	0.794832	0.546053	0.709307	0.645903	0.522365	0.509285	0.501293	0.843989	0.784206	0.539373	0.505618	0.914339	0.899231	0.537952	0.830116	0.805825	0.660333	0.743678	0.879167	0.745957
C2orf83	0.603347	0.666109	0.694079	0.68979	0.519921	0.558561	0.663863	0.684644	0.669003	0.537086	0.621595	0.641854	0.517691	0.624365	0.769277	0.571429	0.941748	0.617417	0.528434	0.5375	0.674348
SPATA7	0.53347	0.750716	0.97807	0.501123	0.500561	0.540746	0.584465	0.563685	0.524636	0.592558	0.832344	0.508427	0.873371	0.612	0.671687	0.903475	0.524272	0.565667	0.764662	0.620833	0.848618
MED17	0.590445	0.592896	0.802632	0.586284	0.56734	0.590275	0.834825	0.746659	0.758383	0.737809	0.601248	0.615169	0.599628	0.593615	0.671687	0.685328	0.737864	0.722625	0.66549	0.741667	0.720692
RETSAT	0.550077	0.761158	0.601974	0.970252	0.58193	0.823071	0.719187	0.58556	0.73504	0.517786	0.85446	0.610955	0.986965	0.648077	0.96988	0.702703	0.650485	0.62725	0.793684	0.870833	0.513769
CAPG	0.731988	0.835331	0.953947	0.620778	0.843996	0.662396	0.617078	0.790517	0.750189	0.539059	0.782381	0.615169	0.592179	0.893692	0.604217	0.554054	0.61165	0.57875	0.705878	0.829167	0.734436
AP2S1	0.826009	0.894269	0.95943	0.538626	0.860269	0.659634	0.665895	0.543427	0.627817	0.698072	0.748516	0.536517	0.767225	0.665846	0.529518	0.666023	0.679612	0.574	0.699186	0.625	0.927564
USH2A	0.606285	0.531514	0.60636	0.611491	0.599607	0.664841	0.550823	0.696552	0.777197	0.572452	0.600943	0.627809	0.616387	0.61575	0.511446	0.600386	0.912621	0.646167	0.610119	0.84375	0.55009
ZPBP	0.672586	0.753681	0.61568	0.706552	0.70651	0.668666	0.959079	0.692726	0.880108	0.763611	0.647675	0.551966	0.549348	0.548865	0.685843	0.777992	0.941748	0.589333	0.902324	0.7375	0.76156
TG	0.532192	0.739294	0.77193	0.907695	0.704265	0.602318	0.770448	0.725431	0.532642	0.610106	0.81346	0.580056	0.856611	0.767038	0.918072	0.513514	0.84466	0.607542	0.860573	0.520833	0.666649
ADAM28	0.62187	0.530709	0.634868	0.884427	0.760382	0.549303	0.816512	0.68125	0.534394	0.910646	0.675746	0.514045	0.769088	0.772385	0.929518	0.525097	1	0.53975	0.514898	0.7875	0.532266
BARX2	0.7058	0.661836	0.919956	0.928666	0.700337	0.9296	0.901286	0.663901	0.614367	0.880409	0.796894	0.507022	0.575419	0.565558	0.95241	0.555985	0.61165	0.584417	0.833047	0.741667	0.515267
DCUN1D1	0.615994	0.62439	0.779605	0.691703	0.801908	0.651259	0.920473	0.806034	0.557035	0.698387	0.89861	0.502809	0.81378	0.636115	0.780723	0.677606	0.699029	0.653583	0.76399	0.6875	0.618342
JADE2	0.692897	0.596369	0.660088	0.690172	0.726712	0.713102	0.605556	0.65819	0.802965	0.51545	0.621514	0.530899	0.612663	0.812769	0.626506	0.544402	0.68932	0.53775	0.558952	0.6	0.899096
ZIC2	0.767246	0.562175	0.983553	0.795898	0.769921	0.929328	0.601312	0.553233	0.931644	0.769561	0.960911	0.938202	0.895717	0.8925	0.801807	0.700772	0.728155	0.765625	0.802899	0.904167	0.848825
LCP2	0.612545	0.609539	0.614035	0.752883	0.772166	0.637631	0.945319	0.664763	0.722372	0.672032	0.919993	0.905899	0.556797	0.577808	0.710241	0.737452	0.970874	0.70575	0.611548	0.791667	0.577474
TRIT1	0.815789	0.56638	0.508772	0.721094	0.842873	0.743933	0.538735	0.506412	0.66717	0.89032	0.885926	0.544944	0.506518	0.535462	0.640361	0.532819	0.68932	0.675417	0.717934	0.6375	0.594678
ADRB1	0.555825	0.847985	0.899123	0.898153	0.640292	0.661762	0.944779	0.985884	0.78965	0.962472	0.982275	0.619382	0.631285	0.767462	0.901205	0.503861	0.951456	0.558917	0.613415	0.8625	0.525652
GUCA2B	0.51533	0.5886	0.560855	0.995612	0.818182	0.571509	0.856121	0.547575	0.632561	0.826342	0.925157	0.564607	0.56797	0.633846	0.996988	0.84749	0.893204	0.711083	0.666751	0.508333	0.76373
CUL7	0.769801	0.697483	0.777412	0.611899	0.634119	0.638039	0.624408	0.568427	0.944043	0.8568	0.683673	0.558989	0.616387	0.684346	0.76747	0.594595	0.543689	0.722083	0.817393	0.520833	0.567812
CTNNA1	0.596321	0.583295	0.601974	0.815593	0.58642	0.684263	0.672068	0.562392	0.846523	0.554461	0.862794	0.606742	0.986965	0.641346	0.743373	0.696911	0.524272	0.509833	0.742702	0.5375	0.560269
PHKA2	0.737098	0.755873	0.525219	0.586999	0.520763	0.576331	0.922942	0.666703	0.514609	0.62734	0.58021	0.609551	0.627561	0.574577	0.572289	0.758687	0.699029	0.651	0.66966	0.9625	0.711444
CNTLN	0.668753	0.664437	0.631579	0.64675	0.529742	0.674076	0.676955	0.637284	0.629272	0.702869	0.627775	0.59691	0.607076	0.584846	0.85	0.8861	0.815534	0.525458	0.851325	0.545833	0.84402
EPHA3	0.913516	0.640237	0.966009	0.809521	0.51459	0.516117	0.804077	0.835884	0.733962	0.533883	0.798439	0.56882	0.944134	0.684692	0.935542	0.521236	0.883495	0.500833	0.936676	0.741667	0.809093
HSPA5	0.778487	0.85139	0.769737	0.514338	0.835578	0.732072	0.570936	0.613254	0.784474	0.905817	0.72514	0.623596	0.612663	0.527808	0.531325	0.637066	0.61165	0.779583	0.763485	0.679167	0.668354
DSG2	0.674119	0.616541	0.995614	0.817328	0.685746	0.727182	0.690484	0.526401	0.561294	0.87618	0.954874	0.577247	0.912477	0.570115	0.831325	0.637066	0.747573	0.779333	0.60684	0.508333	0.785792
GEMIN8	0.63094	0.604854	0.751096	0.644351	0.622896	0.615945	0.618377	0.537931	0.721186	0.595714	0.727478	0.551966	0.692737	0.564231	0.680723	0.694981	0.514563	0.53825	0.653938	0.625	0.760682
OFD1	0.651763	0.520788	0.700658	0.516532	0.635802	0.542693	0.711163	0.642026	0.824043	0.748824	0.548256	0.526685	0.811918	0.580038	0.590964	0.733591	0.805825	0.735167	0.522532	0.725	0.511289
GPM6B	0.912366	0.862904	0.785088	0.943719	0.562851	0.591905	0.957639	0.8	0.65159	0.940599	0.939365	0.660112	0.543762	0.864115	0.974699	0.637066	0.815534	0.81175	0.87495	0.804167	0.543064
MAGEC2	0.595427	0.675503	0.661732	0.701934	0.507295	0.626652	0.54865	0.746552	0.668059	0.60321	0.78297	0.667135	0.636872	0.658231	0.803916	0.565637	0.786408	0.50825	0.67536	0.90625	0.74358
PREX2	0.896653	0.923755	0.961623	0.903204	0.604938	0.670681	0.804501	0.912716	0.542911	0.91759	0.992194	0.574438	0.502793	0.749865	0.929518	0.509653	0.543689	0.553917	0.823917	0.770833	0.533041
WDR37	0.545989	0.618105	0.632675	0.896316	0.777217	0.62423	0.698277	0.792565	0.681132	0.580816	0.777706	0.728933	0.569832	0.563231	0.856024	0.505792	0.669903	0.50675	0.797384	0.741667	0.767605
YTHDC2	0.54024	0.545256	0.619518	0.687366	0.534792	0.674348	0.618853	0.655388	0.520485	0.611716	0.700585	0.689607	0.513966	0.534731	0.738554	0.727799	0.669903	0.599167	0.666633	0.858333	0.56311
CTPS2	0.654573	0.799945	0.554825	0.682927	0.574635	0.505976	0.6625	0.511746	0.739353	0.834643	0.54728	0.578652	0.668529	0.527154	0.731928	0.706564	0.601942	0.731417	0.561542	0.504167	0.593852
ATP6V1H	0.55327	0.734397	0.501096	0.534442	0.51908	0.567684	0.961497	0.911638	0.82717	0.579491	0.637247	0.544944	0.58473	0.639462	0.598193	0.916988	0.524272	0.542917	0.712133	0.516667	0.542857
POLR2B	0.513924	0.584779	0.582237	0.578171	0.70651	0.503848	0.755607	0.723599	0.610081	0.78692	0.683673	0.554775	0.530726	0.629192	0.699398	0.737452	0.61165	0.664583	0.632264	0.770833	0.61178
FAM214A	0.568089	0.513586	0.651316	0.952189	0.780584	0.840185	0.531276	0.718319	0.591213	0.629044	0.819985	0.644663	0.664804	0.527077	0.993373	0.573359	0.970874	0.69675	0.712268	0.95	0.753655
ARAP2	0.607818	0.541927	0.926535	0.622359	0.643659	0.553694	0.510545	0.524246	0.743342	0.843623	0.89674	0.558989	0.679702	0.5595	0.664458	0.501931	0.805825	0.65175	0.897733	0.85	0.626298
TPR	0.567961	0.594217	0.746711	0.536177	0.781706	0.568635	0.608925	0.653233	0.794286	0.769908	0.504228	0.574438	0.60149	0.646769	0.513253	0.874517	0.737864	0.725667	0.624344	0.766667	0.546164
CP	0.625575	0.672618	0.548246	0.954587	0.570146	0.748506	0.85697	0.784914	0.855633	0.894044	0.595008	0.574438	0.910615	0.525615	0.963253	0.84556	0.990291	0.531167	0.77808	0.9125	0.718574
KIAA0556	0.637583	0.763494	0.592105	0.707725	0.526936	0.600507	0.725926	0.699353	0.858059	0.627434	0.727417	0.623596	0.741155	0.606923	0.572892	0.534749	0.961165	0.622083	0.811474	0.795833	0.550452
DTNBP1	0.539601	0.735217	0.698465	0.628125	0.565657	0.537849	0.627212	0.716272	0.776119	0.626235	0.734165	0.710674	0.800745	0.525942	0.663253	0.841699	0.747573	0.547417	0.733522	0.583333	0.582537
XK	0.642948	0.55429	0.809211	0.91193	0.757015	0.716679	0.932459	0.909914	0.591644	0.584856	0.642735	0.84691	0.98324	0.774731	0.91988	0.787645	0.970874	0.655583	0.718842	0.641667	0.607233
ANO2	0.800588	0.784614	0.982456	0.827584	0.717733	0.659951	0.647209	0.931466	0.816442	0.903797	0.943288	0.601124	0.925512	0.562615	0.875301	0.6139	0.572816	0.604417	0.537144	0.858333	0.868716
C12orf4	0.548288	0.60449	0.766447	0.683284	0.789562	0.600462	0.566049	0.516056	0.767332	0.627781	0.596979	0.625	0.865922	0.677115	0.814458	0.667954	0.660194	0.6295	0.603393	0.533333	0.601705
SCML1	0.520567	0.739562	0.622807	0.805235	0.637486	0.651259	0.612783	0.711853	0.634609	0.593852	0.620721	0.523876	0.90689	0.573231	0.810241	0.84749	0.533981	0.804208	0.646439	0.741667	0.752519
WWC3	0.590572	0.609791	0.596491	0.525411	0.568462	0.532687	0.815355	0.523815	0.732291	0.78973	0.960444	0.741573	0.975791	0.881269	0.537349	0.888031	0.533981	0.553333	0.508037	0.629167	0.859881
ARHGAP6	0.909683	0.896206	0.997807	0.794163	0.703704	0.749457	0.858925	0.902047	0.609434	0.97052	0.991422	0.56882	0.670391	0.600577	0.846386	0.702703	0.718447	0.615083	0.90039	0.791667	0.979127
FAM184B	0.529254	0.501384	0.816886	0.800286	0.569865	0.733453	0.938863	0.983405	0.649164	0.573241	0.542341	0.759831	0.865922	0.510904	0.704819	0.648649	0.514563	0.566333	0.535513	0.758333	0.830431
MAP4	0.71257	0.652379	0.782895	0.675834	0.56229	0.571668	0.808976	0.589332	0.798544	0.711707	0.908895	0.658708	0.938547	0.735038	0.760241	0.567568	0.76699	0.532083	0.749899	0.833333	0.842986
GOPC	0.570899	0.585387	0.618421	0.70747	0.772727	0.690556	0.633951	0.612716	0.526415	0.689423	0.560899	0.595506	0.748603	0.757423	0.696988	0.824324	0.572816	0.691583	0.719835	0.741667	0.859571
ROS1	0.749106	0.672818	0.865132	0.896622	0.721661	0.725552	0.947119	0.98222	0.570674	0.747562	0.974388	0.696629	0.581006	0.563596	0.904217	0.523166	0.970874	0.782833	0.589286	0.8	0.647171
USP28	0.54816	0.523896	0.657895	0.58108	0.682379	0.522093	0.726055	0.735453	0.552345	0.858284	0.849419	0.69382	0.655493	0.732846	0.623494	0.525097	0.902913	0.58675	0.511737	0.575	0.554895
HDAC9	0.738503	0.666205	0.923246	0.951168	0.667789	0.589687	0.549357	0.529418	0.747224	0.537638	0.570778	0.745787	0.992551	0.713423	0.98253	0.683398	0.873786	0.620333	0.777458	0.629167	0.665254
TSPAN17	0.774911	0.889389	0.942982	0.679151	0.741863	0.74176	0.500437	0.735237	0.906361	0.809614	0.631779	0.530899	0.750466	0.641692	0.598795	0.515444	0.68932	0.697917	0.784302	0.5125	0.79969
NOP16	0.689448	0.796928	0.865132	0.870395	0.813131	0.512722	0.890869	0.746606	0.699191	0.857936	0.833523	0.761236	0.821229	0.823577	0.829518	0.61583	0.504854	0.773583	0.64163	0.770833	0.814363
CC2D2A	0.820261	0.852046	0.951754	0.757271	0.520763	0.603495	0.837783	0.704849	0.578383	0.722722	0.946134	0.530899	0.67784	0.702442	0.879518	0.926641	0.718447	0.642917	0.66929	0.670833	0.834771
RRM2B	0.550077	0.590584	0.547149	0.685682	0.713805	0.513854	0.642233	0.60625	0.595148	0.610422	0.923937	0.551966	0.556797	0.636923	0.777711	0.579151	0.805825	0.742917	0.63936	0.683333	0.624128
ZNF800	0.594149	0.524528	0.625	0.513879	0.566218	0.688745	0.549216	0.580819	0.660054	0.515324	0.723961	0.578652	0.610801	0.614615	0.526506	0.621622	0.592233	0.614667	0.737406	0.825	0.803927
TNFRSF17	0.538835	0.653671	0.626096	0.968109	0.612233	0.562342	0.671528	0.533728	0.757844	0.786116	0.565371	0.547753	0.703911	0.520692	0.986747	0.573359	1	0.637167	0.59243	0.870833	0.528081
SNX29	0.699285	0.703252	0.720395	0.835953	0.574074	0.535811	0.731559	0.594612	0.685391	0.618092	0.867896	0.705056	0.633147	0.709577	0.842169	0.656371	0.796117	0.606667	0.746267	0.908333	0.829966
LMO3	0.896142	0.80517	0.983553	0.927697	0.657127	0.751947	0.974048	0.989224	0.611482	0.565256	0.975526	0.591292	0.871508	0.842577	0.970482	0.781853	0.728155	0.630833	0.894169	0.7375	0.740997
MRPS10	0.700179	0.72624	0.723684	0.537249	0.823793	0.563202	0.866975	0.663901	0.729757	0.858094	0.798845	0.636236	0.569832	0.719115	0.612651	0.671815	0.815534	0.609667	0.649818	0.625	0.500129
GUCA1A	0.501788	0.559727	0.564145	0.697928	0.572671	0.589958	0.684028	0.579095	0.634933	0.569596	0.674547	0.643258	0.672253	0.60625	0.712651	0.648649	0.951456	0.615458	0.566737	0.958333	0.556394
RSF1	0.61395	0.502472	0.70614	0.624962	0.547699	0.565194	0.740715	0.735345	0.559623	0.647824	0.607123	0.566011	0.763501	0.698962	0.668675	0.660232	0.650485	0.645333	0.630818	0.745833	0.794988
VPS13D	0.794839	0.756757	0.656798	0.871364	0.700337	0.797537	0.916307	0.862608	0.557251	0.674021	0.873282	0.602528	0.685289	0.692885	0.886145	0.584942	0.640777	0.599167	0.580206	0.9	0.816327
CELF2	0.932805	0.909664	0.948465	0.767578	0.670034	0.708167	0.740779	0.607435	0.635903	0.8669	0.993739	0.842697	0.56797	0.830538	0.856024	0.583012	0.563107	0.708583	0.624496	0.941667	0.928391
FAM120A	0.540368	0.754253	0.736842	0.758853	0.761504	0.639533	0.734491	0.681142	0.53779	0.761797	0.518538	0.696629	0.698324	0.523577	0.663855	0.507722	0.864078	0.763583	0.5189	0.608333	0.577474
R3HDM1	0.722024	0.728768	0.912281	0.674661	0.860831	0.766253	0.621373	0.664871	0.868356	0.911025	0.925197	0.52809	0.769088	0.517538	0.637349	0.828185	0.669903	0.778	0.732647	0.7125	0.74637
COL9A2	0.515202	0.554754	0.769737	0.544137	0.549944	0.66389	0.949511	0.931789	0.623666	0.761576	0.659688	0.641854	0.865922	0.694712	0.551205	0.619691	0.76699	0.528	0.823127	0.645833	0.749987
KITLG	0.750639	0.534774	0.599781	0.92188	0.521324	0.520237	0.929964	0.580927	0.732992	0.549254	0.767583	0.686798	0.558659	0.908731	0.970482	0.795367	0.543689	0.531583	0.600854	0.520833	0.78543
ERCC8	0.61165	0.619053	0.629386	0.521635	0.512907	0.515846	0.786445	0.653125	0.764636	0.640407	0.688999	0.509831	0.869646	0.606962	0.657831	0.53861	0.621359	0.638667	0.761451	0.525	0.669181
ADAMTS6	0.612417	0.779073	0.764254	0.838708	0.724467	0.908955	0.72963	0.93583	0.681509	0.658003	0.63495	0.536517	0.709497	0.585712	0.799398	0.916988	0.864078	0.734208	0.586915	0.9	0.606768
H6PD	0.618677	0.843957	0.945175	0.732269	0.52413	0.638401	0.726955	0.50625	0.534825	0.527254	0.783234	0.707865	0.998138	0.716077	0.613253	0.849421	0.592233	0.566167	0.546005	0.945833	0.940894
VAMP3	0.572049	0.80461	0.816886	0.804521	0.708193	0.518698	0.521013	0.664763	0.529272	0.705867	0.894422	0.550562	0.61825	0.858846	0.851205	0.61583	0.834951	0.561	0.666499	0.729167	0.896564
PER3	0.858968	0.768647	0.673246	0.900806	0.615039	0.734607	0.555015	0.797522	0.646307	0.631537	0.772949	0.554775	0.981378	0.787192	0.95	0.5	0.640777	0.712417	0.561508	0.504167	0.954637
UTS2	0.51022	0.719043	0.735746	0.574957	0.833053	0.665339	0.826749	0.682705	0.578679	0.605546	0.54476	0.751404	0.865922	0.589058	0.672892	0.857143	0.970874	0.742542	0.540809	0.604167	0.512684
TNFRSF9	0.574476	0.882227	0.851974	0.624043	0.878788	0.837016	0.910725	0.664116	0.611698	0.780576	0.562973	0.872191	0.668529	0.594596	0.542169	0.816602	1	0.836667	0.505448	0.841667	0.80682
EPN3	0.737992	0.894537	0.995614	0.743392	0.754209	0.69789	0.978987	0.95	0.55558	0.940283	0.976787	0.75	0.996276	0.618654	0.653012	0.791506	0.883495	0.61975	0.552579	0.75	0.75629
LTBP1	0.73812	0.511402	0.967105	0.622972	0.558361	0.823343	0.711626	0.929849	0.730135	0.54029	0.5261	0.55618	0.726257	0.692231	0.640361	0.646718	0.592233	0.54025	0.653854	0.595833	0.739189
RCN1	0.707844	0.537959	0.745614	0.871875	0.864759	0.744612	0.825746	0.951293	0.518544	0.836947	0.579661	0.522472	0.681564	0.650538	0.879518	0.737452	0.825243	0.83575	0.520564	0.775	0.563162
ELN	0.875447	0.566612	0.910088	0.522298	0.553311	0.683946	0.512809	0.891272	0.604582	0.672443	0.915644	0.505618	0.882682	0.522923	0.537349	0.523166	0.601942	0.548417	0.627791	0.9	0.787807
RFC2	0.904701	0.921762	0.985746	0.718186	0.907969	0.807316	0.902752	0.865841	0.804043	0.845785	0.930035	0.544944	0.782123	0.558269	0.76506	0.92471	0.679612	0.768667	0.714706	0.783333	0.81116
ARID1B	0.657384	0.620737	0.640351	0.612256	0.544332	0.648678	0.837101	0.847629	0.500916	0.527822	0.638914	0.707865	0.597765	0.675385	0.584337	0.76834	0.543689	0.54575	0.759282	0.829167	0.765332
CLPTM1L	0.794584	0.834435	0.825658	0.607052	0.737935	0.834797	0.737937	0.653017	0.68841	0.853581	0.66355	0.821629	0.681564	0.682154	0.503614	0.594595	0.737864	0.651167	0.742803	0.733333	0.780625
NEDD4L	0.538324	0.634872	0.860746	0.959588	0.741302	0.554328	0.918827	0.959052	0.81434	0.803806	0.881576	0.52809	0.891993	0.753269	0.96747	0.779923	0.572816	0.528167	0.524852	0.779167	0.704521
FOXP3	0.654446	0.900058	0.970395	0.727778	0.902918	0.792285	0.735365	0.595097	0.503612	0.898368	0.826734	0.748596	0.61825	0.572538	0.745181	0.814672	1	0.80525	0.524667	0.9125	0.898683
PPP1R3F	0.688043	0.591784	0.914474	0.686907	0.583053	0.744703	0.70463	0.596659	0.669757	0.57968	0.636759	0.544944	0.994413	0.706231	0.709639	0.569498	0.601942	0.628583	0.532402	0.766667	0.888504
HEXB	0.579331	0.564923	0.79386	0.542913	0.699776	0.728405	0.613966	0.699569	0.773369	0.587413	0.899138	0.655899	0.540037	0.514654	0.624699	0.513514	0.582524	0.72375	0.605226	0.591667	0.521054
PTCD2	0.51533	0.630379	0.607456	0.676549	0.547138	0.593942	0.733899	0.558405	0.555256	0.819619	0.642207	0.533708	0.55121	0.697327	0.554217	0.571429	0.737864	0.619333	0.775373	0.516667	0.730044
NEXMIF	0.912877	0.514835	0.765351	0.974691	0.847643	0.799665	0.967438	0.972953	0.660593	0.578291	0.605822	0.629213	0.988827	0.581885	0.996988	0.685328	0.990291	0.83025	0.852906	0.870833	0.76807
JKAMP	0.658917	0.591728	0.592105	0.780998	0.751964	0.700199	0.690715	0.659698	0.696927	0.629801	0.655378	0.703652	0.849162	0.520385	0.901205	0.513514	0.728155	0.607167	0.609346	0.575	0.709636
DKK3	0.748084	0.824569	0.835526	0.604194	0.739618	0.708394	0.549949	0.801293	0.59159	0.804217	0.814172	0.632022	0.92365	0.866423	0.61988	0.530888	0.601942	0.509583	0.558918	0.5125	0.834306
ARHGEF5	0.624681	0.555786	0.996711	0.740841	0.765993	0.510594	0.864455	0.530065	0.607116	0.659597	0.751728	0.692416	0.955307	0.548038	0.543976	0.604247	0.592233	0.57825	0.769219	0.708333	0.761819
NFE2L3	0.832908	0.767015	0.947368	0.979233	0.813692	0.736644	0.826903	0.76056	0.72097	0.865038	0.805838	0.553371	0.664804	0.757923	0.993373	0.594595	0.941748	0.965083	0.820285	0.745833	0.778559
MCUR1	0.811318	0.610323	0.846491	0.621645	0.7789	0.500362	0.944753	0.865948	0.705822	0.655557	0.514839	0.655899	0.8473	0.611423	0.616867	0.702703	0.631068	0.695333	0.621267	0.591667	0.524051
LIMA1	0.500255	0.753117	0.626096	0.94576	0.707071	0.731257	0.709208	0.835129	0.572291	0.502888	0.688186	0.699438	0.791434	0.742462	0.979518	0.762548	0.504854	0.637917	0.534655	0.783333	0.753862
LETMD1	0.667092	0.85083	0.815789	0.500459	0.601571	0.518924	0.521528	0.66875	0.67628	0.693621	0.593585	0.573034	0.709497	0.629462	0.586145	0.749035	0.640777	0.592083	0.514292	0.525	0.821493
SLC4A8	0.500255	0.700683	0.536184	0.674099	0.57688	0.697121	0.92999	0.946013	0.597143	0.585961	0.883446	0.629213	0.977654	0.706712	0.696988	0.820463	0.902913	0.632917	0.625858	0.929167	0.616792
LAMC3	0.914793	0.735573	0.550439	0.842229	0.799663	0.547582	0.740201	0.919181	0.627925	0.846258	0.936946	0.773876	0.953445	0.525404	0.575904	0.857143	0.737864	0.525833	0.662917	0.983333	0.543012
PTGER3	0.816811	0.773484	0.989035	0.812022	0.712682	0.75412	0.940895	0.980927	0.623396	0.723069	0.773803	0.619382	0.899441	0.811154	0.906024	0.839768	0.669903	0.7365	0.667995	0.9	0.895428
TNIP3	0.55723	0.677083	0.794956	0.534391	0.860831	0.710703	0.908115	0.732166	0.598491	0.610059	0.704285	0.706461	0.564246	0.516212	0.548193	0.828185	0.990291	0.723417	0.526164	0.708333	0.732421
MAPK9	0.57537	0.694362	0.515351	0.749311	0.505612	0.530605	0.51659	0.635237	0.761509	0.603131	0.856858	0.581461	0.798883	0.518731	0.813855	0.530888	0.669903	0.588583	0.523322	0.908333	0.694601
COL23A1	0.631323	0.731689	0.596491	0.871722	0.618406	0.628667	0.943544	0.874353	0.541294	0.610801	0.623953	0.617978	0.783985	0.842308	0.719277	0.69305	0.563107	0.786167	0.949186	0.570833	0.557685
BCAR1	0.529765	0.680664	0.733553	0.823196	0.580808	0.696125	0.610417	0.597414	0.570027	0.602153	0.557647	0.574438	0.929236	0.582	0.633735	0.586873	0.533981	0.548167	0.788506	0.554167	0.604495
FAM160A2	0.629407	0.611228	0.803728	0.821563	0.525814	0.513899	0.721682	0.541703	0.510566	0.60291	0.76555	0.69382	0.791434	0.515192	0.75	0.592664	0.572816	0.616333	0.649886	0.8625	0.770602
HERPUD1	0.553909	0.601866	0.908991	0.928207	0.700898	0.655107	0.540484	0.641487	0.685337	0.610517	0.756281	0.63764	0.869646	0.648385	0.916265	0.592664	0.883495	0.641917	0.843658	0.6625	0.638543
HOMER3	0.861395	0.836759	0.839912	0.561843	0.757576	0.940013	0.651775	0.835776	0.772183	0.816747	0.856045	0.879213	0.944134	0.749827	0.606024	0.752896	0.941748	0.51675	0.64015	0.925	0.769155
RAD51	0.913132	0.955004	1	0.619145	0.930415	0.917104	0.883745	0.867457	0.932722	0.94183	0.994593	0.780899	0.860335	0.686981	0.537952	0.934363	0.660194	0.913833	0.72012	0.545833	0.946319
POLQ	0.938937	0.934324	1	0.787478	0.946689	0.849375	0.919933	0.90555	0.937412	0.972256	0.995284	0.706461	0.741155	0.689365	0.768072	0.96332	0.699029	0.89425	0.655569	0.716667	0.945699
PIK3CB	0.560807	0.534142	0.847588	0.740637	0.75982	0.524131	0.707485	0.732004	0.659245	0.656283	0.58273	0.640449	0.692737	0.527654	0.739157	0.774131	0.631068	0.76775	0.647599	0.870833	0.561405
CYBA	0.721129	0.71343	0.744518	0.589397	0.827722	0.675435	0.819007	0.915517	0.552345	0.576271	0.7438	0.582865	0.689013	0.800308	0.562651	0.503861	0.932039	0.605833	0.74314	0.758333	0.864996
THOC3	0.768523	0.865856	0.990132	0.69604	0.825477	0.589189	0.553305	0.527586	0.814555	0.860525	0.971339	0.669944	0.621974	0.561077	0.709639	0.888031	0.61165	0.6975	0.621334	0.7	0.709274
HEBP2	0.672841	0.706108	0.800439	0.58062	0.583614	0.845934	0.61142	0.633836	0.59504	0.776915	0.835474	0.75	0.776536	0.727077	0.587952	0.828185	0.514563	0.543333	0.588983	0.683333	0.664583
MPHOSPH9	0.676162	0.720003	0.880482	0.554853	0.890572	0.730623	0.528755	0.542457	0.621563	0.873497	0.868363	0.585674	0.692737	0.563442	0.55	0.799228	0.757282	0.80575	0.837268	0.8625	0.582588
PLEKHA5	0.647292	0.676583	0.802632	0.565364	0.614478	0.589325	0.61659	0.715302	0.66593	0.740618	0.713025	0.688202	0.722533	0.757808	0.603012	0.694981	0.68932	0.532417	0.64474	0.633333	0.707982
PRSS8	0.812213	0.849454	0.944079	0.896418	0.642536	0.656329	0.933436	0.881142	0.760431	0.705552	0.772217	0.70927	0.783985	0.700462	0.719277	0.889961	0.864078	0.568333	0.603679	0.645833	0.94172
SIKE1	0.767629	0.516555	0.718202	0.65073	0.771605	0.591996	0.74213	0.76444	0.508248	0.79216	0.681966	0.532303	0.582868	0.6255	0.739157	0.741313	0.563107	0.694167	0.72577	0.7125	0.58326
RRP12	0.649208	0.857087	0.816886	0.850954	0.847363	0.560259	0.5232	0.695151	0.806846	0.794243	0.616229	0.710674	0.50838	0.795308	0.79759	0.749035	0.883495	0.87	0.675612	0.779167	0.743684
FNIP2	0.666837	0.794408	0.828947	0.923462	0.718294	0.525715	0.786831	0.674461	0.829434	0.664142	0.980568	0.547753	0.949721	0.618577	0.956024	0.586873	0.524272	0.63	0.660243	0.883333	0.75319
MSMO1	0.672458	0.746063	0.864035	0.595214	0.722222	0.597338	0.854115	0.832759	0.679137	0.818988	0.849337	0.581461	0.959032	0.768808	0.556627	0.683398	0.679612	0.55	0.753464	0.6	0.538827
TTC17	0.564384	0.557498	0.642544	0.510103	0.566218	0.551793	0.676903	0.521767	0.514663	0.702396	0.719774	0.587079	0.554935	0.5045	0.537349	0.73166	0.601942	0.71575	0.65799	0.866667	0.74637
ALX4	0.647036	0.903543	0.919956	0.512705	0.569024	0.528749	0.613079	0.881627	0.585175	0.509753	0.643101	0.599719	0.711359	0.728423	0.561446	0.554054	0.951456	0.517	0.735993	0.983333	0.700181
FSTL4	0.563362	0.719039	0.901316	0.624349	0.638889	0.521052	0.95054	0.959375	0.872722	0.621216	0.736361	0.566011	0.536313	0.560212	0.500602	0.69305	0.912621	0.652333	0.88677	0.954167	0.789047
FOXN3	0.845171	0.908672	0.823465	0.947852	0.792929	0.690284	0.543158	0.839116	0.592668	0.795379	0.796813	0.667135	0.856611	0.808077	0.921687	0.644788	0.84466	0.7295	0.669559	0.904167	0.918419
METTL24	0.89397	0.800933	0.969298	0.947852	0.659933	0.805098	0.646656	0.74472	0.592992	0.703847	0.6256	0.544944	0.744879	0.849038	0.960241	0.749035	0.631068	0.787833	0.869502	0.841667	0.709894
AKR7A2	0.642054	0.653587	0.722588	0.86718	0.548822	0.620337	0.7125	0.778233	0.512938	0.659691	0.529352	0.564607	0.973929	0.559904	0.8	0.911197	0.514563	0.723417	0.577717	0.908333	0.647275
MRTO4	0.839167	0.745899	0.819079	0.785948	0.863636	0.695083	0.721168	0.624353	0.795472	0.883123	0.875315	0.650281	0.968343	0.712038	0.7	0.814672	0.650485	0.8485	0.611784	0.770833	0.576234
NNAT	0.830097	0.926475	0.719298	0.733748	0.578283	0.782959	0.530658	0.502802	0.666523	0.671464	0.518782	0.564607	0.75419	0.662673	0.831928	0.739382	0.621359	0.664792	0.787833	0.916667	0.862981
USE1	0.594788	0.548769	0.794956	0.556128	0.670034	0.563338	0.795602	0.554741	0.690296	0.64129	0.625213	0.592697	0.92365	0.6895	0.534337	0.664093	0.514563	0.681833	0.607462	0.595833	0.539861
MCF2L2	0.502555	0.730157	0.591009	0.910807	0.814815	0.554102	0.603858	0.575862	0.76124	0.622432	0.799415	0.616573	0.713222	0.561923	0.966867	0.718147	0.650485	0.525	0.771775	0.583333	0.717437
NRIP2	0.81745	0.888516	0.993421	0.816257	0.736251	0.651213	0.620293	0.972091	0.858868	0.648297	0.843178	0.745787	0.845438	0.73475	0.83012	0.911197	0.805825	0.557417	0.708518	0.516667	0.938362
LAMA3	0.568217	0.87757	0.743421	0.733697	0.741302	0.887043	0.582382	0.820582	0.752075	0.800019	0.596715	0.877809	0.916201	0.788846	0.672289	0.606178	0.543689	0.668083	0.551301	0.775	0.638336
AP5M1	0.574093	0.54266	0.705044	0.928513	0.561167	0.676657	0.959234	0.861207	0.57655	0.54878	0.637572	0.51264	0.685289	0.760423	0.969277	0.73166	0.718447	0.537417	0.687988	0.7125	0.596797
ANAPC4	0.55953	0.698139	0.506579	0.522655	0.648148	0.611192	0.633796	0.686746	0.869057	0.721302	0.646719	0.691011	0.538175	0.715154	0.576506	0.662162	0.757282	0.636417	0.648356	0.666667	0.63596
KCNQ1	0.581375	0.583791	0.570175	0.665986	0.722222	0.502671	0.961651	0.972953	0.510027	0.677998	0.962883	0.546348	0.990689	0.638846	0.721687	0.631274	0.951456	0.510167	0.838949	0.583333	0.555722
TRAPPC3	0.756515	0.655507	0.774123	0.725176	0.773288	0.536807	0.630864	0.587823	0.755903	0.721807	0.508415	0.521067	0.916201	0.529269	0.780723	0.604247	0.514563	0.515083	0.54772	0.591667	0.59039
THRAP3	0.540112	0.56754	0.539474	0.625625	0.675645	0.532823	0.748534	0.796875	0.52221	0.644541	0.627775	0.599719	0.731844	0.501731	0.740964	0.671815	0.660194	0.574833	0.563526	0.795833	0.689228
PHPT1	0.603219	0.810159	0.6875	0.619502	0.611672	0.58697	0.790972	0.816379	0.93159	0.761449	0.613749	0.658708	0.623836	0.577	0.503012	0.669884	0.543689	0.542	0.619518	0.908333	0.726014
ENTPD2	0.600537	0.540283	0.595395	0.544647	0.635241	0.524357	0.712757	0.746659	0.75504	0.771928	0.776547	0.698034	0.530726	0.557231	0.69759	0.833977	0.601942	0.602667	0.820975	0.7125	0.689279
LY75	0.622637	0.721655	0.839912	0.57312	0.702581	0.537849	0.556494	0.686853	0.523235	0.558217	0.675136	0.664326	0.579143	0.77	0.572289	0.606178	1	0.809	0.508592	0.595833	0.597365
ARID4B	0.531681	0.643041	0.679825	0.56868	0.510101	0.533638	0.604051	0.743534	0.685283	0.712401	0.685706	0.571629	0.729981	0.616615	0.620482	0.685328	0.92233	0.698125	0.653921	0.795833	0.693258
OPN3	0.712443	0.653491	0.883772	0.931115	0.569024	0.699339	0.541204	0.647737	0.543073	0.50999	0.869949	0.658708	0.860335	0.516808	0.910241	0.555985	0.582524	0.651167	0.58678	0.675	0.509171
SDCCAG8	0.548288	0.61096	0.578947	0.523064	0.686308	0.526983	0.713812	0.845474	0.72345	0.51545	0.903895	0.574438	0.61825	0.658654	0.570482	0.519305	0.873786	0.6875	0.677344	0.525	0.642676
PTPRN	0.692131	0.830066	0.533991	0.886468	0.716049	0.826331	0.929707	0.689494	0.730027	0.749992	0.898549	0.643258	0.994413	0.555038	0.846386	0.573359	0.825243	0.692375	0.51209	0.554167	0.737536
HHAT	0.53909	0.700475	0.535088	0.870089	0.523008	0.574928	0.776466	0.671013	0.758868	0.707461	0.602325	0.561798	0.631285	0.784769	0.920482	0.550193	0.825243	0.513667	0.637376	0.575	0.724877
KIF1B	0.681145	0.724928	0.684211	0.809113	0.558923	0.685123	0.802315	0.747091	0.58965	0.581763	0.614359	0.508427	0.530726	0.539231	0.799398	0.546332	0.553398	0.520333	0.514225	0.625	0.758564
FOXC1	0.528487	0.804366	0.554825	0.57113	0.745791	0.592901	0.968158	0.599353	0.557251	0.542625	0.536649	0.648876	0.895717	0.739962	0.572289	0.617761	0.708738	0.736583	0.521523	0.704167	0.534642
TBC1D22A	0.553654	0.530893	0.611842	0.870803	0.528058	0.51897	0.605928	0.572091	0.820916	0.505129	0.589885	0.735955	0.707635	0.725135	0.759639	0.683398	0.601942	0.637	0.555219	0.533333	0.699096
SYNE2	0.582013	0.812183	0.756579	0.772783	0.638608	0.565873	0.881456	0.696444	0.617898	0.55039	0.672047	0.529494	0.698324	0.621038	0.754217	0.525097	0.883495	0.721083	0.82876	0.795833	0.694756
PLEKHH1	0.614972	0.559122	0.970395	0.741453	0.656566	0.622827	0.708591	0.653017	0.823181	0.579238	0.731442	0.706461	0.869646	0.699	0.593976	0.669884	0.76699	0.684167	0.857277	0.7375	0.690519
ATP9A	0.574093	0.634712	0.536184	0.568119	0.529181	0.650127	0.872865	0.631466	0.706523	0.668687	0.590658	0.643258	0.908752	0.651462	0.610241	0.542471	0.708738	0.648667	0.622747	0.633333	0.657453
SPO11	0.525549	0.606775	0.742873	0.719385	0.573793	0.559467	0.561703	0.673438	0.772642	0.656014	0.666599	0.563202	0.56797	0.671385	0.727711	0.548263	0.912621	0.609167	0.659504	0.916667	0.713821
CBLN4	0.721896	0.71727	0.923246	0.693183	0.521044	0.67136	0.713657	0.736584	0.70566	0.673295	0.849622	0.646067	0.834264	0.826731	0.687651	0.532819	0.990291	0.50175	0.772717	0.891667	0.957634
CHRDL2	0.720874	0.55619	0.995614	0.57266	0.502806	0.553468	0.661163	0.897037	0.573208	0.657656	0.635621	0.636236	0.685289	0.676019	0.719277	0.627413	0.640777	0.5375	0.702381	0.66875	0.858848
FAM168A	0.645631	0.586831	0.807018	0.746352	0.544332	0.606257	0.662757	0.738793	0.752722	0.589906	0.648223	0.622191	0.826816	0.616269	0.740964	0.667954	0.601942	0.53725	0.526433	0.745833	0.736089
RELT	0.661855	0.913769	0.996711	0.790438	0.939955	0.851684	0.953447	0.735022	0.578113	0.599848	0.560167	0.783708	0.856611	0.506269	0.766867	0.978764	0.893204	0.81875	0.736481	0.7375	0.926531
GALC	0.50281	0.557626	0.703947	0.756404	0.507856	0.500407	0.618236	0.847953	0.686469	0.793075	0.960403	0.581461	0.60149	0.561385	0.772289	0.503861	0.669903	0.676	0.806094	0.675	0.776234
NOP58	0.601942	0.76147	0.817982	0.799469	0.922559	0.664388	0.517361	0.566056	0.772399	0.92103	0.881901	0.727528	0.674115	0.6285	0.744578	0.801158	0.864078	0.880417	0.68602	0.5	0.55691
SZRD1	0.61676	0.6619	0.605263	0.781968	0.755892	0.647048	0.578807	0.73944	0.682588	0.640217	0.558602	0.626404	0.94041	0.586654	0.776506	0.708494	0.524272	0.550333	0.627926	0.616667	0.581917
KCNH2	0.896014	0.618637	0.908991	0.63981	0.609428	0.549756	0.676145	0.717349	0.510296	0.543478	0.593869	0.662921	0.994413	0.791115	0.737349	0.664093	0.854369	0.678167	0.598416	0.604167	0.850168
CUL1	0.525038	0.54426	0.663377	0.530054	0.77385	0.501268	0.566667	0.522522	0.566954	0.643089	0.592081	0.52809	0.549348	0.797577	0.541566	0.53861	0.718447	0.5855	0.529426	0.608333	0.670369
FAM114A2	0.690087	0.515691	0.701754	0.77314	0.688552	0.711563	0.54838	0.794828	0.638652	0.511789	0.889341	0.65309	0.515829	0.616269	0.843373	0.608108	0.669903	0.61675	0.770127	0.758333	0.829398
CYFIP2	0.763413	0.75	0.716009	0.674712	0.763749	0.553875	0.948225	0.976401	0.653962	0.582647	0.935117	0.801966	0.64432	0.6695	0.620482	0.818533	0.961165	0.671083	0.685768	0.708333	0.621028
TAB2	0.687021	0.640841	0.573465	0.939586	0.593715	0.505931	0.849203	0.850754	0.762965	0.539406	0.692739	0.580056	0.519553	0.663692	0.943373	0.521236	0.854369	0.606917	0.60304	0.829167	0.813433
GINM1	0.769417	0.742283	0.942982	0.970354	0.579125	0.557226	0.885957	0.846228	0.749218	0.694915	0.778559	0.54073	0.646182	0.799731	0.995783	0.843629	0.718447	0.64875	0.520245	0.629167	0.869233
EIF2AK2	0.6814	0.585815	0.700658	0.55572	0.852413	0.86676	0.664866	0.702586	0.576658	0.680901	0.518416	0.553371	0.767225	0.600115	0.525301	0.694981	0.776699	0.730917	0.642302	0.583333	0.639886
USP36	0.562979	0.596705	0.887061	0.678539	0.70651	0.607977	0.552598	0.54305	0.781887	0.701228	0.51988	0.554775	0.625698	0.545654	0.713855	0.880309	0.718447	0.706417	0.692158	0.908333	0.695014
KMT2C	0.685105	0.63508	0.627193	0.689662	0.632997	0.684082	0.672274	0.616056	0.518544	0.595745	0.756484	0.633427	0.623836	0.625962	0.668072	0.743243	0.572816	0.543583	0.685936	0.875	0.757737
MCOLN3	0.560552	0.733977	0.676535	0.571538	0.526936	0.680098	0.906636	0.84181	0.589057	0.73459	0.580901	0.764045	0.992551	0.523808	0.757229	0.554054	0.68932	0.57425	0.635005	0.6375	0.78977
CCDC85A	0.808891	0.891609	0.926535	0.884478	0.706229	0.749502	0.624151	0.843642	0.605795	0.962504	0.992926	0.567416	0.785847	0.851577	0.924699	0.694981	0.61165	0.697667	0.868274	0.791667	0.878688
PUM2	0.54931	0.524036	0.507675	0.624707	0.676207	0.513989	0.746926	0.733513	0.548787	0.681217	0.605171	0.557584	0.500931	0.6695	0.612651	0.505792	0.718447	0.603333	0.693536	0.741667	0.757427
MRPL43	0.644098	0.664413	0.879386	0.599143	0.625701	0.58036	0.646309	0.580065	0.69283	0.644636	0.619319	0.571629	0.729981	0.582346	0.604217	0.947876	0.504854	0.612583	0.617971	0.691667	0.500904
ITIH4	0.524655	0.649418	0.588816	0.609399	0.527217	0.554057	0.703717	0.503017	0.511105	0.605293	0.769087	0.730337	0.893855	0.567096	0.611446	0.590734	0.728155	0.546625	0.706366	0.816667	0.645725
ITIH1	0.587379	0.526597	0.782895	0.699867	0.58642	0.508421	0.742966	0.525485	0.837682	0.570195	0.744288	0.55618	0.90689	0.522865	0.643976	0.569498	0.92233	0.577167	0.542659	0.954167	0.576337
HPF1	0.596321	0.504645	0.708333	0.646699	0.600449	0.557995	0.60108	0.577155	0.7269	0.615788	0.55844	0.634831	0.865922	0.504885	0.837349	0.532819	0.76699	0.519333	0.630431	0.729167	0.695118
ZFR	0.563362	0.548513	0.561404	0.5647	0.761504	0.505071	0.794805	0.796444	0.690296	0.73178	0.705301	0.553371	0.517691	0.727192	0.596386	0.662162	0.728155	0.639833	0.631524	0.7125	0.727409
ZNF280C	0.6593	0.555634	0.616228	0.827942	0.886083	0.723832	0.516307	0.508297	0.778275	0.878484	0.858444	0.591292	0.666667	0.610231	0.78253	0.888031	0.76699	0.7865	0.689736	0.770833	0.520331
NPFFR2	0.679612	0.52146	0.546053	0.69451	0.519641	0.540972	0.77963	0.504256	0.653585	0.54504	0.566062	0.602528	0.674115	0.747058	0.831325	0.554054	0.92233	0.50075	0.540019	0.908333	0.592043
PHF21B	0.779637	0.593424	0.962719	0.827329	0.676768	0.520101	0.951903	0.868534	0.599596	0.563473	0.596471	0.585674	0.955307	0.785404	0.769277	0.65444	0.514563	0.711042	0.729772	0.591667	0.873883
TRAF1	0.711037	0.597057	0.560307	0.51194	0.59596	0.737505	0.726273	0.534159	0.780216	0.763911	0.593747	0.956461	0.679702	0.600885	0.507229	0.565637	0.941748	0.566917	0.502707	0.958333	0.691243
RC3H2	0.583035	0.562387	0.639254	0.551332	0.726712	0.717177	0.712937	0.859914	0.504636	0.507307	0.610944	0.595506	0.789572	0.551423	0.580723	0.762548	0.68932	0.6715	0.721819	0.829167	0.688969
IL17RB	0.687276	0.56778	0.855263	0.602459	0.506173	0.653975	0.703807	0.525108	0.645714	0.591043	0.875681	0.504213	0.502793	0.678462	0.786747	0.602317	0.796117	0.90975	0.583821	0.7	0.552364
TRAF3IP2	0.526316	0.63478	0.721491	0.924482	0.569024	0.553015	0.828652	0.629041	0.568679	0.659849	0.528661	0.542135	0.910615	0.894808	0.866867	0.696911	0.679612	0.509667	0.535513	0.695833	0.584862
GYG2	0.624553	0.897162	0.712719	0.593275	0.643659	0.587649	0.87608	0.751724	0.688464	0.889436	0.777116	0.501404	0.56797	0.5605	0.659639	0.600386	0.572816	0.648167	0.695235	0.983333	0.568742
DCBLD2	0.515841	0.793256	0.516447	0.505307	0.588103	0.842222	0.75553	0.769073	0.635526	0.65865	0.529677	0.675562	0.532588	0.879423	0.740964	0.540541	0.61165	0.503083	0.824892	0.708333	0.529631
SERPINB3	0.544328	0.570128	0.869518	0.692137	0.696128	0.631429	0.61731	0.683567	0.663208	0.518512	0.824295	0.776685	0.538175	0.642308	0.581325	0.579151	0.990291	0.640917	0.685718	0.508333	0.691863
SOAT1	0.652785	0.61382	0.599781	0.808603	0.579686	0.733747	0.500103	0.734698	0.585876	0.703311	0.859216	0.689607	0.992551	0.554308	0.811446	0.683398	0.737864	0.681833	0.501816	0.533333	0.525859
PKP2	0.650741	0.610355	0.757675	0.875957	0.542649	0.617937	0.568287	0.786638	0.652561	0.679797	0.831287	0.776685	0.927374	0.763769	0.854217	0.635135	0.941748	0.71625	0.750589	0.529167	0.568794
MSH4	0.642437	0.62517	0.699561	0.547148	0.579686	0.505025	0.886433	0.560991	0.722642	0.564798	0.573522	0.530899	0.728119	0.515769	0.607229	0.835907	0.572816	0.709375	0.557439	0.902083	0.722862
F7	0.711548	0.713518	0.792763	0.677416	0.525253	0.610196	0.878948	0.726562	0.723666	0.619607	0.544902	0.668539	0.949721	0.815192	0.801807	0.637066	0.805825	0.554833	0.634097	0.854167	0.774322
GDI2	0.679995	0.687881	0.640351	0.621594	0.756453	0.560802	0.534414	0.680388	0.550512	0.722154	0.512277	0.553371	0.55121	0.517077	0.676506	0.501931	0.864078	0.629	0.526836	0.545833	0.540894
PRDM1	0.655595	0.602802	0.526316	0.779671	0.800224	0.674982	0.940818	0.590733	0.549272	0.578607	0.537727	0.706461	0.856611	0.622423	0.75241	0.934363	0.951456	0.577333	0.868241	0.9125	0.677913
ATG5	0.556847	0.516415	0.611842	0.779314	0.769921	0.682452	0.865535	0.742457	0.627116	0.577881	0.624604	0.553371	0.8473	0.7645	0.827711	0.579151	0.68932	0.629625	0.622511	0.695833	0.655076
TMCC3	0.768779	0.831122	0.530702	0.978518	0.559484	0.593218	0.584311	0.784806	0.604474	0.80084	0.762501	0.574438	0.947858	0.509038	0.977711	0.849421	0.941748	0.58375	0.762611	0.775	0.766624
PITHD1	0.687787	0.515779	0.509868	0.593887	0.679574	0.576693	0.644419	0.776509	0.554879	0.603541	0.524738	0.547753	0.545624	0.523269	0.659639	0.525097	0.582524	0.5895	0.54661	0.6	0.602997
MTA3	0.564129	0.79462	0.622807	0.759618	0.613917	0.532506	0.687937	0.573384	0.886469	0.862071	0.778722	0.625	0.899441	0.637731	0.758434	0.756757	0.699029	0.536333	0.580744	0.741667	0.500387
USP13	0.631962	0.583511	0.666667	0.527197	0.722783	0.587468	0.824048	0.88028	0.527008	0.591768	0.70461	0.502809	0.992551	0.533231	0.783735	0.69305	0.718447	0.634667	0.557506	0.8	0.687006
ATP11B	0.525038	0.732481	0.827851	0.751454	0.500561	0.550072	0.647865	0.660884	0.539784	0.615693	0.870355	0.58427	0.534451	0.589769	0.835542	0.737452	0.796117	0.517083	0.51473	0.833333	0.836425
LAMC2	0.764435	0.787587	0.951754	0.628431	0.87991	0.933176	0.864455	0.654957	0.716011	0.542436	0.702903	0.75	0.722533	0.565769	0.598795	0.617761	0.601942	0.89925	0.844969	0.7625	0.703177
CDK14	0.584696	0.59012	0.723684	0.7786	0.511785	0.72759	0.638349	0.658728	0.598544	0.788846	0.79226	0.650281	0.96648	0.663962	0.857831	0.534749	0.92233	0.544583	0.62875	0.604167	0.876466
SEC61A1	0.879407	0.861028	0.873904	0.522349	0.669473	0.767113	0.546399	0.514224	0.82469	0.865669	0.767258	0.669944	0.709497	0.664346	0.607229	0.903475	0.679612	0.712417	0.641882	0.575	0.775097
PPP1R12A	0.76699	0.702836	0.838816	0.752781	0.73064	0.571623	0.50643	0.662823	0.607062	0.549254	0.626636	0.588483	0.702048	0.86675	0.891566	0.515444	0.912621	0.51175	0.695134	0.795833	0.913252
RASGRF1	0.673352	0.580126	0.610746	0.5448	0.741302	0.808222	0.614416	0.551832	0.724097	0.930846	0.991381	0.578652	0.670391	0.800692	0.522892	0.563707	0.660194	0.609833	0.864407	0.845833	0.628003
CAMK2B	0.603219	0.540391	0.739035	0.901878	0.719697	0.732728	0.784092	0.607112	0.848248	0.661317	0.749167	0.536517	0.994413	0.697615	0.898193	0.530888	0.776699	0.845583	0.526601	0.691667	0.609248
CROCC	0.623531	0.554698	0.642544	0.608021	0.562851	0.675525	0.654501	0.558621	0.868895	0.520311	0.510733	0.813202	0.623836	0.656885	0.678916	0.741313	0.796117	0.547667	0.646371	0.929167	0.782898
POLR3E	0.603475	0.722507	0.639254	0.706092	0.644781	0.516706	0.590278	0.512716	0.713477	0.856642	0.679852	0.658708	0.854749	0.697577	0.774699	0.604247	0.524272	0.683	0.655468	0.6125	0.509326
ATP2B4	0.805697	0.772512	0.922149	0.868558	0.597082	0.688338	0.717593	0.523815	0.645606	0.699997	0.86259	0.574438	0.653631	0.891231	0.912651	0.507722	0.660194	0.57675	0.529358	0.841667	0.876879
ZC3H11A	0.634517	0.578378	0.830044	0.598428	0.641975	0.696442	0.782973	0.665409	0.600485	0.721207	0.599276	0.521067	0.765363	0.590673	0.530422	0.955598	0.68932	0.723417	0.544105	0.945833	0.546629
RIOK2	0.543051	0.537683	0.696272	0.571283	0.513468	0.55383	0.584182	0.74181	0.688679	0.597292	0.786731	0.605337	0.67784	0.593192	0.638554	0.702703	0.786408	0.587583	0.681817	0.5375	0.740222
YIPF1	0.712187	0.766263	0.811404	0.849985	0.604938	0.638582	0.749563	0.532543	0.66938	0.843291	0.525043	0.511236	0.674115	0.574769	0.826506	0.745174	0.601942	0.51675	0.811037	0.566667	0.664324
NDC1	0.86906	0.743075	0.985746	0.663792	0.913019	0.736871	0.747351	0.666164	0.763989	0.900104	0.946744	0.651685	0.73743	0.569462	0.526506	0.868726	0.61165	0.90575	0.661992	0.65	0.709016
DGKG	0.827414	0.735902	0.792763	0.534953	0.516835	0.665972	0.502521	0.538578	0.503935	0.632011	0.553378	0.594101	0.728119	0.856346	0.658434	0.698842	0.572816	0.781917	0.674721	0.841667	0.81767
FLYWCH1	0.660705	0.507573	0.675439	0.558373	0.593715	0.819766	0.632832	0.722737	0.853261	0.611369	0.682129	0.671348	0.785847	0.655885	0.527711	0.523166	0.660194	0.538583	0.630482	0.575	0.882046
UNKL	0.529126	0.616016	0.66557	0.545566	0.516835	0.559761	0.674794	0.613147	0.832722	0.70006	0.622774	0.68118	0.523277	0.619962	0.701807	0.880309	0.669903	0.532833	0.640419	0.9875	0.854301
TBXAS1	0.638733	0.533922	0.512061	0.599908	0.655443	0.560712	0.934053	0.75194	0.745013	0.678629	0.971339	0.782303	0.914339	0.518462	0.586747	0.573359	0.883495	0.62125	0.681867	0.625	0.637045
PARP12	0.836101	0.821353	0.902412	0.784774	0.933782	0.920092	0.727701	0.783728	0.743827	0.570274	0.729978	0.691011	0.621974	0.694192	0.604819	0.760618	0.902913	0.726667	0.791734	0.541667	0.682666
ALDH18A1	0.859862	0.92321	0.739035	0.694816	0.661055	0.512948	0.538194	0.613362	0.727224	0.972193	0.929628	0.712079	0.700186	0.607115	0.501807	0.702703	0.524272	0.743083	0.658192	0.641667	0.849393
TARBP1	0.850537	0.741354	0.980263	0.806307	0.795174	0.593897	0.583462	0.585884	0.952722	0.82852	0.874095	0.563202	0.929236	0.818231	0.872892	0.673745	0.543689	0.872833	0.558851	0.554167	0.672074
GATB	0.575243	0.567176	0.598684	0.742882	0.572391	0.705949	0.81677	0.535884	0.595418	0.73661	0.547971	0.686798	0.942272	0.721769	0.798795	0.876448	0.728155	0.572208	0.668264	0.55	0.505916
MXD1	0.543562	0.517099	0.847588	0.934993	0.691919	0.649131	0.619805	0.528017	0.517736	0.519395	0.617449	0.651685	0.759777	0.616769	0.937349	0.638996	0.533981	0.638	0.789582	0.920833	0.520951
CDK17	0.636178	0.513082	0.826754	0.717624	0.719416	0.725145	0.728241	0.603664	0.580162	0.594925	0.814944	0.664326	0.845438	0.535346	0.809036	0.631274	0.737864	0.5665	0.579416	0.7625	0.880703
DNAJC25	0.546117	0.50238	0.76864	0.759108	0.697531	0.522184	0.811548	0.785237	0.893801	0.735773	0.555614	0.554775	0.942272	0.522538	0.683735	0.679537	0.504854	0.659208	0.68027	0.716667	0.653785
SLC2A3	0.830225	0.640273	0.865132	0.534085	0.741863	0.661128	0.862551	0.665948	0.672507	0.799009	0.864664	0.532303	0.709497	0.564962	0.553614	0.569498	0.650485	0.564583	0.559911	0.925	0.761457
PSD	0.920542	0.704756	0.996711	0.904123	0.63468	0.705858	0.72918	0.612931	0.521941	0.7968	0.694813	0.573034	0.994413	0.619077	0.921084	0.716216	0.76699	0.718917	0.845642	0.579167	0.94854
CTDP1	0.579586	0.731057	0.599781	0.852791	0.635802	0.501766	0.623624	0.656789	0.747224	0.559748	0.602935	0.766854	0.675978	0.521077	0.78253	0.532819	0.708738	0.584167	0.540254	0.720833	0.58202
YBX3	0.600153	0.856503	0.610746	0.559037	0.689675	0.708665	0.924254	0.902802	0.550782	0.54534	0.70209	0.549157	0.975791	0.528923	0.524699	0.573359	0.805825	0.510833	0.747646	0.6875	0.751744
STYK1	0.636178	0.588444	0.979167	0.953516	0.500561	0.51897	0.796258	0.76056	0.656739	0.93839	0.950484	0.919944	0.571695	0.524577	0.966265	0.555985	0.631068	0.58	0.716942	0.691667	0.62325
WNK1	0.636817	0.531334	0.54057	0.552556	0.598765	0.522501	0.953627	0.912716	0.617197	0.565287	0.749167	0.521067	0.707635	0.638885	0.622289	0.640927	0.572816	0.508667	0.532957	0.945833	0.782433
CCAR1	0.752044	0.791267	0.839912	0.583121	0.821549	0.569359	0.646785	0.583405	0.784367	0.907805	0.800919	0.553371	0.886406	0.53	0.574699	0.718147	0.660194	0.809667	0.638771	0.704167	0.586463
OGFR	0.78117	0.797604	0.566886	0.622155	0.894501	0.80709	0.884336	0.745582	0.597844	0.566645	0.714204	0.602528	0.955307	0.721808	0.857229	0.891892	0.524272	0.68875	0.616963	0.620833	0.532576
GNA15	0.605902	0.607679	0.933114	0.656802	0.783389	0.571306	0.889262	0.773815	0.509704	0.630654	0.695544	0.667135	0.901304	0.605462	0.685542	0.644788	0.728155	0.557667	0.710502	0.516667	0.788943
CREB3L3	0.676162	0.675935	0.635965	0.898408	0.543771	0.676974	0.814763	0.755011	0.703935	0.518448	0.73321	0.764045	0.968343	0.623808	0.88012	0.650579	0.893204	0.537	0.614104	0.829167	0.682149
PIGV	0.613439	0.597405	0.631579	0.801306	0.585859	0.529337	0.826968	0.697845	0.820701	0.625761	0.650175	0.602528	0.89013	0.585673	0.662048	0.783784	0.582524	0.518667	0.600888	0.591667	0.770912
PTPRU	0.651124	0.519723	0.605263	0.603429	0.593154	0.569223	0.661651	0.559914	0.59035	0.527412	0.795065	0.65309	0.968343	0.811423	0.559036	0.552124	0.543689	0.741417	0.779325	0.620833	0.59225
SNRNP40	0.711932	0.744459	0.751096	0.584703	0.833333	0.760413	0.795782	0.826832	0.63186	0.746205	0.756159	0.560393	0.543762	0.513385	0.527711	0.776062	0.893204	0.716417	0.543869	0.554167	0.520951
RIMBP2	0.868038	0.903099	0.878289	0.745943	0.726712	0.509553	0.98125	0.960884	0.767925	0.534577	0.603931	0.519663	0.994413	0.588385	0.821687	0.592664	1	0.768125	0.65989	0.591667	0.780263
COL11A1	0.867655	0.958681	0.589912	0.986682	0.891134	0.873687	0.60643	0.657435	0.623423	0.929773	0.969388	0.519663	0.748603	0.543942	0.969277	0.776062	1	0.924417	0.672535	0.804167	0.592457
QSER1	0.658917	0.512674	0.758772	0.501735	0.782267	0.569133	0.615098	0.603448	0.700108	0.791907	0.849663	0.536517	0.512104	0.799346	0.51747	0.874517	0.543689	0.756417	0.631743	0.566667	0.673934
MPC1	0.796244	0.668438	0.855263	0.970303	0.811448	0.931909	0.938915	0.8875	0.927925	0.623552	0.909464	0.603933	0.540037	0.713077	0.974096	0.897683	0.504854	0.817333	0.850652	0.795833	0.726221
ACAA1	0.5907	0.515355	0.597588	0.921472	0.641975	0.886092	0.939506	0.799246	0.910027	0.572452	0.937027	0.574438	0.985102	0.506346	0.855422	0.916988	0.84466	0.70275	0.70904	0.904167	0.654456
BCAT1	0.59696	0.597673	0.809211	0.644556	0.691358	0.740809	0.763555	0.555927	0.814933	0.518007	0.737133	0.589888	0.702048	0.562192	0.777108	0.92278	0.951456	0.72225	0.746452	0.6625	0.580315
HDAC7	0.657256	0.572585	0.836623	0.594601	0.748597	0.606755	0.666821	0.502909	0.774555	0.550232	0.895601	0.639045	0.951583	0.604308	0.528916	0.851351	0.757282	0.630917	0.783024	0.795833	0.728184
LZTS1	0.599515	0.653767	0.722588	0.779518	0.742985	0.605895	0.914532	0.797629	0.812237	0.580027	0.574396	0.69382	0.990689	0.617615	0.784337	0.859073	0.543689	0.786417	0.89928	0.575	0.531956
PRDM6	0.903296	0.565083	0.857456	0.858251	0.571829	0.520826	0.692194	0.777802	0.518113	0.73964	0.933816	0.592697	0.627561	0.736154	0.931928	0.681467	0.805825	0.507208	0.772784	0.583333	0.776027
WNT8A	0.540496	0.746363	0.620066	0.686932	0.655443	0.502445	0.656147	0.63917	0.744394	0.609302	0.600374	0.518258	0.649907	0.557192	0.702108	0.57722	0.854369	0.575458	0.664514	0.879167	0.60806
SPAG4	0.81349	0.830542	0.740132	0.590111	0.671156	0.775715	0.98143	0.924784	0.766739	0.977622	0.814416	0.870787	0.819367	0.631462	0.748795	0.513514	0.912621	0.559083	0.732462	0.683333	0.856781
NCKAP1	0.625958	0.527685	0.508772	0.608123	0.584175	0.561708	0.806301	0.755172	0.633908	0.735663	0.711643	0.678371	0.700186	0.7785	0.711446	0.667954	0.679612	0.510833	0.550814	0.529167	0.65797
MRPS35	0.758048	0.808454	0.673246	0.599398	0.795735	0.520418	0.869599	0.667996	0.545714	0.836569	0.808236	0.77809	0.947858	0.615462	0.543976	0.861004	0.68932	0.759083	0.584191	0.645833	0.540119
GUCY1B3	0.567706	0.592824	0.946272	0.677824	0.748597	0.744522	0.852495	0.651509	0.606792	0.610548	0.801732	0.647472	0.994413	0.547615	0.818675	0.638996	0.873786	0.53125	0.871721	0.745833	0.857298
SFSWAP	0.760347	0.616605	0.586623	0.557506	0.875982	0.699928	0.806096	0.715625	0.927332	0.723259	0.605903	0.655899	0.852886	0.517192	0.577711	0.882239	0.708738	0.691208	0.560768	0.775	0.619737
TNK2	0.717169	0.747932	0.724781	0.624707	0.791807	0.791833	0.904115	0.546121	0.711051	0.710413	0.792951	0.522472	0.992551	0.814692	0.75	0.669884	0.572816	0.612	0.549048	0.895833	0.74358
MON2	0.542156	0.661452	0.550439	0.842586	0.59147	0.604944	0.566062	0.762284	0.554501	0.653821	0.66107	0.54073	0.828678	0.592385	0.886145	0.745174	0.553398	0.539917	0.786605	0.879167	0.84123
CDH3	0.777466	0.651143	0.878289	0.99852	0.875982	0.811527	0.956662	0.956034	0.548356	0.868447	0.953573	0.613764	0.681564	0.752038	0.996386	0.540541	0.786408	0.846417	0.93449	0.6625	0.661689
ARSF	0.686382	0.687777	0.848684	0.648204	0.54321	0.921224	0.596116	0.852155	0.793261	0.798283	0.682738	0.700843	0.934823	0.884635	0.808434	0.650579	0.951456	0.630333	0.536521	0.758333	0.662516
GPBP1	0.524272	0.556434	0.630482	0.613277	0.678451	0.563745	0.553009	0.610668	0.848086	0.656156	0.787706	0.501404	0.573557	0.582808	0.670482	0.777992	0.883495	0.608583	0.723736	0.504167	0.747094
DGAT2	0.641671	0.855759	0.925439	0.875651	0.656566	0.722791	0.854218	0.857651	0.744906	0.727109	0.502399	0.632022	0.689013	0.530423	0.969277	0.511583	0.718447	0.5665	0.525323	0.970833	0.827951
ZNF112	0.666709	0.581458	0.714912	0.613022	0.612233	0.515348	0.744663	0.833728	0.623827	0.588391	0.500163	0.514045	0.698324	0.534423	0.577108	0.528958	0.572816	0.579083	0.691065	0.579167	0.82325
CS	0.579586	0.552249	0.775219	0.780029	0.640292	0.768381	0.800514	0.570043	0.852776	0.744595	0.659932	0.581461	0.8473	0.587423	0.704217	0.777992	0.621359	0.557833	0.640335	0.895833	0.57241
LTK	0.574348	0.650314	0.697368	0.888815	0.589226	0.62663	0.864931	0.815679	0.864313	0.535492	0.853077	0.573034	0.530726	0.524058	0.927108	0.555985	0.553398	0.519417	0.565476	0.5125	0.670834
MRPS24	0.5221	0.582563	0.525219	0.792377	0.688272	0.767928	0.502006	0.747683	0.720216	0.641401	0.521628	0.620787	0.960894	0.644885	0.806627	0.776062	0.961165	0.58425	0.542945	0.808333	0.621441
ELMO2	0.52325	0.724488	0.73136	0.531432	0.736813	0.657959	0.817515	0.657651	0.674501	0.605561	0.724124	0.73736	0.703911	0.527577	0.683133	0.820463	0.592233	0.596583	0.841842	0.679167	0.746009
WAPL	0.554931	0.55897	0.524123	0.584754	0.715488	0.558448	0.703215	0.750323	0.55434	0.547739	0.773396	0.566011	0.575419	0.640808	0.668072	0.563707	0.718447	0.71175	0.723971	0.7375	0.594317
VMP1	0.539729	0.748252	0.876096	0.533269	0.87991	0.836653	0.824048	0.90625	0.766577	0.928163	0.740873	0.551966	0.884544	0.665923	0.613253	0.760618	0.592233	0.828083	0.501614	0.775	0.562594
APPBP2	0.607563	0.560379	0.792763	0.841004	0.594276	0.576286	0.736445	0.566703	0.509218	0.56251	0.710668	0.526685	0.577281	0.634846	0.900602	0.503861	0.504854	0.514333	0.744485	0.758333	0.853423
POLD1	0.927568	0.826305	0.982456	0.732524	0.919192	0.850643	0.705427	0.778987	0.903504	0.779409	0.84828	0.671348	0.556797	0.534269	0.806024	0.959459	0.592233	0.832583	0.66401	0.633333	0.80465
SEZ6	0.538324	0.572109	0.605811	0.931524	0.762626	0.501494	0.564108	0.662716	0.769811	0.737478	0.840658	0.509831	0.981378	0.520346	0.966867	0.835907	0.601942	0.571958	0.683481	0.833333	0.507621
EIF4B	0.826903	0.775985	0.966009	0.507501	0.654882	0.794187	0.570473	0.719397	0.526631	0.569327	0.643223	0.561798	0.638734	0.541423	0.631928	0.776062	0.728155	0.597083	0.525794	0.529167	0.884939
SLC6A16	0.783597	0.760242	0.916667	0.874528	0.726712	0.509191	0.807587	0.543858	0.707385	0.699618	0.896048	0.685393	0.947858	0.784596	0.939759	0.797297	0.504854	0.63625	0.935583	0.9375	0.690158
BICRA	0.759581	0.819716	0.620614	0.741606	0.705948	0.648361	0.698958	0.548168	0.892237	0.686141	0.550167	0.518258	0.631285	0.632423	0.609036	0.774131	0.805825	0.559833	0.571899	0.9125	0.549264
SPHK2	0.747445	0.732033	0.604167	0.755944	0.584175	0.557678	0.947145	0.914116	0.585876	0.614841	0.503578	0.550562	0.532588	0.596769	0.541566	0.561776	0.553398	0.526167	0.744586	0.770833	0.680444
RPL18	0.593894	0.558194	0.75	0.690223	0.714366	0.670636	0.864403	0.726293	0.701024	0.694537	0.656639	0.588483	0.670391	0.656769	0.754819	0.544402	0.679612	0.60325	0.677731	0.879167	0.548075
CA11	0.785897	0.72636	0.963816	0.782478	0.584175	0.615402	0.806224	0.54375	0.537412	0.593378	0.516912	0.589888	0.947858	0.876115	0.876506	0.777992	0.514563	0.836833	0.875101	0.754167	0.941772
ISOC2	0.761242	0.86538	0.814693	0.74477	0.811448	0.574928	0.556816	0.621121	0.60442	0.79882	0.746971	0.672753	0.767225	0.518231	0.698795	0.951737	0.592233	0.526	0.577667	0.616667	0.731387
U2AF2	0.809402	0.88414	0.734649	0.524237	0.903479	0.694268	0.542335	0.55194	0.838491	0.797778	0.819132	0.577247	0.532588	0.599154	0.637349	0.918919	0.650485	0.658667	0.56662	0.620833	0.534539
EPN1	0.82371	0.813743	0.83443	0.800082	0.697531	0.612278	0.646656	0.738362	0.563504	0.652842	0.553907	0.644663	0.553073	0.688192	0.580723	0.600386	0.902913	0.558167	0.659806	0.575	0.637355
MED29	0.532703	0.761382	0.686404	0.762119	0.682941	0.610603	0.602932	0.701293	0.76496	0.684216	0.633263	0.702247	0.636872	0.622269	0.694578	0.503861	0.592233	0.511917	0.609278	0.5625	0.683131
AHRR	0.550843	0.670534	0.652412	0.620523	0.516274	0.646505	0.663169	0.5125	0.553747	0.666035	0.64802	0.542135	0.675978	0.714942	0.592169	0.785714	0.669903	0.62375	0.599896	0.502083	0.527822
GSC2	0.58559	0.528237	0.722588	0.686754	0.616723	0.684897	0.538632	0.735237	0.660189	0.556529	0.822384	0.558989	0.707635	0.622962	0.674096	0.610039	0.601942	0.58625	0.542642	0.795833	0.571842
ZNF275	0.552248	0.527933	0.912281	0.566844	0.553872	0.701784	0.773945	0.841703	0.640593	0.787836	0.519067	0.650281	0.998138	0.532077	0.59759	0.696911	0.514563	0.5975	0.717329	0.916667	0.780832
MTMR1	0.635028	0.642557	0.971491	0.565721	0.787879	0.523587	0.607382	0.536422	0.69973	0.759619	0.837101	0.688202	0.58473	0.639212	0.545181	0.648649	0.912621	0.69025	0.642151	0.6625	0.584965
GPC1	0.578181	0.713222	0.845395	0.5647	0.748597	0.74665	0.558719	0.698168	0.582965	0.61746	0.94154	0.537921	0.824953	0.733692	0.518675	0.77027	0.980583	0.576667	0.61587	0.75	0.564505
ADCK1	0.653424	0.583571	0.520833	0.603276	0.663861	0.611282	0.903112	0.731142	0.870997	0.687466	0.502703	0.699438	0.534451	0.634596	0.538554	0.857143	0.553398	0.638417	0.563593	0.704167	0.63813
HAGH	0.510475	0.75967	0.664474	0.808807	0.676768	0.63745	0.825617	0.739655	0.699838	0.52615	0.895601	0.662921	0.685289	0.509269	0.722289	0.905405	0.533981	0.754333	0.687197	0.783333	0.678998
RNF4	0.633751	0.74013	0.5	0.631901	0.633558	0.62826	0.598945	0.660668	0.716011	0.774832	0.513538	0.619382	0.620112	0.502577	0.613855	0.80695	0.669903	0.614333	0.519909	0.695833	0.559752
CASP8	0.68932	0.608655	0.83114	0.562813	0.806397	0.719757	0.781752	0.764871	0.740539	0.796421	0.679506	0.507022	0.944134	0.569192	0.529518	0.509653	0.980583	0.826	0.579668	0.908333	0.603875
LIMCH1	0.694941	0.818552	0.574561	0.680529	0.676207	0.803377	0.823817	0.924353	0.722156	0.912635	0.994065	0.667135	0.702048	0.722615	0.83012	0.720077	0.796117	0.69225	0.792423	0.658333	0.683854
INTS13	0.767118	0.780229	0.91557	0.810899	0.808081	0.72012	0.7259	0.58125	0.676981	0.901651	0.969713	0.599719	0.994413	0.5295	0.796386	0.6139	0.815534	0.782917	0.608152	0.629167	0.571842
TM7SF3	0.59351	0.629279	0.882675	0.642668	0.525253	0.607117	0.625823	0.552047	0.555903	0.611653	0.592081	0.59691	0.629423	0.807538	0.809639	0.69305	0.504854	0.63275	0.776298	0.608333	0.58047
DLX3	0.641032	0.670274	0.890351	0.525003	0.643939	0.552925	0.851119	0.901078	0.502615	0.735915	0.719164	0.525281	0.921788	0.804577	0.775301	0.588803	1	0.57325	0.583485	0.545833	0.827848
SPA17	0.65815	0.525845	0.561404	0.693489	0.604938	0.683041	0.884388	0.659698	0.662965	0.621343	0.910521	0.573034	0.798883	0.566615	0.831325	0.583012	0.572816	0.706917	0.759282	0.7	0.630276
TSPAN32	0.809274	0.616829	0.838816	0.795847	0.771605	0.554736	0.896644	0.579526	0.50097	0.777199	0.943898	0.768258	0.914339	0.654115	0.814458	0.633205	0.932039	0.623875	0.578911	0.8	0.884423
WISP2	0.842744	0.735193	0.926535	0.978467	0.827722	0.675842	0.760635	0.604203	0.737466	0.899094	0.989837	0.516854	0.981378	0.809538	0.98012	0.532819	0.961165	0.914667	0.767891	0.958333	0.960217
DMRT3	0.718958	0.776413	0.530702	0.84728	0.695286	0.547084	0.68696	0.621606	0.616469	0.619843	0.853382	0.530899	0.610801	0.603577	0.683133	0.978764	0.990291	0.512583	0.571092	0.608333	0.702144
ST3GAL6	0.501788	0.82092	0.739035	0.816461	0.604938	0.552879	0.922762	0.904095	0.884367	0.780324	0.906334	0.551966	0.871508	0.621115	0.865663	0.57722	0.592233	0.5655	0.526601	0.770833	0.625006
ATP2C2	0.627236	0.728012	0.809211	0.693336	0.700337	0.50584	0.947994	0.883621	0.690458	0.613547	0.85198	0.876404	0.649907	0.535692	0.709036	0.861004	0.76699	0.6595	0.95793	0.554167	0.728856
NGFR	0.823454	0.887436	0.595395	0.927493	0.539282	0.520328	0.795499	0.786422	0.907116	0.58372	0.689934	0.63764	0.783985	0.803154	0.904819	0.631274	0.514563	0.714583	0.680757	0.5125	0.887988
CDON	0.817195	0.703128	0.755482	0.700633	0.594276	0.770192	0.832099	0.652263	0.528787	0.746205	0.799943	0.515449	0.722533	0.556538	0.826506	0.733591	0.601942	0.599167	0.884685	0.629167	0.918161
TAF2	0.629152	0.714746	0.763158	0.594755	0.877104	0.77902	0.708488	0.779095	0.670296	0.866774	0.867672	0.553371	0.571695	0.563231	0.548193	0.779923	0.805825	0.803167	0.758407	0.766667	0.59938
HIPK2	0.635411	0.715478	0.560307	0.744668	0.773288	0.781782	0.530247	0.840409	0.520323	0.559417	0.834214	0.58427	0.743017	0.644462	0.706024	0.523166	0.825243	0.531083	0.554715	0.933333	0.536916
TNPO3	0.704011	0.676903	0.748904	0.500306	0.698092	0.547945	0.713657	0.543211	0.693962	0.685068	0.659159	0.505618	0.741155	0.682269	0.539157	0.573359	0.631068	0.686167	0.590227	0.775	0.545647
RFXANK	0.811446	0.859883	0.783991	0.511073	0.839506	0.63084	0.703704	0.704095	0.95159	0.725342	0.67664	0.504213	0.653631	0.597308	0.718675	0.611969	0.572816	0.57375	0.619922	0.766667	0.833325
TMEM161A	0.861267	0.795912	0.605263	0.845239	0.81257	0.732977	0.559825	0.543966	0.829973	0.705994	0.77738	0.561798	0.884544	0.767462	0.943373	0.57529	0.902913	0.673917	0.638687	0.666667	0.641695
LPAR2	0.758176	0.869001	0.990132	0.646546	0.643659	0.796541	0.603987	0.677694	0.58469	0.876795	0.914261	0.561798	0.98324	0.654038	0.795783	0.8861	0.757282	0.6705	0.62278	0.5875	0.870059
CTSA	0.802376	0.747107	0.780702	0.837432	0.765993	0.727046	0.648328	0.547414	0.900054	0.782817	0.63684	0.505618	0.992551	0.541115	0.629518	0.611969	0.786408	0.752833	0.90836	0.629167	0.800052
SUGP2	0.709888	0.72914	0.628289	0.65971	0.721661	0.586653	0.61731	0.51972	0.914232	0.730613	0.663428	0.662921	0.711359	0.720346	0.746988	0.835907	0.533981	0.712917	0.80337	0.816667	0.582072
SLC12A2	0.51022	0.629495	0.673246	0.809062	0.682941	0.615719	0.649151	0.874353	0.562264	0.612347	0.79417	0.509831	0.973929	0.573385	0.751205	0.501931	0.621359	0.654667	0.823749	0.575	0.508241
SNX24	0.589678	0.770692	0.914474	0.965762	0.592593	0.725009	0.724023	0.672737	0.70442	0.726604	0.931905	0.522472	0.79702	0.743769	0.974096	0.53668	0.621359	0.691	0.816821	0.625	0.628726
EYA2	0.517246	0.734417	0.813596	0.944943	0.512907	0.859833	0.837809	0.730711	0.786146	0.584667	0.857021	0.507022	0.782123	0.616115	0.921084	0.683398	0.834951	0.670333	0.851863	0.6	0.712012
CNN2	0.581119	0.543544	0.612939	0.841719	0.763187	0.500589	0.752521	0.807112	0.500323	0.552378	0.580738	0.588483	0.759777	0.884538	0.755422	0.801158	0.970874	0.633833	0.640015	0.575	0.587342
ABCA7	0.693919	0.62687	0.995614	0.524339	0.639731	0.709797	0.580581	0.734698	0.784259	0.700155	0.669282	0.507022	0.972067	0.571385	0.568072	0.683398	0.708738	0.708583	0.643765	0.879167	0.822733
SNCAIP	0.550715	0.878359	0.960526	0.510868	0.685746	0.590819	0.840947	0.95431	0.619461	0.648802	0.50309	0.789326	0.83054	0.732308	0.513855	0.696911	0.854369	0.536833	0.644337	0.5375	0.897443
DDX20	0.644226	0.567444	0.577851	0.558373	0.838945	0.683629	0.565741	0.697198	0.793639	0.565382	0.580413	0.661517	0.683426	0.628	0.505422	0.534749	0.621359	0.69925	0.684524	0.708333	0.673469
BTBD1	0.562979	0.542415	0.616228	0.705174	0.716049	0.678513	0.78714	0.563039	0.539461	0.548875	0.510041	0.522472	0.83054	0.608	0.808434	0.608108	0.68932	0.6915	0.599206	0.65	0.719814
FAR2	0.588017	0.553553	0.746711	0.835289	0.655443	0.518698	0.729282	0.519666	0.538059	0.846763	0.930076	0.634831	0.986965	0.658269	0.783735	0.758687	0.84466	0.792083	0.667894	0.658333	0.551899
BCAS1	0.550332	0.716022	0.513158	0.972038	0.742424	0.840864	0.904038	0.789547	0.635472	0.646498	0.680706	0.844101	0.692737	0.590231	0.977108	0.567568	0.776699	0.604	0.605344	0.904167	0.556859
POU1F1	0.631579	0.622542	0.535088	0.67415	0.77862	0.674756	0.714763	0.586099	0.547358	0.818436	0.918896	0.504213	0.595903	0.649769	0.643373	0.951737	0.941748	0.580542	0.665204	0.766667	0.697494
CHI3L2	0.517757	0.663181	0.747807	0.823758	0.637767	0.6954	0.769624	0.782435	0.559407	0.837042	0.963412	0.867978	0.929236	0.542769	0.783735	0.648649	0.961165	0.5735	0.662665	0.633333	0.555464
SBNO2	0.720618	0.811323	0.858553	0.613634	0.792368	0.507515	0.822762	0.660237	0.601348	0.733201	0.520286	0.598315	0.854749	0.636808	0.78253	0.980695	0.669903	0.758917	0.642067	0.829167	0.671713
PMS1	0.677568	0.549441	0.510965	0.720686	0.749719	0.5	0.588632	0.590841	0.802695	0.851403	0.693593	0.574438	0.607076	0.504115	0.619277	0.812741	0.825243	0.734167	0.725383	0.733333	0.622475
HMG20B	0.789218	0.863448	0.661184	0.649658	0.717172	0.708348	0.542155	0.602909	0.722749	0.739766	0.747418	0.54073	0.918063	0.767769	0.572892	0.542471	0.68932	0.554417	0.69616	0.629167	0.602325
CALCRL	0.637966	0.660028	0.9375	0.722931	0.654882	0.541244	0.6875	0.864655	0.586631	0.970047	0.97699	0.605337	0.690875	0.652038	0.793976	0.635135	0.941748	0.586333	0.583115	0.783333	0.850633
TAF11	0.812596	0.759738	0.721491	0.634452	0.873176	0.749049	0.759259	0.631681	0.889596	0.731118	0.690422	0.630618	0.577281	0.504423	0.624699	0.65251	0.640777	0.72925	0.677277	0.658333	0.592612
ANKS1A	0.592744	0.683048	0.591009	0.774722	0.587542	0.586744	0.805543	0.860453	0.631321	0.829656	0.930563	0.613764	0.824953	0.757077	0.739759	0.830116	0.524272	0.500833	0.768227	0.766667	0.63565
AP3D1	0.640649	0.785358	0.672149	0.569956	0.689675	0.531465	0.724126	0.70194	0.836765	0.746741	0.555818	0.561798	0.58473	0.568308	0.543976	0.555985	0.592233	0.60975	0.565812	0.683333	0.570654
ZNF76	0.66952	0.631215	0.5625	0.642974	0.541526	0.60019	0.672248	0.699569	0.889919	0.742007	0.666111	0.712079	0.698324	0.600962	0.628313	0.737452	0.582524	0.517917	0.719044	0.741667	0.597727
SLC9A3R2	0.574221	0.616617	0.926535	0.622819	0.640853	0.525534	0.61911	0.983836	0.737898	0.740744	0.98882	0.734551	0.588454	0.700615	0.640964	0.824324	0.514563	0.568417	0.632667	0.616667	0.614002
NTHL1	0.722662	0.839484	0.621711	0.792122	0.873176	0.693001	0.563915	0.651401	0.545984	0.747688	0.576348	0.738764	0.73743	0.598077	0.791566	0.563707	0.533981	0.644417	0.55759	0.8125	0.588013
UHRF1BP1	0.68932	0.622958	0.889254	0.571232	0.575196	0.593127	0.723148	0.624569	0.758167	0.747278	0.508944	0.712079	0.556797	0.571385	0.575904	0.687259	0.640777	0.787917	0.53943	0.7875	0.623353
GNAI3	0.642054	0.735401	0.650219	0.671599	0.80303	0.560078	0.576286	0.637716	0.547116	0.660417	0.604805	0.553371	0.627561	0.6645	0.736145	0.816602	0.699029	0.635667	0.510055	0.6875	0.560475
IPO5	0.57371	0.666749	0.746711	0.79998	0.612233	0.571985	0.74249	0.826724	0.55779	0.634157	0.511424	0.553371	0.582868	0.731769	0.724096	0.619691	0.699029	0.65175	0.587066	0.675	0.736812
OAT	0.742846	0.51025	0.786184	0.736249	0.526375	0.812206	0.956481	0.900323	0.748464	0.795032	0.630824	0.634831	0.839851	0.8905	0.806627	0.698842	0.601942	0.7	0.827179	0.6875	0.82077
WDR3	0.696474	0.564931	0.712719	0.751709	0.71156	0.512858	0.583591	0.659483	0.565391	0.841492	0.816652	0.546348	0.910615	0.581538	0.739759	0.820463	0.553398	0.820083	0.652593	0.529167	0.55598
PKN2	0.50792	0.695906	0.654605	0.745331	0.719416	0.528839	0.691898	0.681142	0.500162	0.620711	0.54045	0.616573	0.860335	0.748615	0.842771	0.642857	0.572816	0.605833	0.757398	0.8625	0.798657
WDR18	0.834057	0.819072	0.855263	0.713746	0.835578	0.653613	0.53197	0.538901	0.580916	0.703942	0.822628	0.566011	0.554935	0.661231	0.736145	0.53668	0.514563	0.692667	0.695184	0.7	0.781348
TRAM2	0.62021	0.581534	0.800439	0.765894	0.732323	0.903749	0.608256	0.878233	0.736011	0.582079	0.512765	0.570225	0.627561	0.710231	0.657831	0.92471	0.883495	0.656917	0.844364	0.7625	0.776957
NTN1	0.874808	0.537815	0.661184	0.974436	0.649832	0.665474	0.919496	0.948384	0.505337	0.607613	0.605171	0.526685	0.52514	0.771423	0.98253	0.532819	0.912621	0.823917	0.858034	0.691667	0.651925
GLP2R	0.93932	0.907512	0.944079	0.999133	0.794613	0.580179	0.502701	0.544181	0.910296	0.810845	0.955586	0.627809	0.964618	0.668942	1	0.517375	0.941748	0.763917	0.815661	0.995833	0.846603
MCM10	0.899463	0.934484	1	0.873099	0.960718	0.854989	0.934465	0.913254	0.934555	0.966086	0.993617	0.789326	0.985102	0.669173	0.84759	0.967181	0.728155	0.931833	0.764461	0.629167	0.959804
DGKA	0.501022	0.54598	0.910088	0.86866	0.76431	0.52653	0.790226	0.811422	0.596765	0.848594	0.92288	0.571629	0.757914	0.689923	0.831325	0.816602	0.990291	0.596917	0.614457	0.770833	0.532214
ERBB3	0.70069	0.787267	0.987939	0.609705	0.530864	0.790701	0.665149	0.653448	0.850943	0.787741	0.753151	0.81882	0.588454	0.752423	0.608434	0.932432	0.572816	0.7505	0.78753	0.645833	0.829863
ROPN1	0.596449	0.798761	0.618421	0.93484	0.518519	0.591271	0.565303	0.74111	0.636712	0.547281	0.74624	0.622191	0.787709	0.517038	0.992169	0.598456	0.805825	0.538958	0.67995	0.966667	0.631981
ANKRD44	0.886561	0.566188	0.675439	0.881825	0.600449	0.550797	0.705041	0.511638	0.571698	0.768488	0.981503	0.776685	0.595903	0.713231	0.900602	0.745174	0.941748	0.565417	0.597693	0.954167	0.894911
KARS	0.736842	0.563507	0.763158	0.653026	0.829966	0.659906	0.521502	0.66444	0.63283	0.812707	0.727092	0.599719	0.586592	0.545115	0.68494	0.743243	0.825243	0.723417	0.576977	0.679167	0.563937
ADAT1	0.730327	0.550217	0.744518	0.505052	0.758698	0.700652	0.852984	0.579957	0.647709	0.825932	0.525856	0.519663	0.581006	0.656385	0.505422	0.588803	0.679612	0.878917	0.522195	0.85	0.609042
PDIA5	0.752299	0.732829	0.531798	0.504541	0.582492	0.89157	0.896785	0.761207	0.770782	0.67642	0.60196	0.564607	0.932961	0.744038	0.544578	0.69112	0.504854	0.631917	0.828558	0.675	0.628261
TBC1D22B	0.623403	0.642509	0.800439	0.810389	0.691358	0.695672	0.56412	0.589116	0.857305	0.74974	0.517644	0.622191	0.973929	0.536962	0.775904	0.515444	0.679612	0.528417	0.739306	0.65	0.512167
NDUFB4	0.730455	0.809278	0.866228	0.761455	0.781145	0.504029	0.583822	0.603341	0.69283	0.786163	0.851167	0.648876	0.981378	0.610731	0.795181	0.855212	0.592233	0.645583	0.562147	0.604167	0.675226
SPEN	0.518651	0.718174	0.595395	0.686295	0.702581	0.551838	0.614635	0.706466	0.529272	0.518701	0.638629	0.529494	0.504655	0.629885	0.592771	0.841699	0.631068	0.674917	0.629473	0.883333	0.781452
MYLK	0.881834	0.935613	0.994518	0.947954	0.503928	0.51829	0.691127	0.932435	0.709542	0.829688	0.909017	0.651685	0.612663	0.918	0.972289	0.683398	0.980583	0.703333	0.576305	0.804167	0.99008
ZC3H15	0.55953	0.711317	0.619518	0.619502	0.837823	0.569676	0.756507	0.723761	0.617197	0.83963	0.791568	0.698034	0.575419	0.632577	0.551807	0.704633	0.718447	0.70575	0.650558	0.541667	0.517644
MAP2K4	0.623786	0.557938	0.658991	0.909327	0.590348	0.660992	0.745229	0.535237	0.810512	0.514471	0.695544	0.658708	0.564246	0.598538	0.931928	0.559846	0.631068	0.56775	0.518193	0.604167	0.693619
TMEM206	0.91952	0.941418	0.990132	0.918971	0.94725	0.876222	0.852418	0.776616	0.934933	0.843354	0.916375	0.761236	0.709497	0.634423	0.931928	0.507722	0.61165	0.910833	0.666734	0.583333	0.872643
SNAP91	0.608457	0.681104	0.955044	0.963313	0.707632	0.68458	0.75144	0.56972	0.603046	0.537891	0.606005	0.581461	0.994413	0.500731	0.966867	0.557915	1	0.708875	0.796846	0.835417	0.846965
SLK	0.708866	0.69561	0.537281	0.703541	0.572391	0.672447	0.761574	0.742349	0.512938	0.558344	0.781812	0.742978	0.616387	0.704038	0.831325	0.789575	0.533981	0.5635	0.688089	0.783333	0.856781
CYB5R4	0.500128	0.53535	0.789474	0.772732	0.745791	0.578368	0.532176	0.601401	0.58841	0.567339	0.63306	0.797753	0.826816	0.667154	0.850602	0.525097	0.941748	0.614333	0.640722	0.7875	0.55629
COL17A1	0.523378	0.866977	0.904605	0.846362	0.670034	0.716905	0.54195	0.668157	0.656873	0.833254	0.931824	0.827247	0.865922	0.922846	0.768675	0.689189	0.747573	0.63025	0.703222	0.566667	0.645415
GSTO2	0.683572	0.538167	0.873904	0.623788	0.529742	0.59195	0.94357	0.788362	0.56717	0.563504	0.592406	0.821629	0.96648	0.639231	0.648795	0.669884	0.825243	0.700333	0.57459	0.5625	0.609765
SEC61A2	0.857307	0.832911	0.576754	0.64129	0.842312	0.75584	0.504745	0.523815	0.55035	0.883755	0.867245	0.629213	0.973929	0.505154	0.522289	0.785714	0.718447	0.769167	0.517824	0.845833	0.640455
PRKCQ	0.565789	0.642125	0.618421	0.519135	0.631313	0.509009	0.897145	0.747737	0.627709	0.913297	0.938125	0.724719	0.722533	0.736154	0.536747	0.532819	1	0.580167	0.929648	0.691667	0.600878
TLE2	0.721513	0.777265	0.845395	0.650628	0.667789	0.905922	0.862436	0.685345	0.606739	0.550926	0.936336	0.719101	0.726257	0.864423	0.569277	0.669884	0.650485	0.668333	0.540002	0.654167	0.704262
ASB1	0.776699	0.911816	0.973684	0.68211	0.656566	0.507742	0.831173	0.871983	0.680809	0.509421	0.719367	0.661517	0.925512	0.761808	0.695783	0.687259	0.621359	0.52825	0.730764	0.9375	0.880599
FAM107B	0.579331	0.547208	0.810307	0.944229	0.725028	0.652345	0.898251	0.890625	0.74496	0.523372	0.961338	0.598315	0.834264	0.654423	0.983133	0.559846	0.990291	0.557333	0.745796	0.979167	0.612968
ME1	0.700562	0.71563	0.530702	0.706348	0.606061	0.664026	0.525707	0.579634	0.596658	0.599722	0.701114	0.650281	0.878957	0.883346	0.550602	0.596525	0.776699	0.788583	0.804816	0.745833	0.794472
TBC1D1	0.715636	0.520692	0.998904	0.875957	0.565095	0.528205	0.930941	0.95722	0.512453	0.706814	0.870396	0.650281	0.959032	0.895615	0.929518	0.814672	0.893204	0.504167	0.744149	0.595833	0.900336
CDK13	0.626341	0.598681	0.597588	0.552097	0.767677	0.508738	0.541615	0.553341	0.631806	0.754537	0.555492	0.537921	0.599628	0.547423	0.570482	0.843629	0.708738	0.762833	0.691636	0.8375	0.721002
MTHFD2	0.774272	0.922338	0.885965	0.881008	0.840067	0.809127	0.765844	0.530819	0.551914	0.897327	0.934954	0.601124	0.912477	0.752615	0.742771	0.96332	0.864078	0.908417	0.628195	0.533333	0.799535
SLC9A7	0.721257	0.56856	0.948465	0.751454	0.534231	0.665701	0.714558	0.512392	0.572183	0.886122	0.861249	0.702247	0.938547	0.660269	0.63253	0.559846	0.893204	0.650167	0.688711	0.791667	0.593077
FOXJ2	0.693281	0.651215	0.921053	0.742066	0.607183	0.602001	0.59195	0.672198	0.634501	0.559354	0.612611	0.536517	0.819367	0.829577	0.736145	0.774131	0.514563	0.530417	0.590984	0.9	0.956962
YBX1	0.552248	0.59276	0.633772	0.565721	0.760943	0.684082	0.559259	0.559375	0.647978	0.521699	0.648915	0.603933	0.936685	0.568385	0.645181	0.53861	0.660194	0.561	0.683851	0.641667	0.569569
PDE4A	0.577159	0.521048	0.630482	0.582457	0.65881	0.596297	0.671489	0.617349	0.507439	0.54837	0.927799	0.504213	0.605214	0.884731	0.568675	0.764479	0.669903	0.602917	0.62315	0.8	0.841798
PPP2R5A	0.850281	0.526717	0.567982	0.855649	0.622896	0.726367	0.866358	0.801509	0.780916	0.76369	0.868851	0.620787	0.612663	0.813654	0.814458	0.8861	0.553398	0.510833	0.591085	0.9625	0.640041
CTNNA2	0.923097	0.527093	0.891447	0.851515	0.831089	0.856053	0.853588	0.748006	0.659677	0.507307	0.614562	0.599719	0.986965	0.545423	0.865663	0.635135	0.941748	0.755417	0.690661	0.566667	0.559184
ELAVL1	0.772867	0.900767	0.708333	0.642055	0.829966	0.6863	0.647479	0.526185	0.799946	0.762586	0.721725	0.582865	0.761639	0.553962	0.604819	0.859073	0.669903	0.717333	0.706719	0.533333	0.582692
TIE1	0.779382	0.856527	0.998904	0.763139	0.570146	0.60259	0.569985	0.982112	0.554178	0.943408	0.99687	0.724719	0.605214	0.599731	0.718675	0.608108	0.553398	0.587167	0.515738	0.733333	0.831465
DIP2B	0.661599	0.591144	0.890351	0.625676	0.816498	0.654609	0.550694	0.702155	0.606415	0.659092	0.83645	0.504213	0.590317	0.602462	0.68494	0.72973	0.543689	0.756083	0.585519	0.808333	0.567812
SMARCD1	0.829714	0.592424	0.769737	0.578988	0.917508	0.796269	0.566049	0.683297	0.88965	0.728719	0.762989	0.700843	0.880819	0.525808	0.648193	0.633205	0.514563	0.798333	0.502438	0.570833	0.660604
KDM4A	0.801354	0.712781	0.825658	0.842178	0.755892	0.635232	0.675129	0.587284	0.705606	0.622069	0.576551	0.509831	0.817505	0.602038	0.703012	0.735521	0.61165	0.623833	0.586948	0.6125	0.659158
NFYC	0.731094	0.574693	0.554825	0.861312	0.704826	0.613319	0.70625	0.762284	0.744744	0.700249	0.549984	0.723315	0.793296	0.694423	0.766867	0.596525	0.747573	0.540042	0.664313	0.5125	0.560734
ZMYND12	0.617399	0.513014	0.89693	0.861772	0.694164	0.801974	0.923071	0.86972	0.765013	0.569643	0.917351	0.564607	0.81378	0.543192	0.900602	0.974903	0.504854	0.503083	0.733135	0.775	0.534487
SLC9A3	0.618421	0.543424	0.724781	0.896673	0.763187	0.635051	0.938529	0.971444	0.76372	0.798441	0.849215	0.710674	0.517691	0.656192	0.587349	0.559846	0.563107	0.620167	0.58594	0.533333	0.688608
NGEF	0.633751	0.657436	0.70943	0.783855	0.556678	0.51073	0.530787	0.505172	0.714501	0.872013	0.904382	0.867978	0.994413	0.530096	0.542169	0.666023	0.631068	0.547167	0.913253	0.858333	0.550245
ASPM	0.902274	0.959393	1	0.78309	0.931538	0.800163	0.927341	0.790894	0.961941	0.982041	0.99313	0.813202	0.962756	0.753923	0.725904	0.988417	0.660194	0.904333	0.680169	0.745833	0.943115
CD84	0.556336	0.62743	0.694079	0.750332	0.669473	0.617937	0.917181	0.817672	0.632022	0.525171	0.779291	0.889045	0.588454	0.595385	0.813253	0.835907	1	0.732917	0.503968	0.833333	0.536141
ELOVL1	0.695324	0.699595	0.75	0.792071	0.695847	0.660404	0.573225	0.502586	0.912615	0.641795	0.662696	0.575843	0.914339	0.616038	0.646386	0.633205	0.728155	0.549917	0.584342	0.875	0.690726
SPI1	0.524272	0.707705	0.697368	0.811511	0.792929	0.605532	0.93876	0.860022	0.665445	0.872392	0.986259	0.960674	0.858473	0.514231	0.745783	0.791506	0.990291	0.612667	0.645766	0.5875	0.654198
ZNRD1	0.711676	0.78665	0.524123	0.77513	0.82716	0.639306	0.660545	0.530496	0.784367	0.823975	0.708147	0.566011	0.744879	0.5875	0.810241	0.619691	0.912621	0.756667	0.66179	0.641667	0.611522
MPPED2	0.778871	0.863084	0.762061	0.881212	0.515713	0.658004	0.969496	0.995151	0.656496	0.571442	0.692597	0.634831	0.858473	0.730077	0.90241	0.843629	0.786408	0.640083	0.936743	0.583333	0.505657
CLDN18	0.562468	0.802165	0.587719	0.612665	0.736251	0.752128	0.581726	0.584052	0.649811	0.972604	0.99939	0.785112	0.858473	0.597385	0.613253	0.69305	0.902913	0.514083	0.734413	0.945833	0.810023
ZBTB11	0.562213	0.530785	0.618421	0.515614	0.782828	0.695536	0.600592	0.648276	0.636226	0.70571	0.636515	0.518258	0.540037	0.588308	0.501807	0.750965	0.834951	0.711583	0.565409	0.783333	0.77644
ATXN3	0.559019	0.700943	0.628289	0.724105	0.636925	0.592222	0.568184	0.777047	0.50372	0.583247	0.745183	0.669944	0.620112	0.535962	0.798795	0.565637	0.718447	0.514583	0.592296	0.879167	0.800982
GOLGA5	0.689065	0.707609	0.544956	0.730074	0.723345	0.586382	0.502675	0.632112	0.530566	0.859609	0.594642	0.705056	0.564246	0.53	0.81506	0.704633	0.669903	0.609667	0.608639	0.6375	0.613847
FGFR2	0.675396	0.663317	0.786184	0.970507	0.579686	0.682497	0.899357	0.887716	0.633154	0.92365	0.529962	0.525281	0.957169	0.937808	0.98012	0.76834	0.68932	0.5005	0.877758	0.504167	0.663084
LRRC40	0.543817	0.505185	0.552632	0.730074	0.795174	0.601096	0.579552	0.759375	0.728841	0.668655	0.539881	0.691011	0.500931	0.551769	0.851205	0.550193	0.786408	0.615	0.691115	0.741667	0.641746
ISOC1	0.536536	0.556218	0.846491	0.738443	0.565657	0.843399	0.907587	0.92069	0.830243	0.508632	0.79352	0.505618	0.90689	0.5995	0.791566	0.666023	0.912621	0.54675	0.772565	0.816667	0.792302
EML1	0.787685	0.667429	0.950658	0.912338	0.501122	0.532416	0.527186	0.617888	0.609811	0.925986	0.871697	0.564607	0.731844	0.687692	0.941566	0.598456	0.592233	0.66575	0.814434	0.716667	0.875588
TRMT11	0.530787	0.655355	0.688596	0.775895	0.734007	0.618345	0.605324	0.657866	0.638814	0.734984	0.573075	0.589888	0.73743	0.635115	0.643373	0.53861	0.786408	0.70225	0.650289	0.570833	0.705502
THUMPD1	0.621231	0.553857	0.774123	0.619553	0.577441	0.565737	0.765947	0.600539	0.556388	0.612063	0.769331	0.502809	0.642458	0.639462	0.692771	0.598456	0.76699	0.575333	0.746133	0.745833	0.809662
MSANTD3	0.675524	0.716658	0.536184	0.777885	0.888889	0.912486	0.648354	0.685129	0.680108	0.705426	0.741422	0.657303	0.895717	0.533077	0.551807	0.797297	0.699029	0.749917	0.656242	0.541667	0.539034
KIF26A	0.883623	0.859575	0.925439	0.740484	0.560045	0.557022	0.672659	0.988147	0.666038	0.869204	0.860355	0.813202	0.994413	0.658962	0.769277	0.517375	0.893204	0.536083	0.613785	0.9125	0.926841
ATG2B	0.647931	0.713138	0.690789	0.798704	0.561167	0.575244	0.808873	0.780711	0.636819	0.538238	0.797951	0.640449	0.743017	0.528808	0.746386	0.611969	0.514563	0.547	0.787497	0.9125	0.876414
ARFGEF1	0.586612	0.731817	0.798246	0.631799	0.672278	0.506112	0.895859	0.831573	0.702857	0.807121	0.580494	0.629213	0.668529	0.585769	0.610241	0.503861	0.592233	0.701417	0.533999	0.75	0.506742
ACSM2B	0.694813	0.911524	0.802632	0.811562	0.613356	0.584707	0.567233	0.682866	0.699299	0.798346	0.930848	0.674157	0.884544	0.545462	0.832831	0.849421	0.582524	0.557417	0.917844	0.925	0.776647
ZFAT	0.621615	0.62405	0.620614	0.715175	0.710999	0.502083	0.706404	0.861746	0.872884	0.748256	0.55785	0.564607	0.581006	0.501577	0.712651	0.65444	0.893204	0.536417	0.636165	0.629167	0.514854
MTFR1	0.799821	0.777057	0.849781	0.730126	0.699776	0.803332	0.720833	0.606034	0.637412	0.919578	0.88182	0.610955	0.990689	0.565308	0.581928	0.65444	0.61165	0.759083	0.839672	0.920833	0.554689
STAG3	0.599131	0.689573	0.699561	0.720431	0.595398	0.566597	0.754347	0.846228	0.561402	0.700612	0.57895	0.689607	0.703911	0.506327	0.820482	0.903475	0.883495	0.626667	0.528619	0.616667	0.782433
FECH	0.606668	0.568108	0.671053	0.929023	0.502245	0.707171	0.969779	0.966379	0.669218	0.630401	0.550248	0.738764	0.575419	0.504769	0.971687	0.820463	0.582524	0.59675	0.779022	0.808333	0.578455
MYO9A	0.746679	0.800701	0.716009	0.83978	0.61055	0.600462	0.669624	0.739655	0.618059	0.758325	0.962273	0.560393	0.791434	0.728077	0.860843	0.561776	0.543689	0.525083	0.822168	0.8625	0.929786
DDX3Y	0.525038	0.543772	0.594846	0.525258	0.536476	0.536898	0.625154	0.704741	0.503612	0.549806	0.673347	0.580056	0.67784	0.749346	0.61506	0.658301	0.951456	0.59975	0.502774	0.9125	0.523637
PFKP	0.527976	0.54776	0.580044	0.567864	0.846801	0.593807	0.903292	0.740841	0.636442	0.905091	0.913733	0.702247	0.92365	0.730346	0.605422	0.69112	0.660194	0.619667	0.570252	0.716667	0.589925
IDI1	0.502299	0.662109	0.682018	0.62986	0.684624	0.619386	0.947454	0.970582	0.665445	0.769403	0.79974	0.646067	0.918063	0.674962	0.757831	0.853282	0.873786	0.502417	0.873083	0.704167	0.528907
SP100	0.530148	0.539159	0.672149	0.755536	0.65376	0.795409	0.699691	0.511422	0.52124	0.56816	0.935483	0.613764	0.910615	0.766615	0.763855	0.677606	0.941748	0.64875	0.661555	0.725	0.7628
KLF6	0.824859	0.858647	0.717105	0.8582	0.590909	0.72433	0.641641	0.556034	0.800323	0.91112	0.981909	0.511236	0.586592	0.679423	0.912048	0.563707	0.524272	0.609417	0.71701	0.920833	0.909171
PLPP1	0.739397	0.95352	0.970395	0.994693	0.602694	0.575924	0.639069	0.93653	0.636819	0.598649	0.861696	0.570225	0.616387	0.607	0.999398	0.633205	0.504854	0.734333	0.594112	0.704167	0.806975
NEO1	0.673735	0.595721	0.724781	0.920706	0.540965	0.605714	0.71839	0.702478	0.549865	0.673358	0.548419	0.519663	0.638734	0.576038	0.869277	0.515444	0.864078	0.538667	0.731689	0.7375	0.754482
TRAM1	0.751916	0.618829	0.632675	0.571334	0.667789	0.590728	0.53642	0.552909	0.694286	0.622005	0.872916	0.575843	0.703911	0.656308	0.595181	0.579151	0.68932	0.81425	0.706618	0.704167	0.692224
PHKA1	0.601559	0.692634	0.786184	0.79554	0.703143	0.742122	0.502623	0.555603	0.60841	0.954329	0.894544	0.856742	0.763501	0.508115	0.710843	0.584942	0.669903	0.546083	0.672686	0.508333	0.512839
TNFRSF1A	0.520695	0.559074	0.816886	0.957802	0.725028	0.6159	0.842644	0.83028	0.777089	0.57119	0.613871	0.574438	0.970205	0.737346	0.904819	0.573359	0.524272	0.654667	0.846718	0.725	0.725032
CACNB1	0.795478	0.559082	0.702851	0.919277	0.83165	0.617258	0.785468	0.644935	0.771914	0.64432	0.772014	0.617978	0.994413	0.732385	0.792771	0.934363	0.543689	0.626667	0.888317	0.758333	0.605115
EVI5	0.55723	0.686225	0.838816	0.657159	0.606061	0.545455	0.792181	0.751347	0.668841	0.728877	0.959062	0.523876	0.782123	0.706654	0.771084	0.662162	0.650485	0.607667	0.609245	0.595833	0.843245
STOML1	0.588017	0.568916	0.558114	0.610521	0.69248	0.621197	0.750874	0.809591	0.875741	0.534135	0.599317	0.526685	0.932961	0.631808	0.649398	0.555985	0.514563	0.548667	0.537228	0.670833	0.668303
PKM	0.685743	0.883604	0.949561	0.732932	0.828844	0.775036	0.665561	0.763901	0.774124	0.86608	0.919424	0.730337	0.597765	0.753308	0.635542	0.598456	0.572816	0.738833	0.795164	0.545833	0.910307
DHX29	0.583802	0.598897	0.629386	0.655067	0.528058	0.64157	0.873302	0.865409	0.718005	0.6524	0.738109	0.615169	0.504655	0.727462	0.744578	0.588803	0.815534	0.540708	0.774247	0.575	0.691191
DNTTIP2	0.520056	0.507025	0.604167	0.529952	0.863075	0.529156	0.587783	0.750647	0.681887	0.647319	0.551996	0.667135	0.674115	0.716692	0.576506	0.557915	0.68932	0.607167	0.666398	0.570833	0.572617
METTL22	0.643715	0.522232	0.811404	0.652924	0.641414	0.689379	0.852418	0.848599	0.63504	0.809235	0.720424	0.616573	0.785847	0.631308	0.61988	0.565637	0.660194	0.546167	0.597861	0.854167	0.65921
TP53BP1	0.545478	0.537807	0.512061	0.520461	0.689675	0.505206	0.77608	0.67069	0.681294	0.719313	0.520083	0.525281	0.828678	0.626692	0.613855	0.783784	0.592233	0.666417	0.570319	0.75	0.617773
TRO	0.707716	0.838096	0.951754	0.667466	0.622896	0.514759	0.650579	0.568858	0.644259	0.615945	0.690544	0.639045	0.994413	0.871231	0.685542	0.84556	0.932039	0.536167	0.763149	0.658333	0.789512
RRP15	0.537046	0.651179	0.564693	0.710226	0.754209	0.529926	0.6241	0.61875	0.837736	0.7338	0.558867	0.662921	0.556797	0.537885	0.594578	0.555985	0.796117	0.770833	0.662665	0.645833	0.617205
RHOA	0.561829	0.562915	0.807018	0.77263	0.626824	0.696487	0.727469	0.518858	0.803935	0.674715	0.961948	0.563202	0.709497	0.723231	0.799398	0.53861	0.854369	0.559583	0.581786	0.725	0.715112
DHX8	0.680634	0.595737	0.752193	0.572405	0.857464	0.61916	0.76839	0.528556	0.746846	0.735852	0.585861	0.557584	0.579143	0.693962	0.521084	0.92471	0.563107	0.713167	0.591875	0.708333	0.521984
PRKCZ	0.792412	0.7729	0.985746	0.742576	0.660494	0.532823	0.88768	0.811853	0.530997	0.800587	0.964591	0.751404	0.621974	0.597577	0.545783	0.727799	0.660194	0.595	0.563929	0.841667	0.826505
ZFY	0.568728	0.57018	0.580592	0.572201	0.519921	0.585838	0.624164	0.710291	0.548356	0.50969	0.630905	0.539326	0.66108	0.634385	0.589759	0.644788	0.932039	0.59525	0.52428	0.966667	0.631155
IARS2	0.616633	0.711101	0.688596	0.622564	0.81257	0.543734	0.734079	0.671552	0.681563	0.887353	0.785836	0.734551	0.778399	0.502308	0.596988	0.598456	0.592233	0.77125	0.515066	0.679167	0.514647
SYT1	0.519801	0.541443	0.89364	0.692469	0.666667	0.703278	0.950823	0.949353	0.561024	0.582016	0.820189	0.521067	0.994413	0.702885	0.811446	0.646718	0.747573	0.524833	0.718792	0.679167	0.794523
NAV3	0.902913	0.840848	0.929825	0.781763	0.565657	0.617439	0.534465	0.673006	0.644906	0.668813	0.869705	0.650281	0.785847	0.768288	0.816867	0.627413	0.563107	0.524	0.813089	0.758333	0.928081
IDH3G	0.687276	0.694518	0.526316	0.588223	0.783951	0.573434	0.771553	0.637177	0.792722	0.79377	0.51616	0.51264	0.575419	0.555385	0.674096	0.777992	0.650485	0.535833	0.577347	0.641667	0.687884
ROGDI	0.610501	0.903763	0.901316	0.883917	0.674523	0.6159	0.751492	0.503879	0.530458	0.585203	0.594276	0.551966	0.75419	0.605	0.859036	0.947876	0.805825	0.789667	0.574691	0.929167	0.714957
PDZD4	0.93766	0.824017	0.975877	0.981988	0.688552	0.758557	0.527405	0.853233	0.685013	0.798567	0.803846	0.683989	0.994413	0.537077	0.975904	0.666023	0.796117	0.8215	0.742063	0.529167	0.94234
ATP2B3	0.696091	0.50947	0.547149	0.956781	0.584736	0.635775	0.946206	0.936422	0.617844	0.610959	0.613708	0.615169	0.607076	0.634788	0.956627	0.555985	0.650485	0.66625	0.505582	0.733333	0.571635
ROCK1	0.742974	0.645346	0.662281	0.784009	0.525814	0.599919	0.599486	0.772306	0.502911	0.60029	0.851126	0.523876	0.631285	0.694769	0.880723	0.550193	0.786408	0.589167	0.513284	0.929167	0.825161
CBFB	0.793306	0.689373	0.888158	0.877283	0.9422	0.683312	0.721142	0.736315	0.563288	0.809172	0.682373	0.561798	0.752328	0.516577	0.75	0.945946	0.679612	0.892	0.77354	0.6375	0.526066
PDK3	0.710143	0.576806	0.720395	0.581998	0.533109	0.505523	0.739712	0.859698	0.602102	0.587255	0.654525	0.588483	0.865922	0.773846	0.524699	0.627413	0.504854	0.5935	0.687181	0.620833	0.614312
HYAL2	0.579714	0.59298	0.985746	0.755128	0.508979	0.531058	0.501055	0.880819	0.745337	0.813244	0.981137	0.745787	0.696462	0.510077	0.76747	0.554054	0.553398	0.604583	0.876715	0.5125	0.55846
HDAC4	0.869571	0.845533	0.951754	0.789519	0.510662	0.674665	0.752803	0.786961	0.874609	0.589117	0.6057	0.608146	0.512104	0.646423	0.84759	0.629344	0.640777	0.57775	0.897128	0.5375	0.882304
RASSF1	0.570644	0.532706	0.843202	0.63879	0.553872	0.536807	0.74303	0.717349	0.864151	0.651012	0.962843	0.738764	0.793296	0.503808	0.611446	0.700772	0.834951	0.6135	0.681077	0.866667	0.673056
FGFR3	0.570516	0.759702	0.921053	0.768293	0.687991	0.583032	0.792824	0.853772	0.600216	0.661396	0.743231	0.502809	0.735568	0.540769	0.658434	0.631274	0.747573	0.60225	0.686104	0.554167	0.545905
IFI35	0.617271	0.76035	0.598684	0.781457	0.852974	0.85354	0.818673	0.748707	0.654232	0.571537	0.781039	0.502809	0.932961	0.537346	0.740964	0.548263	0.961165	0.5265	0.564333	0.533333	0.586773
HEATR6	0.728028	0.698331	0.529605	0.511022	0.777778	0.754527	0.535159	0.841272	0.841995	0.785405	0.652634	0.731742	0.553073	0.548577	0.614458	0.766409	0.504854	0.623333	0.578087	0.5375	0.701937
COASY	0.876725	0.721495	0.969298	0.533779	0.733446	0.647184	0.805581	0.588147	0.748032	0.879052	0.846329	0.671348	0.947858	0.597077	0.674096	0.567568	0.553398	0.667167	0.53669	0.591667	0.710927
PLEKHH3	0.533981	0.66148	0.532895	0.546944	0.584175	0.632017	0.772415	0.543966	0.700485	0.698261	0.642735	0.633427	0.821229	0.680077	0.544578	0.803089	0.932039	0.705667	0.852031	0.741667	0.695221
MEF2A	0.74885	0.758794	0.682018	0.881978	0.544893	0.549439	0.585622	0.811746	0.582534	0.809582	0.896618	0.664326	0.527002	0.841231	0.904819	0.706564	0.572816	0.536417	0.652778	0.791667	0.926066
OTUD5	0.504727	0.696779	0.759868	0.62088	0.739057	0.603042	0.62302	0.59375	0.577682	0.645267	0.676478	0.544944	0.625698	0.520692	0.548193	0.530888	0.563107	0.557083	0.628783	0.6125	0.716714
TFE3	0.675779	0.664829	0.904605	0.671242	0.693603	0.617575	0.518801	0.599353	0.713154	0.500679	0.773152	0.617978	0.891993	0.815462	0.565663	0.656371	0.524272	0.553333	0.711225	0.6625	0.831516
TBC1D25	0.582908	0.624506	0.773026	0.693642	0.659371	0.608973	0.606199	0.742457	0.753962	0.548023	0.606127	0.514045	0.523277	0.604692	0.521687	0.673745	0.84466	0.583667	0.501967	0.908333	0.818342
ACSL4	0.587762	0.863408	0.779605	0.699765	0.648709	0.571396	0.968724	0.859375	0.774933	0.802733	0.948004	0.723315	0.739292	0.874423	0.507831	0.702703	0.592233	0.704583	0.55152	0.85	0.606613
INPP5A	0.836612	0.695178	0.993421	0.960914	0.612233	0.724602	0.724074	0.873922	0.5131	0.793896	0.899626	0.502809	0.506518	0.690346	0.968675	0.801158	0.776699	0.730667	0.650424	0.725	0.925549
GPKOW	0.597726	0.754917	0.634868	0.622615	0.766274	0.531375	0.641602	0.680819	0.790189	0.682669	0.55163	0.650281	0.512104	0.653308	0.529518	0.633205	0.533981	0.54275	0.506373	0.625	0.603048
GRIPAP1	0.677184	0.762734	0.752193	0.54179	0.777217	0.566914	0.618711	0.516056	0.694609	0.713663	0.605374	0.56882	0.832402	0.617308	0.56988	0.723938	0.68932	0.649583	0.70571	0.883333	0.534126
FTSJ1	0.85373	0.883499	0.849781	0.878712	0.873176	0.731619	0.532742	0.60431	0.86841	0.864849	0.804903	0.717697	0.733706	0.536846	0.910843	0.974903	0.737864	0.780833	0.649919	0.633333	0.63689
PRR11	0.914921	0.920286	1	0.842739	0.937149	0.921088	0.915844	0.783621	0.916765	0.914907	0.989267	0.707865	0.985102	0.630462	0.821687	0.980695	0.592233	0.914917	0.57723	0.6	0.952364
REEP1	0.896142	0.652019	0.942982	0.756098	0.765432	0.605804	0.58705	0.818858	0.644798	0.904712	0.888162	0.536517	0.996276	0.842231	0.907229	0.718147	0.718447	0.768333	0.747192	0.733333	0.917386
ATP11A	0.693792	0.672594	0.533991	0.924686	0.775533	0.52739	0.805581	0.508728	0.646954	0.515766	0.981787	0.549157	0.750466	0.558423	0.948795	0.554054	0.932039	0.945083	0.836225	0.833333	0.554172
POLR1A	0.682805	0.730569	0.538377	0.686601	0.765993	0.619386	0.763117	0.672091	0.908571	0.791876	0.724246	0.536517	0.603352	0.588269	0.727108	0.720077	0.786408	0.819583	0.547333	0.783333	0.543787
LAPTM4A	0.512902	0.545752	0.967105	0.790744	0.662177	0.506791	0.656019	0.580711	0.568949	0.516144	0.7699	0.567416	0.793296	0.869769	0.85241	0.581081	0.728155	0.57725	0.532721	0.5	0.873624
TTC7A	0.625958	0.591584	0.972588	0.862792	0.644781	0.520101	0.595885	0.749461	0.723774	0.680081	0.875112	0.525281	0.998138	0.785808	0.821687	0.519305	0.980583	0.5215	0.522397	0.708333	0.633686
IP6K2	0.729177	0.529109	0.676535	0.717624	0.608305	0.642702	0.71466	0.541164	0.860647	0.699555	0.580372	0.566011	0.6946	0.651769	0.633133	0.658301	0.631068	0.627	0.601813	0.554167	0.540739
SRBD1	0.555187	0.515903	0.560307	0.681702	0.505051	0.568997	0.651055	0.663254	0.51186	0.56857	0.686031	0.558989	0.653631	0.650038	0.7	0.565637	0.757282	0.6795	0.72957	0.541667	0.630638
KIF2A	0.522483	0.544112	0.719298	0.522502	0.882716	0.598787	0.555633	0.517134	0.831698	0.839788	0.600618	0.566011	0.914339	0.749577	0.593976	0.868726	0.864078	0.732333	0.568318	0.666667	0.55474
RASGRP2	0.908022	0.776433	0.991228	0.943055	0.628507	0.50747	0.763773	0.867349	0.629164	0.827163	0.965892	0.70927	0.81378	0.743962	0.924699	0.712355	1	0.705417	0.579382	0.925	0.919142
PSME4	0.604369	0.666181	0.654605	0.652771	0.820426	0.658185	0.718416	0.593103	0.581509	0.84629	0.879015	0.610955	0.800745	0.568308	0.541566	0.685328	0.660194	0.779083	0.671139	0.720833	0.598398
IFT80	0.776699	0.601478	0.661184	0.605572	0.784512	0.694223	0.637346	0.656573	0.827062	0.508317	0.593666	0.516854	0.886406	0.617077	0.521084	0.610039	0.533981	0.7665	0.506053	0.6125	0.649548
SIRT2	0.533214	0.679148	0.740132	0.749923	0.572952	0.790791	0.74384	0.737392	0.606685	0.548464	0.663712	0.511236	0.616387	0.533923	0.751807	0.519305	0.601942	0.719833	0.572858	0.533333	0.818497
ERLEC1	0.6151	0.683512	0.902412	0.659353	0.549944	0.510911	0.560751	0.57694	0.784313	0.688445	0.690503	0.692416	0.739292	0.689519	0.786747	0.638996	0.640777	0.607333	0.661639	0.654167	0.668199
PPP2R5B	0.600537	0.556422	0.605263	0.834167	0.702581	0.650081	0.581404	0.690841	0.800809	0.625856	0.79915	0.582865	0.986965	0.730654	0.772289	0.546332	0.699029	0.568917	0.590227	0.979167	0.606562
PYGM	0.96372	0.961521	0.998904	0.96418	0.630191	0.789569	0.638272	0.96153	0.534501	0.85437	0.977478	0.613764	0.769088	0.835038	0.976506	0.750965	0.941748	0.82775	0.823682	1	0.955205
PAGE1	0.567961	0.576001	0.621162	0.670145	0.579686	0.537939	0.542721	0.726185	0.548706	0.644257	0.594682	0.505618	0.517691	0.596212	0.740361	0.563707	0.864078	0.609167	0.626026	0.5375	0.727667
PITX1	0.734798	0.918702	0.997807	0.856567	0.726712	0.8022	0.64793	0.54639	0.815094	0.901272	0.988942	0.823034	0.743017	0.7535	0.893373	0.528958	0.757282	0.630583	0.527761	0.720833	0.927771
TRPC7	0.5221	0.638308	0.66557	0.954893	0.505331	0.509983	0.668004	0.607866	0.537655	0.540763	0.785918	0.801966	0.810056	0.664115	0.937952	0.754826	0.951456	0.553292	0.680017	0.504167	0.710566
MAST4	0.618038	0.715054	0.580044	0.786305	0.526936	0.708756	0.552495	0.825431	0.620647	0.600133	0.821286	0.63764	0.79702	0.802308	0.778313	0.573359	0.640777	0.60675	0.559894	0.708333	0.917437
ADGRF5	0.734159	0.913421	0.970395	0.588887	0.547138	0.605714	0.731121	0.983621	0.528464	0.809361	0.997967	0.808989	0.543762	0.568231	0.578313	0.685328	0.747573	0.722333	0.676991	0.695833	0.828055
SDK2	0.729561	0.734253	0.547149	0.821768	0.594276	0.755886	0.742605	0.815625	0.630135	0.619102	0.707212	0.688202	0.988827	0.501077	0.792169	0.554054	0.533981	0.618583	0.867971	0.7875	0.60465
ADAM7	0.572305	0.566064	0.654057	0.619783	0.544332	0.500792	0.727096	0.59903	0.713666	0.544424	0.760143	0.519663	0.616387	0.638865	0.671988	0.760618	0.912621	0.558875	0.563173	0.827083	0.510256
NUP133	0.548927	0.675507	0.631579	0.559292	0.805275	0.591724	0.760545	0.755603	0.863558	0.76975	0.698837	0.588483	0.590317	0.672923	0.529518	0.540541	0.543689	0.719083	0.582829	0.5875	0.608783
NUCKS1	0.556081	0.628671	0.54057	0.52786	0.70202	0.676521	0.77392	0.786422	0.746361	0.704416	0.624563	0.651685	0.845438	0.745154	0.695181	0.650579	0.786408	0.63375	0.68671	0.529167	0.704986
VPS35	0.571794	0.528085	0.610746	0.549087	0.760943	0.534453	0.652238	0.533728	0.714717	0.744406	0.535206	0.558989	0.711359	0.697	0.53494	0.758687	0.718447	0.537833	0.54281	0.683333	0.644175
DNAJA2	0.601175	0.579942	0.735746	0.670272	0.686308	0.646822	0.689789	0.602371	0.548086	0.629076	0.520022	0.655899	0.560521	0.645577	0.736747	0.913127	0.728155	0.532667	0.578087	0.55	0.719349
BCL3	0.623786	0.843508	0.642544	0.659098	0.809764	0.641253	0.659645	0.584914	0.636334	0.580911	0.586674	0.570225	0.914339	0.546538	0.586145	0.517375	0.805825	0.547083	0.703558	0.591667	0.705089
KCNAB2	0.610884	0.668266	0.547149	0.587407	0.727273	0.728269	0.553627	0.625	0.506523	0.783954	0.947191	0.88764	0.932961	0.534231	0.653614	0.675676	0.524272	0.7405	0.581349	0.8	0.711857
ABCC9	0.858585	0.851334	0.998904	0.660425	0.534792	0.539071	0.549267	0.840086	0.844744	0.822523	0.962314	0.550562	0.571695	0.797731	0.804217	0.559846	0.572816	0.572	0.730428	0.841667	0.98202
GAL	0.695069	0.591176	0.762061	0.525411	0.621773	0.614293	0.799074	0.545366	0.518598	0.836158	0.966379	0.522472	0.60149	0.858885	0.659036	0.787645	0.834951	0.536083	0.536488	0.870833	0.705812
CLEC2D	0.60884	0.616476	0.520833	0.806766	0.736251	0.707805	0.953048	0.794289	0.674124	0.736199	0.557647	0.720506	0.826816	0.551115	0.842771	0.976834	1	0.643417	0.528972	0.895833	0.766004
FUNDC1	0.716403	0.835355	0.705044	0.586641	0.505612	0.549393	0.656764	0.701509	0.745337	0.853707	0.842955	0.716292	0.914339	0.532808	0.509639	0.559846	0.504854	0.613833	0.513721	0.6125	0.528494
MAOB	0.917348	0.812567	0.995614	0.916726	0.787879	0.835657	0.621425	0.711422	0.824097	0.883723	0.970729	0.525281	0.944134	0.820308	0.943976	0.853282	0.533981	0.814417	0.802798	0.9875	0.99194
RORA	0.852197	0.759698	0.764254	0.816104	0.536476	0.809172	0.583951	0.71875	0.74965	0.839567	0.805147	0.740169	0.977654	0.757692	0.84759	0.525097	0.796117	0.666167	0.725417	0.579167	0.912994
DRD4	0.588401	0.765475	0.736842	0.558322	0.656566	0.755433	0.852688	0.745313	0.763881	0.638166	0.811042	0.585674	0.715084	0.557923	0.757229	0.88417	0.61165	0.540583	0.765789	0.520833	0.709326
TGFBR3	0.911344	0.958009	0.996711	0.828248	0.740741	0.866806	0.957124	0.938793	0.81876	0.966922	0.969672	0.578652	0.986965	0.886269	0.91747	0.683398	0.708738	0.712	0.892218	0.704167	0.983467
PLA2G10	0.531809	0.720679	0.612939	0.933412	0.582492	0.549212	0.706636	0.539871	0.505822	0.52151	0.951459	0.867978	0.532588	0.558692	0.937952	0.704633	0.621359	0.54	0.657032	0.64375	0.757479
HES2	0.737225	0.684212	0.967105	0.789928	0.773288	0.726684	0.590188	0.735237	0.769596	0.616671	0.87003	0.521067	0.672253	0.555346	0.580723	0.679537	0.873786	0.729083	0.863785	0.5625	0.788013
ATP1B3	0.587634	0.630235	0.882675	0.890142	0.826038	0.81705	0.881199	0.88944	0.765499	0.65057	0.842345	0.634831	0.882682	0.691269	0.890964	0.604247	0.631068	0.607167	0.736212	0.675	0.630948
NEDD4	0.572688	0.652591	0.682018	0.576487	0.748597	0.632017	0.660468	0.680711	0.528949	0.565098	0.639483	0.521067	0.648045	0.748192	0.598193	0.621622	0.669903	0.544417	0.537564	0.570833	0.912736
PIGB	0.58559	0.564683	0.635965	0.777426	0.647587	0.543961	0.506764	0.673599	0.65876	0.632042	0.667859	0.525281	0.79702	0.613731	0.866265	0.600386	0.504854	0.564583	0.629759	0.908333	0.597985
MAPK6	0.520439	0.581238	0.823465	0.880702	0.817621	0.627128	0.58939	0.594073	0.589003	0.770129	0.914017	0.651685	0.603352	0.558154	0.906627	0.675676	0.592233	0.632	0.526433	0.691667	0.550814
GNB5	0.776188	0.701323	0.861842	0.673997	0.671156	0.884643	0.950077	0.816379	0.701294	0.779645	0.693878	0.521067	0.994413	0.891654	0.827108	0.810811	0.708738	0.522083	0.614878	0.583333	0.831155
RAB27A	0.797266	0.570988	0.654605	0.981886	0.7789	0.630206	0.558513	0.811961	0.741779	0.639365	0.981218	0.521067	0.873371	0.567654	0.986747	0.61583	0.737864	0.73125	0.891411	0.895833	0.795867
HDHD5	0.765968	0.695874	0.667763	0.578528	0.682379	0.65805	0.56695	0.729095	0.531321	0.775558	0.903285	0.505618	0.878957	0.741192	0.656627	0.584942	0.650485	0.665917	0.637594	0.533333	0.578249
UFD1	0.830225	0.749028	0.832237	0.514848	0.829405	0.843897	0.643441	0.570259	0.915094	0.801092	0.861249	0.588483	0.819367	0.613654	0.507831	0.749035	0.699029	0.641083	0.548325	0.520833	0.729011
LRP6	0.61165	0.753453	0.922149	0.585978	0.510662	0.575652	0.85216	0.850108	0.571213	0.527475	0.723067	0.640449	0.724395	0.649577	0.661446	0.532819	0.61165	0.733833	0.797854	0.504167	0.78109
GUCY2C	0.503705	0.693718	0.682018	0.787223	0.609989	0.768472	0.642142	0.519235	0.611968	0.769656	0.652126	0.626404	0.547486	0.827577	0.716265	0.552124	0.961165	0.645083	0.720709	0.666667	0.545079
SCT	0.523633	0.936121	0.694079	0.742474	0.622054	0.591226	0.506404	0.603448	0.579623	0.682338	0.642471	0.55618	0.58473	0.535288	0.634337	0.754826	0.990291	0.700875	0.662446	0.629167	0.534332
PHRF1	0.54931	0.670722	0.623904	0.581539	0.715488	0.549665	0.695525	0.646552	0.671429	0.650885	0.530124	0.502809	0.776536	0.558385	0.562651	0.758687	0.718447	0.624167	0.605007	0.858333	0.539757
ELP1	0.512136	0.593152	0.655702	0.60996	0.725028	0.724149	0.761394	0.817134	0.637305	0.646782	0.577527	0.549157	0.964618	0.528231	0.560843	0.725869	0.592233	0.711583	0.737658	0.829167	0.700594
NUCB2	0.637328	0.696827	0.796053	0.726043	0.751964	0.910811	0.738863	0.584483	0.726577	0.708045	0.690625	0.660112	0.891993	0.507038	0.918072	0.741313	0.747573	0.65425	0.82617	0.641667	0.624283
PFN2	0.674885	0.675335	0.559211	0.655118	0.732323	0.735331	0.935751	0.822306	0.717736	0.747499	0.938776	0.589888	0.938547	0.566269	0.777711	0.552124	0.669903	0.510083	0.679143	0.775	0.554947
PTPN3	0.646781	0.521876	0.974781	0.641596	0.560606	0.69531	0.931893	0.769397	0.82814	0.615062	0.535653	0.703652	0.703911	0.519	0.544578	0.557915	0.708738	0.658083	0.513015	0.545833	0.651666
SPTB	0.644992	0.816	0.509868	0.588734	0.652076	0.586608	0.974614	0.992565	0.562695	0.743269	0.623526	0.592697	0.994413	0.70575	0.696988	0.758687	0.776699	0.580083	0.648608	0.5125	0.671816
DAPP1	0.514819	0.655351	0.679825	0.554853	0.728956	0.699475	0.663979	0.534159	0.659515	0.673958	0.551183	0.598315	0.605214	0.733846	0.708434	0.666023	1	0.510583	0.52349	0.8375	0.604598
FGF10	0.973429	0.853462	0.992325	0.898306	0.763749	0.886409	0.944586	0.981142	0.767817	0.967049	0.970404	0.533708	0.595903	0.83675	0.955422	0.623552	0.524272	0.723833	0.955139	0.779167	0.971532
SLC44A1	0.647675	0.641817	0.846491	0.909787	0.75982	0.815963	0.809594	0.857435	0.629919	0.675694	0.729815	0.671348	0.851024	0.756808	0.922289	0.722008	0.728155	0.758167	0.521859	0.5375	0.602842
TMEM260	0.720874	0.555614	0.557018	0.533881	0.703143	0.658865	0.834439	0.785722	0.625391	0.716188	0.737052	0.515449	0.681564	0.606308	0.543373	0.588803	0.61165	0.771667	0.652189	0.775	0.534281
SMG6	0.71768	0.72956	0.711623	0.859118	0.563412	0.603133	0.794522	0.696552	0.53159	0.629865	0.792381	0.599719	0.581006	0.773769	0.85	0.774131	0.543689	0.5245	0.617837	0.75	0.880858
EXOC5	0.592233	0.521628	0.619518	0.670936	0.684063	0.612233	0.647377	0.708836	0.562049	0.510968	0.5883	0.591292	0.735568	0.650365	0.836145	0.515444	0.796117	0.550667	0.623419	0.825	0.673469
CLTCL1	0.58789	0.79376	0.597588	0.593275	0.58642	0.508466	0.618377	0.565409	0.809488	0.577076	0.718676	0.516854	0.979516	0.535096	0.533735	0.758687	0.563107	0.583667	0.898204	0.579167	0.616585
FGF22	0.73697	0.541063	0.66886	0.625319	0.557239	0.649855	0.692888	0.613685	0.614016	0.591611	0.649341	0.667135	0.821229	0.697673	0.622892	0.527027	0.708738	0.587542	0.548947	0.8	0.664583
FSTL3	0.529382	0.514299	0.726974	0.680886	0.670034	0.85843	0.806713	0.642942	0.516819	0.737998	0.923937	0.688202	0.992551	0.600385	0.659639	0.540541	0.631068	0.657333	0.807237	0.558333	0.830535
DGCR2	0.619315	0.582767	0.502193	0.860955	0.617284	0.576467	0.593158	0.640625	0.81752	0.582836	0.545288	0.619382	0.756052	0.527231	0.713855	0.517375	0.84466	0.509167	0.561676	0.541667	0.548024
RNF126	0.746423	0.748236	0.842105	0.60797	0.797419	0.633059	0.836471	0.615733	0.683342	0.691538	0.833401	0.626404	0.817505	0.680308	0.666867	0.752896	0.728155	0.5265	0.616172	0.541667	0.645156
MNT	0.676673	0.585239	0.732456	0.584754	0.702581	0.524674	0.751042	0.676832	0.72	0.693605	0.507602	0.571629	0.597765	0.504808	0.542771	0.853282	0.825243	0.507	0.643362	0.833333	0.738931
ZXDC	0.614078	0.538903	0.705044	0.529085	0.612795	0.645283	0.579552	0.819504	0.612884	0.554493	0.605944	0.525281	0.690875	0.528192	0.686747	0.689189	0.533981	0.672167	0.783007	0.904167	0.678274
JMJD6	0.63835	0.588952	0.641447	0.530462	0.774411	0.633376	0.729064	0.660668	0.760701	0.684484	0.526913	0.724719	0.880819	0.625115	0.500602	0.57529	0.533981	0.5185	0.689097	0.575	0.600103
POLB	0.718702	0.798333	0.824561	0.788193	0.899551	0.631655	0.66304	0.604203	0.574394	0.892624	0.859989	0.703652	0.808194	0.676269	0.706627	0.671815	0.776699	0.745417	0.612574	0.85	0.582743
ST6GALNAC1	0.577287	0.861456	0.538377	0.900653	0.767116	0.853631	0.598341	0.841487	0.786685	0.78408	0.594804	0.851124	0.826816	0.566192	0.931325	0.762548	0.660194	0.62025	0.521792	0.85	0.728597
WIPI1	0.615227	0.602658	0.532895	0.819369	0.556678	0.629708	0.620396	0.740517	0.595202	0.715652	0.641556	0.577247	0.610801	0.552808	0.736145	0.598456	0.601942	0.543333	0.560802	0.925	0.63162
FRMPD1	0.568217	0.82957	0.652412	0.726043	0.602132	0.717675	0.810867	0.831358	0.548194	0.819083	0.812383	0.515449	0.973929	0.553519	0.663855	0.743243	0.76699	0.568792	0.873823	0.733333	0.524102
GBA2	0.621487	0.529897	0.586623	0.918104	0.611672	0.591362	0.821091	0.832866	0.836604	0.557476	0.788967	0.504213	0.651769	0.520615	0.824096	0.872587	0.553398	0.5945	0.698614	0.6375	0.588633
NDST1	0.546117	0.742363	0.557018	0.892183	0.515152	0.620201	0.504784	0.871444	0.831698	0.917621	0.936377	0.782303	0.77095	0.5215	0.789157	0.679537	0.912621	0.5535	0.551755	0.754167	0.732731
ASNS	0.720107	0.580834	0.721491	0.781661	0.522447	0.719169	0.862217	0.860129	0.651968	0.824038	0.840434	0.63764	0.826816	0.701865	0.888554	0.88417	0.592233	0.634875	0.534487	0.85	0.519349
AP3M2	0.729305	0.672062	0.513158	0.764619	0.904602	0.754754	0.625334	0.628448	0.855526	0.636335	0.70587	0.602528	0.938547	0.614923	0.730723	0.758687	0.553398	0.803	0.598483	0.608333	0.625936
CNGB1	0.847343	0.655515	0.957237	0.982141	0.749158	0.841181	0.737667	0.520851	0.533854	0.789019	0.667453	0.686798	0.795158	0.682673	0.98012	0.555985	0.621359	0.555708	0.739962	0.8625	0.664428
ST6GALNAC2	0.535258	0.577382	0.944079	0.732167	0.69248	0.701195	0.939712	0.700862	0.57504	0.893381	0.688958	0.615169	0.588454	0.910827	0.878313	0.737452	0.601942	0.69375	0.777946	0.545833	0.563265
CHAT	0.525805	0.615788	0.792215	0.988009	0.648709	0.6001	0.725489	0.624838	0.72159	0.611842	0.788946	0.748596	0.700186	0.515077	0.998795	0.530888	0.902913	0.713083	0.762544	0.85	0.785275
PABPC1	0.7058	0.643025	0.804825	0.719971	0.789562	0.582217	0.766872	0.519828	0.819515	0.884102	0.87747	0.573034	0.731844	0.695231	0.840361	0.756757	0.815534	0.714417	0.716404	0.516667	0.542185
TESK2	0.592489	0.511462	0.730263	0.956169	0.593715	0.675118	0.684619	0.878448	0.764906	0.647193	0.58643	0.733146	0.689013	0.520923	0.988554	0.781853	0.679612	0.698917	0.524936	0.8	0.745492
CFAP20	0.739653	0.578126	0.586623	0.701755	0.911897	0.768788	0.521644	0.600108	0.573423	0.57119	0.500854	0.634831	0.992551	0.691192	0.585542	0.546332	0.640777	0.559	0.663119	0.508333	0.681323
CSNK2A2	0.5686	0.76071	0.736842	0.777732	0.574074	0.633602	0.568056	0.574677	0.650674	0.602247	0.583625	0.533708	0.921788	0.696173	0.681325	0.65444	0.621359	0.523333	0.735439	0.516667	0.793903
PTPN21	0.749361	0.928843	0.960526	0.98209	0.790123	0.653251	0.918904	0.866164	0.661725	0.984156	0.99378	0.519663	0.530726	0.793038	0.969277	0.781853	0.883495	0.643333	0.79207	0.766667	0.94792
EIF2B3	0.610245	0.61626	0.502193	0.64629	0.81257	0.588419	0.68134	0.663578	0.598976	0.682227	0.518416	0.508427	0.981378	0.523654	0.56747	0.57722	0.592233	0.58975	0.685112	0.545833	0.565229
CAMK2A	0.881196	0.741559	0.952851	0.914124	0.684624	0.553468	0.818274	0.939009	0.567871	0.870025	0.911334	0.613764	0.828678	0.790038	0.91988	0.749035	0.650485	0.572583	0.618829	0.75	0.991423
TCOF1	0.810807	0.751272	0.881579	0.73186	0.952862	0.813111	0.706662	0.759159	0.938437	0.810813	0.825352	0.591292	0.756052	0.542577	0.738554	0.870656	0.514563	0.853333	0.676217	0.629167	0.570757
CDC42	0.599259	0.660444	0.530702	0.884274	0.772166	0.536264	0.694676	0.665733	0.607817	0.51545	0.72323	0.599719	0.810056	0.704885	0.928313	0.527027	0.932039	0.579917	0.535849	0.566667	0.623405
OSBPL3	0.700945	0.566636	0.991228	0.919431	0.813692	0.758919	0.73642	0.743858	0.892884	0.762617	0.629076	0.714888	0.977654	0.748192	0.901807	0.706564	0.728155	0.9085	0.637846	0.570833	0.65084
EPHA8	0.661472	0.782502	0.855263	0.714818	0.665825	0.689017	0.575051	0.780388	0.62655	0.718808	0.874197	0.509831	0.880819	0.8325	0.818675	0.501931	0.990291	0.564292	0.641764	0.78125	0.696513
SLC12A3	0.504343	0.635468	0.769737	0.736249	0.710718	0.607208	0.969393	0.991703	0.551402	0.649607	0.595048	0.55618	0.763501	0.5225	0.823494	0.803089	1	0.556958	0.630582	0.691667	0.745027
RAD18	0.869571	0.593248	0.948465	0.801919	0.895062	0.625453	0.563683	0.662392	0.89628	0.785753	0.617855	0.654494	0.577281	0.563596	0.695783	0.878378	0.533981	0.819333	0.674805	0.620833	0.57272
ATP2B1	0.525294	0.698075	0.544956	0.892693	0.694725	0.701512	0.778061	0.592349	0.502426	0.629202	0.529271	0.622191	0.901304	0.504731	0.898193	0.700772	0.699029	0.704667	0.730461	0.883333	0.723844
TRPM5	0.533981	0.716198	0.649123	0.779467	0.58642	0.537849	0.908282	0.978448	0.585687	0.604536	0.505448	0.535112	0.962756	0.637173	0.639759	0.718147	0.553398	0.690583	0.850282	0.675	0.604598
NCK2	0.525166	0.608843	0.582237	0.655526	0.701459	0.638582	0.797557	0.597306	0.559353	0.613831	0.576836	0.75	0.750466	0.653115	0.536145	0.557915	0.699029	0.618333	0.778383	0.5375	0.580832
MAP4K4	0.596832	0.56822	0.574561	0.646801	0.833333	0.737731	0.86911	0.753879	0.806199	0.636745	0.556346	0.514045	0.932961	0.616692	0.529518	0.982625	0.650485	0.813083	0.87574	0.866667	0.593748
MGAT4A	0.526699	0.677743	0.691886	0.930758	0.624018	0.771958	0.849023	0.894289	0.635364	0.597734	0.946744	0.658708	0.994413	0.6685	0.924096	0.586873	0.970874	0.641667	0.518261	0.733333	0.508137
RPL31	0.584185	0.626782	0.89364	0.563017	0.664983	0.712921	0.730144	0.622091	0.677358	0.670549	0.521587	0.563202	0.562384	0.720538	0.506627	0.521236	0.92233	0.554833	0.546812	0.9125	0.685559
WDR1	0.683955	0.751516	0.879386	0.89851	0.593715	0.555913	0.792914	0.725647	0.640593	0.623142	0.690015	0.630618	0.75419	0.875615	0.793373	0.511583	0.796117	0.602167	0.602334	0.5375	0.676724
SNX13	0.509964	0.631523	0.586623	0.813961	0.580808	0.522637	0.725746	0.721067	0.599407	0.646877	0.637166	0.509831	0.500931	0.648038	0.839759	0.596525	0.679612	0.596833	0.570706	0.683333	0.824541
MS4A12	0.58559	0.581522	0.652412	0.979284	0.606061	0.539818	0.603447	0.65	0.76434	0.699949	0.531364	0.560393	0.527002	0.615173	0.995783	0.511583	0.669903	0.520583	0.698177	0.929167	0.529631
ARHGAP10	0.837762	0.900486	0.900219	0.772477	0.585859	0.737776	0.646142	0.620043	0.830189	0.556765	0.860395	0.574438	0.527002	0.829865	0.90241	0.596525	0.592233	0.6755	0.648978	0.7	0.889331
RPS6KA2	0.910833	0.851994	0.957237	0.728544	0.686869	0.693906	0.630607	0.856573	0.553423	0.737178	0.995569	0.625	0.778399	0.571231	0.786747	0.650579	0.708738	0.653417	0.775087	0.783333	0.925497
ING3	0.677695	0.813291	0.758772	0.728033	0.613356	0.620744	0.601466	0.742457	0.50345	0.654168	0.814924	0.705056	0.653631	0.532731	0.771687	0.53668	0.796117	0.505917	0.877825	0.7	0.841126
VASH1	0.577798	0.509182	0.658991	0.653077	0.728395	0.601458	0.913503	0.571336	0.631105	0.790771	0.924953	0.794944	0.709497	0.518346	0.609639	0.8861	0.640777	0.7535	0.746166	0.75	0.838853
LMCD1	0.838912	0.583895	0.994518	0.626646	0.556117	0.662441	0.708308	0.870259	0.714987	0.9091	0.966786	0.72191	0.674115	0.729769	0.523494	0.604247	0.61165	0.591	0.558061	0.775	0.967089
BUD23	0.772994	0.880139	0.609649	0.747984	0.938272	0.615855	0.566744	0.767565	0.846739	0.889909	0.834743	0.858146	0.806331	0.579923	0.699398	0.515444	0.834951	0.86375	0.625488	0.641667	0.698579
SEL1L	0.592105	0.509554	0.66557	0.894632	0.572391	0.63582	0.722891	0.781789	0.602264	0.568096	0.716237	0.521067	0.616387	0.610269	0.900602	0.53668	0.514563	0.56225	0.724711	0.833333	0.762904
TRIP13	0.89627	0.94595	1	0.962904	0.988215	0.910268	0.910455	0.895582	0.972022	0.915696	0.994227	0.849719	0.728119	0.820346	0.933133	0.945946	0.631068	0.933667	0.626715	0.541667	0.896358
ATP6AP1	0.776699	0.932252	0.692982	0.535514	0.746352	0.594124	0.751106	0.768534	0.941348	0.553641	0.76494	0.509831	0.962756	0.661692	0.603614	0.563707	0.776699	0.696917	0.810701	0.745833	0.818032
TCF3	0.893204	0.864544	0.862939	0.741606	0.864759	0.875679	0.694046	0.653556	0.925499	0.86447	0.920197	0.683989	0.621974	0.669385	0.863253	0.978764	0.76699	0.826417	0.604251	0.708333	0.74048
TRIB2	0.591467	0.587071	0.699561	0.523064	0.566779	0.626585	0.526055	0.958728	0.668194	0.50595	0.512318	0.814607	0.646182	0.669115	0.674096	0.581081	0.650485	0.761917	0.744149	0.895833	0.777009
DAZAP1	0.87187	0.869221	0.955044	0.562047	0.845118	0.721478	0.808385	0.792457	0.858814	0.784111	0.78917	0.661517	0.802607	0.767346	0.596988	0.781853	0.524272	0.7315	0.654896	0.695833	0.656833
MBD3	0.738631	0.666993	0.609649	0.509287	0.616162	0.587106	0.519444	0.505496	0.696712	0.512357	0.522725	0.758427	0.519553	0.678231	0.634337	0.720077	0.854369	0.500833	0.508172	0.570833	0.523999
PRLH	0.651252	0.746195	0.618969	0.612435	0.756453	0.641638	0.531649	0.73653	0.709623	0.742922	0.732295	0.771067	0.679702	0.656731	0.710542	0.528958	0.92233	0.582458	0.539783	0.8875	0.61209
HLTF	0.540112	0.599225	0.77193	0.574242	0.715488	0.728586	0.840561	0.792888	0.608356	0.815579	0.821408	0.587079	0.648045	0.523577	0.755422	0.658301	0.533981	0.633833	0.740584	0.795833	0.618755
FAM50A	0.823199	0.819144	0.725877	0.643892	0.801908	0.691099	0.708385	0.87306	0.891482	0.808194	0.511586	0.51264	0.690875	0.721577	0.744578	0.642857	0.524272	0.702917	0.675948	0.5375	0.731801
FAM3A	0.747317	0.694142	0.683114	0.677314	0.695286	0.53975	0.521283	0.584914	0.717574	0.693905	0.617449	0.672753	0.700186	0.542269	0.537952	0.53861	0.640777	0.6485	0.501429	0.566667	0.572824
CPSF1	0.850153	0.796212	0.872807	0.666139	0.76431	0.828051	0.662191	0.671336	0.897574	0.840293	0.753964	0.626404	0.681564	0.688231	0.822289	0.897683	0.524272	0.734	0.732109	0.804167	0.696668
MYO3B	0.51533	0.556142	0.621711	0.646086	0.541246	0.659317	0.974383	0.982004	0.6331	0.828062	0.78236	0.609551	0.960894	0.696538	0.581325	0.667954	0.84466	0.633875	0.816166	0.866667	0.697856
CYBRD1	0.888605	0.822881	0.994518	0.951781	0.665544	0.677427	0.752109	0.871659	0.732507	0.932929	0.992642	0.543539	0.98324	0.754385	0.962048	0.727799	0.873786	0.803417	0.878968	0.820833	0.974632
CDH19	0.920925	0.847245	0.975877	0.974181	0.758698	0.857026	0.867978	0.945043	0.896658	0.93618	0.926153	0.553371	0.523277	0.742904	0.986145	0.945946	0.533981	0.83725	0.879456	0.977083	0.853991
PDCD2	0.650613	0.528297	0.529605	0.728697	0.710999	0.511499	0.741075	0.604849	0.646253	0.634757	0.641495	0.603933	0.588454	0.611038	0.671687	0.673745	0.640777	0.678917	0.56171	0.5125	0.505089
SLC6A15	0.757537	0.804762	0.628289	0.941678	0.550786	0.622827	0.860159	0.515625	0.569488	0.526623	0.907797	0.619382	0.834264	0.620885	0.930723	0.53861	0.883495	0.719417	0.96104	0.95	0.703539
RDH11	0.537174	0.759642	0.530702	0.634197	0.791246	0.692367	0.916667	0.793319	0.561563	0.512641	0.608627	0.529494	0.513966	0.5005	0.525301	0.934363	0.805825	0.639833	0.608068	0.645833	0.556342
PRKACA	0.503832	0.539311	0.691886	0.903153	0.703143	0.644422	0.611188	0.718966	0.601779	0.555882	0.73323	0.741573	0.819367	0.779385	0.878916	0.776062	0.650485	0.616	0.778787	0.825	0.709687
ADGRL1	0.567833	0.632035	0.877193	0.506633	0.57688	0.579862	0.875141	0.643265	0.714609	0.546192	0.578177	0.549157	0.994413	0.708192	0.53253	0.631274	0.631068	0.557917	0.554278	0.925	0.672488
SPP2	0.50396	0.614508	0.541118	0.703158	0.683782	0.538731	0.582215	0.68556	0.872938	0.877347	0.763477	0.720506	0.534451	0.599442	0.705723	0.569498	0.92233	0.592583	0.615853	0.933333	0.681426
ACTN1	0.672969	0.664253	0.864035	0.538218	0.69697	0.745292	0.685391	0.546929	0.58566	0.60897	0.546386	0.630618	0.884544	0.828846	0.724699	0.513514	0.679612	0.530583	0.848937	0.729167	0.870318
ZFYVE26	0.514819	0.585707	0.592105	0.771813	0.656004	0.666425	0.613014	0.544073	0.837736	0.540574	0.807586	0.730337	0.523277	0.704269	0.721687	0.758687	0.61165	0.634917	0.611784	0.791667	0.653785
RPS6KA6	0.502938	0.504109	0.948465	0.895091	0.794052	0.867756	0.982767	0.942349	0.859407	0.5502	0.545166	0.560393	0.992551	0.538	0.853012	0.710425	0.864078	0.8845	0.922854	0.720833	0.918006
EPN2	0.682678	0.505545	0.604167	0.791305	0.686308	0.616489	0.633346	0.665733	0.504744	0.559227	0.734531	0.539326	0.61825	0.750154	0.845783	0.77027	0.514563	0.599333	0.50195	0.65	0.83627
PTPN18	0.670797	0.642389	0.530702	0.866568	0.517396	0.575924	0.805813	0.641379	0.705445	0.554809	0.880072	0.609551	0.888268	0.683692	0.793373	0.625483	0.864078	0.629	0.806934	0.633333	0.525342
LIMS2	0.936127	0.967906	1	0.905807	0.625701	0.591	0.567695	0.908728	0.590027	0.983051	0.99752	0.807584	0.605214	0.826769	0.924096	0.777992	0.621359	0.764167	0.508575	0.6875	0.911909
ASIC4	0.552248	0.598489	0.717105	0.662721	0.570707	0.735943	0.822904	0.762716	0.608598	0.539232	0.545492	0.698034	0.975791	0.527558	0.675904	0.646718	0.854369	0.6075	0.524213	0.516667	0.658951
SPEG	0.837251	0.720167	0.985746	0.895091	0.520202	0.53314	0.65625	0.563039	0.572183	0.544235	0.608301	0.679775	0.994413	0.837846	0.924699	0.571429	0.621359	0.709583	0.558195	0.925	0.951485
LNX1	0.502427	0.556342	0.684211	0.710277	0.712121	0.811572	0.927186	0.975647	0.561294	0.755389	0.753923	0.575843	0.553073	0.714654	0.579518	0.505792	0.524272	0.620417	0.539884	0.5125	0.569155
ALDH3A2	0.67348	0.745647	0.652412	0.878304	0.515713	0.814877	0.78588	0.741379	0.602049	0.584036	0.707415	0.570225	0.996276	0.752808	0.91506	0.76834	0.543689	0.715	0.682876	0.533333	0.61116
TFRC	0.736842	0.744939	0.9375	0.573222	0.926487	0.784589	0.616975	0.859052	0.787278	0.812833	0.700667	0.650281	0.953445	0.708462	0.558434	0.53861	0.679612	0.811417	0.798931	0.870833	0.776802
SREBF1	0.801993	0.767111	0.972588	0.55026	0.832211	0.573071	0.734053	0.633836	0.623612	0.626424	0.6642	0.672753	0.949721	0.624692	0.508434	0.868726	0.553398	0.670833	0.916868	0.6875	0.820666
TRPC5	0.515968	0.646946	0.577851	0.561971	0.667508	0.558335	0.857973	0.749838	0.765876	0.502446	0.515835	0.627809	0.73743	0.546596	0.530723	0.631274	0.980583	0.545292	0.863364	0.76875	0.501369
AFF4	0.757793	0.519475	0.726974	0.797581	0.597643	0.664207	0.628832	0.672953	0.707601	0.56756	0.833279	0.509831	0.621974	0.649192	0.837349	0.623552	0.660194	0.5435	0.623016	0.683333	0.762852
UBE2D1	0.751533	0.640949	0.571272	0.570824	0.881033	0.563564	0.610764	0.500431	0.625283	0.747246	0.520469	0.634831	0.936685	0.588731	0.674096	0.671815	1	0.716583	0.529644	0.695833	0.61798
MPP5	0.541901	0.624062	0.807018	0.925094	0.506734	0.743164	0.964223	0.870043	0.504474	0.689266	0.921091	0.696629	0.636872	0.668385	0.959639	0.862934	0.864078	0.517583	0.771792	0.641667	0.605735
RHOBTB1	0.585079	0.54316	0.910088	0.540463	0.669473	0.639171	0.670396	0.583297	0.502534	0.60736	0.91109	0.626404	0.882682	0.708192	0.509036	0.656371	0.757282	0.547833	0.558448	0.641667	0.788892
SMC1A	0.556081	0.694778	0.861842	0.521074	0.809203	0.621786	0.725154	0.746444	0.629164	0.662216	0.655704	0.523876	0.599628	0.6745	0.501807	0.803089	0.563107	0.782833	0.694075	0.845833	0.55195
HSD17B10	0.73812	0.872506	0.774123	0.687468	0.794613	0.575652	0.88894	0.706897	0.708895	0.780387	0.800553	0.544944	0.793296	0.663962	0.7	0.6139	0.815534	0.52825	0.746301	0.575	0.771997
MARK2	0.725728	0.770472	0.951754	0.85524	0.749719	0.580632	0.625103	0.609591	0.743396	0.804974	0.730344	0.716292	0.56797	0.628846	0.7	0.584942	0.631068	0.582917	0.552125	0.754167	0.717127
HMMR	0.907128	0.962193	1	0.772426	0.937149	0.84186	0.82482	0.756466	0.956712	0.969984	0.981218	0.765449	0.743017	0.810346	0.721687	0.967181	0.92233	0.89825	0.605949	0.645833	0.918884
CHFR	0.752938	0.821645	0.805921	0.867946	0.510662	0.514035	0.909053	0.894666	0.739946	0.721491	0.506261	0.910112	0.744879	0.620192	0.771687	0.832046	0.708738	0.62325	0.598904	0.825	0.754844
TRHDE	0.580991	0.88746	0.966009	0.945556	0.713244	0.652209	0.698714	0.702909	0.663288	0.956191	0.973778	0.648876	0.869646	0.853385	0.890964	0.826255	0.543689	0.5865	0.847559	0.554167	0.842211
P4HA2	0.503066	0.7755	0.576754	0.666088	0.681257	0.847519	0.822634	0.593534	0.88442	0.563709	0.627368	0.643258	0.992551	0.8625	0.61506	0.694981	0.834951	0.549167	0.957829	0.745833	0.527977
FCGR2B	0.718958	0.545148	0.632675	0.863455	0.54321	0.54876	0.846476	0.828448	0.912237	0.615298	0.727742	0.810393	0.925512	0.50175	0.933133	0.561776	0.951456	0.637333	0.513284	0.745833	0.550504
NFATC3	0.682933	0.73865	0.596491	0.501837	0.735129	0.51648	0.623714	0.770905	0.678005	0.769624	0.808358	0.602528	0.608939	0.742731	0.556627	0.554054	0.747573	0.59925	0.792911	0.858333	0.634048
TRNT1	0.746806	0.652463	0.582237	0.622666	0.521324	0.629075	0.928447	0.528556	0.739353	0.722832	0.638385	0.632022	0.729981	0.609615	0.54759	0.530888	0.84466	0.766	0.553067	0.575	0.592302
ACADVL	0.529893	0.796404	0.549342	0.903102	0.744669	0.902255	0.511034	0.601078	0.718544	0.634757	0.686804	0.678371	0.992551	0.584115	0.846988	0.947876	0.660194	0.70725	0.657284	0.741667	0.653216
STK10	0.532703	0.616781	0.549342	0.766711	0.776094	0.83027	0.873174	0.50194	0.609865	0.735757	0.94841	0.751404	0.581006	0.653846	0.636145	0.80695	0.825243	0.685833	0.618695	0.916667	0.574115
FBXW11	0.744251	0.584823	0.740132	0.719461	0.660494	0.727725	0.755093	0.835345	0.653046	0.528107	0.835718	0.537921	0.651769	0.597	0.740964	0.507722	0.504854	0.551417	0.536421	0.641667	0.890468
ACAP1	0.665815	0.518115	0.502193	0.850291	0.607744	0.671722	0.913349	0.646013	0.526631	0.624531	0.677901	0.77809	0.804469	0.556308	0.774699	0.640927	1	0.554833	0.793146	0.691667	0.688039
CRMP1	0.775422	0.684408	0.877193	0.764772	0.58642	0.611373	0.556867	0.740948	0.623127	0.687309	0.639686	0.507022	0.994413	0.580308	0.762048	0.646718	0.912621	0.534167	0.522548	0.575	0.906949
EVC	0.772483	0.701171	0.865132	0.779008	0.510662	0.623959	0.868776	0.590409	0.608194	0.658492	0.846044	0.609551	0.6946	0.678192	0.825301	0.583012	0.873786	0.628583	0.778888	0.7375	0.931336
DERL2	0.73301	0.543028	0.519737	0.82585	0.628507	0.607298	0.538837	0.596552	0.561779	0.770918	0.525246	0.632022	0.921788	0.623962	0.839759	0.515444	0.650485	0.565333	0.674401	0.604167	0.533971
SIDT1	0.530404	0.681824	0.757675	0.833299	0.575196	0.711925	0.696322	0.864116	0.585553	0.710949	0.740263	0.505618	0.973929	0.580692	0.915663	0.588803	1	0.51225	0.562534	0.85	0.578765
NDE1	0.610629	0.867089	0.940789	0.770895	0.838384	0.88573	0.686445	0.724353	0.760162	0.863965	0.936987	0.70927	0.77095	0.785808	0.722892	0.893822	0.631068	0.691333	0.55036	0.5625	0.612762
MRVI1	0.930761	0.86348	1	0.865037	0.621773	0.604446	0.546232	0.941272	0.646685	0.594167	0.89678	0.560393	0.649907	0.836308	0.900602	0.764479	0.84466	0.68825	0.598214	0.975	0.963937
TMEM38A	0.500383	0.569528	0.783991	0.693846	0.697531	0.759824	0.936703	0.815409	0.601132	0.536755	0.658184	0.860955	0.776536	0.575154	0.835542	0.891892	0.883495	0.670833	0.749714	0.545833	0.692431
AP1M1	0.654573	0.592328	0.725877	0.629962	0.796296	0.79808	0.598714	0.54472	0.750674	0.574946	0.807179	0.733146	0.625698	0.648462	0.6	0.679537	0.747573	0.62025	0.637745	0.7875	0.672229
PVR	0.798544	0.547348	0.625	0.740688	0.791807	0.82701	0.578009	0.566379	0.595795	0.500489	0.757338	0.727528	0.651769	0.646538	0.736747	0.527027	0.621359	0.847583	0.60072	0.854167	0.652803
XRCC1	0.8163	0.787607	0.705044	0.607205	0.823793	0.746514	0.665329	0.668211	0.925337	0.694379	0.590292	0.574438	0.83054	0.549846	0.683133	0.733591	0.601942	0.622417	0.737053	0.658333	0.511082
SCARB1	0.76929	0.657356	0.596491	0.700276	0.8844	0.756429	0.97482	0.936853	0.572722	0.508885	0.532645	0.501404	0.996276	0.759077	0.895783	0.762548	0.747573	0.7715	0.552899	0.691667	0.541462
CYP2W1	0.540751	0.595653	0.801535	0.734514	0.662177	0.586518	0.53071	0.619235	0.77035	0.552883	0.791629	0.787921	0.994413	0.727038	0.760241	0.669884	0.815534	0.71625	0.684372	0.6875	0.580108
MCM2	0.855008	0.859519	0.971491	0.784111	0.910213	0.858792	0.543287	0.563685	0.854286	0.903829	0.987763	0.561798	0.61825	0.537827	0.804819	0.934363	0.796117	0.8585	0.609278	0.654167	0.787083
MOV10L1	0.654701	0.563155	0.656798	0.700582	0.858025	0.839551	0.740574	0.854149	0.526685	0.666824	0.720302	0.625	0.979516	0.789038	0.539759	0.542471	0.631068	0.757833	0.542491	0.5375	0.785275
PANX2	0.689193	0.728468	0.64693	0.618737	0.745791	0.61341	0.806816	0.782651	0.554016	0.846306	0.865518	0.570225	0.951583	0.699423	0.7	0.513514	0.941748	0.563958	0.577213	0.808333	0.527719
SELENOO	0.702989	0.621725	0.722588	0.506786	0.517116	0.668961	0.532073	0.729849	0.647763	0.637787	0.757927	0.59691	0.858473	0.733615	0.766265	0.683398	0.68932	0.50175	0.501782	0.708333	0.563472
TP63	0.652913	0.868833	0.860746	0.761608	0.70202	0.767611	0.716705	0.906519	0.571267	0.544488	0.933125	0.630618	0.608939	0.921462	0.819277	0.669884	0.524272	0.547292	0.697858	0.616667	0.610023
ALPK1	0.523761	0.670482	0.673246	0.673436	0.504489	0.551657	0.668699	0.701616	0.514124	0.553625	0.82336	0.65309	0.988827	0.748654	0.570482	0.764479	0.553398	0.715167	0.552176	0.745833	0.611832
LLGL2	0.736203	0.931636	0.960526	0.748648	0.516835	0.797854	0.955453	0.730711	0.790027	0.699334	0.827506	0.742978	0.90689	0.6055	0.548193	0.720077	0.524272	0.754667	0.728713	0.545833	0.887419
PDE8A	0.579842	0.704292	0.547149	0.928105	0.526936	0.645464	0.570267	0.711099	0.683127	0.502572	0.785592	0.640449	0.927374	0.747731	0.933133	0.550193	0.582524	0.634667	0.708283	0.8125	0.784707
CLCN4	0.549438	0.802629	0.501096	0.750842	0.533109	0.712876	0.569496	0.608405	0.598491	0.774958	0.904708	0.553371	0.972067	0.681269	0.757831	0.527027	0.621359	0.792833	0.696967	0.6	0.541204
NLE1	0.788452	0.587087	0.537281	0.841565	0.757015	0.571577	0.722621	0.671983	0.858329	0.885554	0.83893	0.523876	0.929236	0.804038	0.899398	0.57529	0.699029	0.797	0.563677	0.59375	0.58357
SDHA	0.76303	0.609819	0.85307	0.677773	0.592031	0.562749	0.54231	0.636207	0.61062	0.843544	0.630783	0.699438	0.981378	0.779692	0.608434	0.758687	0.563107	0.504	0.627707	0.541667	0.85797
SMARCE1	0.572432	0.560591	0.942982	0.557608	0.652076	0.689334	0.739789	0.528448	0.704097	0.546318	0.66727	0.667135	0.925512	0.541885	0.799398	0.635135	0.660194	0.650583	0.72239	0.691667	0.847223
FNDC8	0.534364	0.642005	0.529605	0.538014	0.618687	0.586834	0.597389	0.711638	0.513801	0.503503	0.612997	0.518258	0.828678	0.620135	0.504819	0.897683	0.621359	0.637667	0.701507	0.741667	0.707311
GSDMB	0.677823	0.622342	0.975877	0.771201	0.582492	0.749095	0.792953	0.778879	0.746685	0.873907	0.682413	0.761236	0.92365	0.670885	0.613855	0.969112	0.883495	0.647083	0.756121	0.895833	0.631723
KDM5A	0.524016	0.538439	0.585526	0.628176	0.724467	0.636137	0.652958	0.732112	0.504259	0.625477	0.555025	0.558989	0.739292	0.699654	0.660241	0.795367	0.708738	0.707333	0.636669	0.7625	0.662878
ADAM11	0.633112	0.620673	0.887061	0.739055	0.580247	0.611871	0.863182	0.596929	0.795687	0.71884	0.820737	0.632022	0.707635	0.651769	0.826506	0.521236	0.92233	0.582667	0.534167	0.56875	0.889279
PPP2R3A	0.632856	0.664665	0.58443	0.989106	0.666105	0.522908	0.832279	0.560237	0.522857	0.715715	0.717823	0.535112	0.942272	0.841	0.991566	0.938224	0.76699	0.754333	0.558801	0.654167	0.812607
FERMT2	0.875958	0.905935	0.997807	0.841616	0.56229	0.526983	0.838297	0.897091	0.85407	0.900167	0.986503	0.695225	0.621974	0.889231	0.903012	0.635135	0.563107	0.623417	0.66438	0.783333	0.902454
ABCB11	0.516479	0.777237	0.899123	0.974334	0.510943	0.665701	0.662127	0.532705	0.74	0.626835	0.50498	0.575843	0.94041	0.57775	0.96747	0.667954	0.932039	0.628083	0.63566	0.916667	0.508809
DHRS9	0.605519	0.6796	0.690789	0.976834	0.524691	0.696894	0.844972	0.831789	0.598814	0.533946	0.564843	0.619382	0.713222	0.529885	0.976506	0.527027	0.990291	0.673417	0.675948	0.716667	0.593335
CD5L	0.516735	0.556026	0.787829	0.742219	0.538721	0.559172	0.843634	0.745582	0.939677	0.977875	0.989877	0.783708	0.536313	0.643365	0.770482	0.617761	0.737864	0.61025	0.691889	0.741667	0.709997
PTGS2	0.839295	0.878195	0.619518	0.512858	0.76936	0.623959	0.796142	0.922953	0.898491	0.634189	0.788479	0.769663	0.795158	0.797962	0.683133	0.907336	0.679612	0.542083	0.513586	0.870833	0.677551
IGF2BP2	0.625064	0.8429	0.745614	0.504235	0.799102	0.889804	0.8741	0.694828	0.713477	0.600448	0.848443	0.689607	0.955307	0.795692	0.536747	0.5	0.660194	0.869	0.904358	0.604167	0.54265
MAP3K13	0.608457	0.699323	0.885965	0.778192	0.813692	0.625091	0.600129	0.566703	0.612345	0.782407	0.834174	0.683989	0.79702	0.5665	0.803614	0.745174	0.621359	0.704083	0.61851	0.691667	0.61116
ST6GAL1	0.672586	0.588384	0.791667	0.566435	0.535354	0.605306	0.960905	0.972091	0.773046	0.584193	0.785958	0.675562	0.806331	0.538692	0.618072	0.714286	0.883495	0.6585	0.678302	0.941667	0.57923
TBX21	0.626469	0.561903	0.532346	0.849934	0.53367	0.608928	0.934002	0.651293	0.667116	0.735063	0.934629	0.761236	0.504655	0.510942	0.8	0.816602	0.990291	0.555667	0.653534	0.633333	0.636166
FRY	0.805825	0.780569	0.992325	0.701959	0.75477	0.814696	0.907459	0.955065	0.547439	0.92264	0.994105	0.609551	0.992551	0.752577	0.812651	0.783784	0.563107	0.5935	0.731706	0.945833	0.947197
PICALM	0.547011	0.742979	0.699561	0.712624	0.730079	0.577055	0.699434	0.656681	0.580485	0.599754	0.750711	0.598315	0.610801	0.504462	0.654217	0.57529	0.786408	0.59375	0.583417	0.845833	0.791785
NSF	0.681272	0.845541	0.762061	0.78957	0.77385	0.702735	0.74483	0.624138	0.87283	0.904049	0.597853	0.648876	0.910615	0.699769	0.726506	0.584942	0.524272	0.749708	0.55384	0.6	0.624593
GLI2	0.817322	0.71687	0.912281	0.694459	0.696409	0.573298	0.679038	0.852694	0.644744	0.57826	0.628019	0.532303	0.795158	0.73725	0.705422	0.749035	0.68932	0.613583	0.662984	0.541667	0.963679
CLASP1	0.698646	0.689077	0.598684	0.570977	0.699776	0.586246	0.697145	0.690409	0.523181	0.723227	0.694081	0.703652	0.819367	0.734269	0.646988	0.687259	0.563107	0.547	0.574321	0.945833	0.75226
MRPS34	0.826265	0.922178	0.917763	0.647107	0.780022	0.703866	0.556289	0.664224	0.703235	0.87214	0.858444	0.719101	0.744879	0.693346	0.730723	0.660232	0.621359	0.60525	0.686777	0.783333	0.805838
NOTCH3	0.707205	0.530469	0.705044	0.731758	0.794613	0.578776	0.776955	0.913793	0.896065	0.7451	0.79974	0.657303	0.942272	0.520577	0.813253	0.818533	0.776699	0.768333	0.860808	0.666667	0.573134
CLNS1A	0.697624	0.76247	0.508772	0.671701	0.763187	0.639442	0.533385	0.521875	0.647763	0.884923	0.883446	0.667135	0.873371	0.617538	0.64759	0.511583	0.883495	0.757667	0.545013	0.820833	0.519091
PPP2R2C	0.579075	0.711381	0.769737	0.50995	0.613356	0.583484	0.554295	0.607435	0.665984	0.777783	0.953004	0.907303	0.992551	0.573923	0.521687	0.700772	0.504854	0.582583	0.705996	0.679167	0.782847
TEAD2	0.517757	0.596049	0.811404	0.52041	0.541526	0.836201	0.728022	0.544289	0.785175	0.651138	0.558257	0.730337	0.804469	0.727269	0.654819	0.590734	0.543689	0.561667	0.669592	0.658333	0.607182
EED	0.736459	0.546612	0.79057	0.520053	0.815376	0.709163	0.538696	0.514978	0.864097	0.871982	0.826083	0.539326	0.636872	0.593885	0.544578	0.700772	0.951456	0.787333	0.674216	0.604167	0.515784
CDHR2	0.766863	0.831094	0.969298	0.933769	0.597082	0.845595	0.540664	0.591379	0.856981	0.815453	0.664221	0.824438	0.998138	0.630827	0.822289	0.723938	0.805825	0.509333	0.578928	0.55	0.686799
SNCB	0.621742	0.695734	0.530154	0.862996	0.608025	0.768381	0.696926	0.664871	0.54221	0.643657	0.805492	0.56882	0.968343	0.501019	0.86988	0.687259	0.504854	0.606	0.595776	0.954167	0.592663
TSG101	0.522867	0.697747	0.632675	0.719002	0.737374	0.627988	0.80751	0.676185	0.749164	0.650633	0.64115	0.646067	0.564246	0.538808	0.725301	0.776062	0.825243	0.535833	0.543668	0.566667	0.62418
NCBP3	0.501788	0.660684	0.576754	0.783855	0.630191	0.592222	0.513452	0.563039	0.505876	0.560016	0.70087	0.771067	0.61825	0.647769	0.829518	0.704633	0.553398	0.610167	0.63783	0.795833	0.713459
ATP2A3	0.729816	0.768615	0.654605	0.946474	0.652637	0.587016	0.555093	0.76347	0.509542	0.601332	0.841735	0.55618	0.612663	0.735192	0.925301	0.696911	1	0.559	0.536017	0.704167	0.527512
CA12	0.609223	0.728336	0.608553	0.959894	0.585859	0.550163	0.783385	0.918319	0.738113	0.537607	0.840434	0.592697	0.597765	0.868962	0.971084	0.733591	0.533981	0.586667	0.723702	0.633333	0.617618
MGLL	0.930889	0.882347	0.705044	0.966476	0.553311	0.922854	0.687166	0.685129	0.728625	0.706373	0.989267	0.789326	0.808194	0.717038	0.915663	0.832046	0.592233	0.653333	0.585923	0.975	0.781142
NTN4	0.530659	0.755701	0.722588	0.916267	0.780584	0.730985	0.928035	0.968858	0.852884	0.92971	0.984064	0.751404	0.865922	0.870269	0.940964	0.683398	0.815534	0.698667	0.559305	0.55	0.838026
BCS1L	0.724195	0.662405	0.551535	0.687417	0.732323	0.506519	0.578575	0.700539	0.836388	0.879588	0.790715	0.547753	0.776536	0.726577	0.771687	0.594595	0.650485	0.619333	0.635694	0.645833	0.501369
NUAK1	0.59581	0.700723	0.848684	0.577304	0.657127	0.714325	0.542438	0.887608	0.803935	0.563993	0.511708	0.537921	0.558659	0.692077	0.618675	0.774131	0.679612	0.767583	0.509702	0.833333	0.81953
DPP8	0.653424	0.69265	0.626096	0.854322	0.606622	0.639895	0.808822	0.808297	0.670512	0.540732	0.7301	0.522472	0.55121	0.804538	0.925301	0.571429	0.601942	0.54225	0.614844	0.925	0.866288
SLC24A1	0.554548	0.620781	0.810307	0.544698	0.589787	0.509824	0.782755	0.597414	0.530997	0.50374	0.741503	0.566011	0.646182	0.624115	0.553012	0.579151	0.61165	0.725083	0.685297	0.645833	0.836218
ZNF532	0.645631	0.64777	0.66557	0.62537	0.71156	0.776485	0.787706	0.596875	0.724151	0.760187	0.708716	0.723315	0.931099	0.753538	0.745783	0.820463	0.543689	0.584083	0.560129	0.641667	0.84867
SCARF1	0.677057	0.799805	0.995614	0.818196	0.574635	0.62826	0.871631	0.90528	0.530189	0.832465	0.983739	0.858146	0.504655	0.604962	0.691566	0.501931	0.970874	0.6335	0.540691	0.808333	0.905606
LMAN1	0.711804	0.648282	0.564693	0.565466	0.553872	0.539116	0.528395	0.797737	0.784474	0.830161	0.631596	0.549157	0.711359	0.571962	0.740964	0.579151	0.582524	0.576083	0.563324	0.55	0.617205
HACD3	0.589806	0.745339	0.72807	0.799827	0.680135	0.757017	0.958308	0.929203	0.628733	0.734274	0.641231	0.73736	0.8473	0.569538	0.640964	0.573359	0.601942	0.767417	0.634315	0.508333	0.542495
IPCEF1	0.676546	0.572433	0.72807	0.882029	0.542649	0.760368	0.871502	0.904849	0.744367	0.647698	0.854256	0.786517	0.86406	0.646923	0.833735	0.509653	1	0.5035	0.957863	0.716667	0.683338
ZZEF1	0.707971	0.738266	0.653509	0.960761	0.603816	0.631927	0.599846	0.64375	0.580377	0.662374	0.880641	0.73736	0.612663	0.659231	0.89759	0.623552	0.61165	0.639083	0.773339	0.966667	0.832756
NOX3	0.551482	0.623034	0.558662	0.560032	0.703143	0.55254	0.610648	0.570959	0.698356	0.726699	0.582405	0.535112	0.8473	0.623865	0.707229	0.53861	0.76699	0.55775	0.619451	0.91875	0.663653
ENO1	0.815662	0.567244	0.975877	0.680376	0.839506	0.73266	0.652058	0.585884	0.676226	0.906606	0.880519	0.544944	0.713222	0.532654	0.677108	0.511583	0.679612	0.709417	0.719128	0.616667	0.902454
SLC12A1	0.524527	0.57717	0.608553	0.618507	0.51936	0.505048	0.992927	0.996552	0.591482	0.6536	0.635418	0.525281	0.73743	0.508462	0.55	0.542471	0.815534	0.541042	0.546492	0.941667	0.585792
MYDGF	0.83674	0.889645	0.535088	0.637106	0.780022	0.740719	0.906327	0.826832	0.806685	0.782596	0.507196	0.699438	0.556797	0.699	0.533133	0.866795	0.708738	0.605167	0.614995	0.804167	0.705451
ANO8	0.724195	0.589412	0.949561	0.600214	0.500561	0.752535	0.552675	0.596228	0.69876	0.748603	0.595414	0.592697	0.897579	0.660212	0.680723	0.870656	0.708738	0.574083	0.657789	0.941667	0.798088
TUBE1	0.716786	0.786586	0.758772	0.591336	0.69697	0.611146	0.526312	0.51778	0.937844	0.544172	0.569193	0.58427	0.527002	0.797962	0.566265	0.584942	0.757282	0.538375	0.599173	0.7875	0.882976
ARHGEF10L	0.513286	0.564939	0.547149	0.740229	0.588103	0.938338	0.790021	0.819612	0.529164	0.609349	0.787178	0.588483	0.886406	0.818808	0.561446	0.743243	0.747573	0.534167	0.703457	0.7	0.584319
TXK	0.505493	0.701904	0.808114	0.822023	0.547138	0.665678	0.606469	0.804203	0.728518	0.660686	0.929628	0.615169	0.815642	0.520558	0.828313	0.550193	1	0.644958	0.603477	0.895833	0.534436
WSCD2	0.684977	0.926571	0.992325	0.932748	0.698092	0.716815	0.964326	0.977478	0.564259	0.730423	0.54726	0.511236	0.515829	0.826077	0.919277	0.750965	0.776699	0.812167	0.944545	0.925	0.910824
KCNQ2	0.512136	0.524548	0.555921	0.774008	0.651515	0.505886	0.729205	0.676293	0.527601	0.687466	0.694182	0.515449	0.994413	0.55175	0.800602	0.704633	0.708738	0.53375	0.577986	0.525	0.535934
TACR2	0.848876	0.558638	0.908991	0.909379	0.5578	0.645101	0.562834	0.726886	0.502588	0.633652	0.700911	0.724719	0.55121	0.817615	0.925904	0.550193	0.92233	0.725917	0.799889	0.5875	0.901627
ACTR6	0.554165	0.601698	0.504386	0.63083	0.886644	0.578776	0.693943	0.636207	0.679784	0.659344	0.667127	0.532303	0.802607	0.607885	0.777711	0.679537	0.902913	0.5575	0.53526	0.595833	0.582123
TIPIN	0.820261	0.73895	0.95614	0.716247	0.875982	0.797039	0.506919	0.551832	0.845606	0.779992	0.879258	0.664326	0.789572	0.538019	0.503012	0.872587	0.805825	0.870917	0.524516	0.654167	0.631361
SRI	0.627236	0.547428	0.794956	0.949332	0.843996	0.521912	0.678035	0.61347	0.639838	0.676135	0.733759	0.543539	0.75419	0.671115	0.946386	0.540541	0.699029	0.659583	0.514965	0.733333	0.686231
EIF4G3	0.557486	0.566948	0.530702	0.795438	0.708193	0.520645	0.719393	0.655388	0.707385	0.8271	0.573786	0.599719	0.746741	0.593769	0.749398	0.781853	0.572816	0.543583	0.699539	0.629167	0.645001
NUP37	0.822305	0.710113	0.876096	0.797224	0.929293	0.783865	0.621271	0.593103	0.879353	0.816053	0.914099	0.59691	0.802607	0.511577	0.693373	0.525097	0.834951	0.824333	0.690342	0.541667	0.547249
SEMA3A	0.7942	0.871473	0.54057	0.535871	0.64927	0.598606	0.570628	0.729634	0.579569	0.663226	0.549598	0.573034	0.713222	0.822808	0.762048	0.648649	0.669903	0.506167	0.595036	0.833333	0.517386
GTSE1	0.943408	0.960589	0.997807	0.815338	0.936027	0.89818	0.93269	0.818427	0.955526	0.966638	0.994187	0.741573	0.640596	0.842962	0.83494	0.992278	0.524272	0.90125	0.693805	0.695833	0.955102
SEMA3C	0.526188	0.784274	0.83114	0.75472	0.547138	0.695174	0.764172	0.774246	0.650404	0.560016	0.510001	0.532303	0.60149	0.738192	0.845783	0.528958	0.757282	0.505583	0.617517	0.8125	0.709636
TTC38	0.547394	0.764335	0.644737	0.907133	0.620651	0.582126	0.660828	0.780819	0.793208	0.660165	0.820392	0.69382	0.944134	0.702615	0.851205	0.627413	0.699029	0.533667	0.578121	0.545833	0.550762
ACAT1	0.766224	0.70478	0.975877	0.961118	0.815937	0.850235	0.894959	0.82306	0.907385	0.687908	0.920481	0.63764	0.992551	0.565654	0.981928	0.982625	0.84466	0.745	0.771691	0.766667	0.82046
GRAMD4	0.521461	0.627142	0.95614	0.905092	0.508979	0.559353	0.868827	0.577909	0.547817	0.702427	0.57464	0.632022	0.979516	0.680462	0.786747	0.573359	0.84466	0.57625	0.699489	0.679167	0.634048
CELSR1	0.546883	0.776385	0.97807	0.904429	0.665544	0.679871	0.551646	0.665948	0.631698	0.572957	0.619522	0.669944	0.899441	0.731808	0.842169	0.725869	0.660194	0.768083	0.676688	0.520833	0.714906
WNT8B	0.589295	0.571257	0.955044	0.782299	0.604658	0.519105	0.93606	0.962823	0.589245	0.687861	0.57527	0.759831	0.914339	0.565346	0.893976	0.656371	0.640777	0.814667	0.629775	0.729167	0.65797
ZNF638	0.576392	0.547296	0.531798	0.542708	0.661055	0.501403	0.612757	0.649784	0.575849	0.758356	0.562403	0.519663	0.785847	0.5335	0.563855	0.53861	0.708738	0.640333	0.6401	0.675	0.689744
SLC25A40	0.661216	0.564895	0.799342	0.624656	0.73569	0.541289	0.736214	0.629364	0.709865	0.709213	0.632572	0.575843	0.510242	0.538692	0.768675	0.625483	0.582524	0.75375	0.690056	0.6625	0.727254
TIMM21	0.56068	0.535198	0.612939	0.823298	0.528058	0.681049	0.782497	0.712392	0.633531	0.733643	0.788479	0.691011	0.562384	0.755577	0.931928	0.839768	0.592233	0.500167	0.796392	0.620833	0.623198
ADD2	0.634262	0.757169	0.740132	0.872334	0.507576	0.603948	0.825939	0.752694	0.52	0.649307	0.6132	0.733146	0.979516	0.510769	0.89759	0.698842	0.961165	0.617708	0.620763	0.804167	0.502402
FGF4	0.580864	0.544296	0.589912	0.579396	0.618967	0.503033	0.683205	0.596121	0.636361	0.571963	0.61627	0.679775	0.538175	0.609558	0.833735	0.528958	0.932039	0.584917	0.788337	0.502083	0.766055
RASAL2	0.503194	0.644481	0.569079	0.59751	0.68743	0.66561	0.549383	0.690194	0.736065	0.695799	0.83271	0.54073	0.759777	0.626038	0.501205	0.799228	0.553398	0.764333	0.82876	0.5375	0.669801
VPS9D1	0.73071	0.632131	0.833333	0.766252	0.647587	0.711291	0.547222	0.761746	0.668625	0.778146	0.581267	0.518258	0.722533	0.556423	0.653614	0.73166	0.669903	0.516167	0.710923	0.804167	0.533041
ZNF37A	0.514691	0.588344	0.72807	0.535157	0.561728	0.503712	0.539378	0.758998	0.664151	0.525108	0.713757	0.55618	0.806331	0.507923	0.505422	0.646718	0.84466	0.624583	0.827885	0.625	0.823198
MARK3	0.697113	0.56874	0.686404	0.578988	0.507856	0.760775	0.591538	0.501509	0.67407	0.551779	0.542361	0.502809	0.897579	0.562346	0.593373	0.789575	0.660194	0.634417	0.696529	0.779167	0.522552
SLC25A3	0.564384	0.567692	0.667763	0.813348	0.505051	0.733656	0.854012	0.554526	0.732507	0.572421	0.505529	0.502809	0.962756	0.507346	0.859036	0.944015	0.640777	0.651417	0.581988	0.6375	0.639111
FNDC3B	0.721129	0.664957	0.625	0.551944	0.656004	0.837197	0.671759	0.513578	0.523989	0.748351	0.614562	0.511236	0.964618	0.716692	0.557831	0.832046	0.631068	0.812917	0.547552	0.704167	0.577577
FOSL2	0.771972	0.574965	0.817982	0.848046	0.553311	0.584797	0.697145	0.648922	0.51531	0.555219	0.521221	0.51264	0.92365	0.719538	0.785542	0.555985	0.873786	0.683917	0.575515	0.770833	0.860501
CACNG5	0.582652	0.792343	0.753838	0.889785	0.641695	0.765257	0.644663	0.864547	0.580997	0.805101	0.81281	0.650281	0.837989	0.632288	0.992771	0.519305	0.902913	0.548417	0.711024	0.65	0.686076
CACNG4	0.61906	0.766023	0.739035	0.599347	0.560606	0.532687	0.805826	0.885453	0.600539	0.765837	0.880803	0.582865	0.964618	0.6675	0.666566	0.718147	0.757282	0.551333	0.827835	0.883333	0.538311
FRYL	0.561446	0.620077	0.531798	0.86963	0.576319	0.654337	0.542644	0.590625	0.569542	0.614746	0.87251	0.564607	0.670391	0.581077	0.843976	0.625483	0.757282	0.618333	0.664212	0.870833	0.62604
TMEM131	0.592489	0.54264	0.566886	0.917696	0.526375	0.506565	0.668776	0.719504	0.704528	0.750623	0.608261	0.51264	0.52514	0.565308	0.854819	0.752896	0.533981	0.548	0.519135	0.529167	0.64247
FSCN1	0.753066	0.573949	0.794956	0.619604	0.844557	0.904156	0.845988	0.613254	0.530189	0.664047	0.933978	0.543539	0.776536	0.606885	0.663855	0.849421	0.669903	0.759583	0.55601	0.845833	0.523172
ACTB	0.68536	0.743627	0.832237	0.742576	0.764871	0.595799	0.602469	0.690194	0.59159	0.554493	0.733515	0.658708	0.627561	0.821346	0.743373	0.507722	0.92233	0.551667	0.586764	0.65	0.624283
MOCOS	0.762647	0.58902	0.98136	0.620982	0.731201	0.596297	0.71965	0.582112	0.617412	0.752296	0.581104	0.757022	0.990689	0.814038	0.713253	0.648649	0.533981	0.72275	0.772111	0.520833	0.646655
PLD1	0.50907	0.88706	0.85307	0.911726	0.758698	0.521143	0.57446	0.611638	0.715472	0.619891	0.887389	0.598315	0.994413	0.841269	0.872289	0.550193	0.660194	0.515417	0.614592	0.654167	0.821338
ATP12A	0.648314	0.663069	0.938596	0.638024	0.634961	0.658955	0.99501	0.996767	0.734825	0.632358	0.602264	0.5	0.735568	0.651788	0.781325	0.689189	0.728155	0.522	0.547922	0.541667	0.756342
WDR62	0.874297	0.970339	0.998904	0.891315	0.946689	0.647591	0.88642	0.694289	0.948733	0.928952	0.984104	0.712079	0.897579	0.755115	0.883735	0.911197	0.737864	0.914417	0.682086	0.65	0.908137
DLG1	0.535641	0.548216	0.873904	0.776967	0.704265	0.583394	0.816384	0.511853	0.583073	0.550295	0.868363	0.671348	0.707635	0.683846	0.796988	0.507722	0.601942	0.591417	0.734699	0.829167	0.562077
RAB7A	0.693281	0.622862	0.577851	0.710226	0.803591	0.735875	0.735391	0.541379	0.560755	0.519679	0.618424	0.504213	0.592179	0.629462	0.681325	0.627413	0.543689	0.569917	0.632096	0.608333	0.668613
BCAP29	0.751277	0.649698	0.792763	0.668997	0.655443	0.502626	0.744907	0.677478	0.813693	0.728056	0.542788	0.511236	0.849162	0.698538	0.756024	0.544402	0.679612	0.647042	0.850282	0.55	0.554844
SEC31B	0.547394	0.760742	0.509868	0.516175	0.595398	0.538573	0.728485	0.661315	0.701294	0.622795	0.642105	0.674157	0.888268	0.738077	0.595783	0.530888	0.679612	0.526083	0.550158	0.675	0.669956
SART3	0.714103	0.682368	0.507675	0.571589	0.897306	0.644332	0.509928	0.550862	0.791375	0.715084	0.681641	0.507022	0.675978	0.539269	0.596988	0.84749	0.592233	0.823917	0.515957	0.675	0.638181
ARHGAP15	0.748212	0.52198	0.725877	0.935197	0.549944	0.516117	0.889378	0.605496	0.761456	0.640186	0.930563	0.837079	0.530726	0.642731	0.925904	0.548263	0.970874	0.551083	0.563341	0.620833	0.696668
TUBA3D	0.65304	0.722243	0.987939	0.511838	0.570707	0.564198	0.923148	0.541325	0.570782	0.803081	0.731543	0.68118	0.741155	0.570462	0.640361	0.629344	0.737864	0.773125	0.732193	0.9875	0.770395
PAX2	0.522994	0.674419	0.659539	0.655169	0.561448	0.526281	0.619547	0.511853	0.559569	0.575766	0.717131	0.705056	0.698324	0.634019	0.638554	0.683398	0.951456	0.667542	0.701776	0.804167	0.664634
EXOSC7	0.726367	0.678519	0.60636	0.861568	0.662738	0.515031	0.924228	0.775754	0.748356	0.653158	0.606309	0.651685	0.98324	0.526538	0.853012	0.677606	0.718447	0.624417	0.528383	0.775	0.612917
KIFAP3	0.542923	0.725352	0.724781	0.888254	0.772727	0.698071	0.652186	0.785453	0.787385	0.532904	0.688105	0.529494	0.962756	0.702192	0.756627	0.681467	0.533981	0.534583	0.577347	0.6	0.688091
MKRN2	0.67859	0.528549	0.683114	0.57289	0.542088	0.77988	0.916049	0.726293	0.754717	0.516018	0.729978	0.504213	0.659218	0.661192	0.621687	0.723938	0.621359	0.507917	0.772363	0.708333	0.771635
MCM6	0.817195	0.842676	0.986842	0.760792	0.886083	0.829183	0.582716	0.516272	0.928032	0.914023	0.961216	0.643258	0.795158	0.659654	0.688554	0.916988	0.815534	0.858167	0.75306	0.625	0.678584
REXO2	0.556719	0.577334	0.892544	0.772477	0.542649	0.593535	0.678421	0.809483	0.65504	0.746426	0.50376	0.655899	0.98324	0.802692	0.589157	0.920849	0.631068	0.532	0.658259	0.625	0.679204
RBM7	0.669775	0.743935	0.930921	0.69303	0.514029	0.59512	0.501749	0.617241	0.781563	0.50292	0.733312	0.543539	0.810056	0.538962	0.787952	0.793436	0.941748	0.577417	0.564703	0.583333	0.726221
RBMS2	0.649847	0.924347	0.8125	0.655679	0.551627	0.601684	0.558128	0.534806	0.507385	0.895307	0.992357	0.577247	0.579143	0.837077	0.694578	0.648649	0.582524	0.67075	0.72957	0.758333	0.858486
BAZ2A	0.537046	0.521208	0.666667	0.699102	0.763187	0.584163	0.515612	0.622198	0.741671	0.635325	0.585495	0.525281	0.662942	0.524154	0.603614	0.718147	0.563107	0.660417	0.52798	0.916667	0.642935
PTPN23	0.740547	0.712221	0.532895	0.619706	0.670595	0.6432	0.852726	0.666272	0.857682	0.6328	0.746158	0.521067	0.562384	0.510385	0.591566	0.745174	0.825243	0.659	0.532082	0.754167	0.546267
MLH1	0.502044	0.643073	0.541667	0.676804	0.597643	0.686481	0.837011	0.634537	0.73434	0.564625	0.815473	0.625	0.502793	0.595769	0.772289	0.525097	0.660194	0.548333	0.666398	0.65	0.756342
UNG	0.854752	0.724087	0.983553	0.508521	0.812009	0.646369	0.816049	0.572414	0.675256	0.855727	0.96394	0.672753	0.992551	0.626923	0.546386	0.505792	0.650485	0.730917	0.700061	0.8	0.648256
FMO4	0.614078	0.773388	0.570175	0.971987	0.602132	0.640574	0.856996	0.794935	0.71779	0.618897	0.531994	0.689607	0.972067	0.783462	0.956024	0.542471	0.718447	0.686667	0.797501	0.6375	0.690209
KLHL20	0.661599	0.672506	0.637061	0.796408	0.716611	0.531012	0.538426	0.687177	0.521941	0.53232	0.717233	0.532303	0.512104	0.696769	0.836145	0.799228	0.669903	0.517583	0.581786	0.720833	0.851253
RGS11	0.830608	0.545544	0.714912	0.704409	0.837262	0.770101	0.561394	0.767457	0.714771	0.612079	0.832934	0.581461	0.977654	0.808423	0.73012	0.803089	0.504854	0.7755	0.727115	0.895833	0.699561
SLC46A1	0.640138	0.597525	0.619518	0.769313	0.640853	0.552879	0.619059	0.558836	0.792722	0.617492	0.83149	0.58427	0.960894	0.677096	0.763855	0.737452	0.747573	0.606333	0.813963	0.783333	0.783105
PLXNA2	0.715253	0.571173	0.660088	0.900398	0.549944	0.623642	0.70679	0.86681	0.830836	0.717009	0.868201	0.936798	0.990689	0.827692	0.783133	0.544402	0.563107	0.601833	0.619787	0.704167	0.584087
SPAG5	0.940981	0.967258	1	0.738953	0.868126	0.910585	0.547711	0.762069	0.847817	0.982451	0.992886	0.79073	0.932961	0.817308	0.678313	0.523166	0.572816	0.89925	0.906948	0.545833	0.965849
ANKRD13A	0.593383	0.642965	0.694079	0.944127	0.579125	0.617711	0.677958	0.593642	0.681968	0.553025	0.924628	0.83427	0.910615	0.735308	0.95	0.683398	0.951456	0.561083	0.661891	0.870833	0.706846
TPD52	0.648952	0.905943	0.971491	0.771303	0.652637	0.547311	0.87374	0.935668	0.700054	0.884607	0.875213	0.832865	0.994413	0.735038	0.85241	0.955598	0.864078	0.66175	0.564871	0.620833	0.819323
ACACB	0.947241	0.953888	0.995614	0.980559	0.868687	0.805505	0.845782	0.900216	0.831051	0.850582	0.978372	0.587079	0.77095	0.867346	0.978313	0.92471	0.786408	0.769917	0.910782	0.975	0.952519
TRAF4	0.690342	0.802061	0.961623	0.501939	0.781145	0.638808	0.754475	0.649461	0.580162	0.926901	0.83397	0.800562	0.744879	0.799	0.61506	0.534749	0.679612	0.68525	0.508676	0.633333	0.923431
PAG1	0.501533	0.643129	0.627193	0.92836	0.545455	0.784136	0.911934	0.58847	0.563342	0.612379	0.973291	0.66573	0.988827	0.518462	0.965663	0.849421	0.514563	0.679833	0.532906	0.7875	0.596125
GPATCH1	0.76929	0.61294	0.567982	0.655781	0.79349	0.53812	0.527945	0.619181	0.884313	0.832055	0.689772	0.669944	0.6946	0.612038	0.622892	0.694981	0.514563	0.60325	0.573245	0.6125	0.633221
ICAM3	0.64908	0.503797	0.804825	0.909787	0.537037	0.541742	0.870962	0.596444	0.660323	0.553152	0.835393	0.671348	0.733706	0.582577	0.906024	0.77027	1	0.613	0.535731	0.85	0.508809
NT5C2	0.500639	0.663925	0.760965	0.770691	0.670595	0.792195	0.909979	0.765194	0.539892	0.718587	0.727986	0.616573	0.534451	0.607077	0.730723	0.571429	0.68932	0.601	0.761669	0.704167	0.583467
MCAM	0.778998	0.88872	0.97807	0.66716	0.64927	0.704047	0.904475	0.529418	0.876819	0.676704	0.83828	0.728933	0.83054	0.824385	0.725904	0.517375	0.669903	0.5525	0.86518	0.8875	0.813123
GPC4	0.648825	0.69109	0.808114	0.552863	0.520763	0.624774	0.859645	0.667565	0.602642	0.552284	0.762338	0.66573	0.992551	0.626058	0.563855	0.675676	0.631068	0.508333	0.66169	0.854167	0.547869
MBNL3	0.7721	0.799737	0.691886	0.825594	0.554433	0.73257	0.850643	0.741703	0.502857	0.594199	0.741808	0.519663	0.709497	0.812769	0.93253	0.84749	0.902913	0.59875	0.622696	0.879167	0.721829
CAMSAP3	0.676162	0.812127	0.963816	0.620829	0.537037	0.715004	0.733925	0.659052	0.567601	0.66048	0.591837	0.735955	0.918063	0.773038	0.716265	0.897683	0.669903	0.533	0.716169	0.641667	0.849651
RAP1GAP	0.701712	0.668446	0.767544	0.726809	0.721661	0.526349	0.958153	0.953556	0.583019	0.531452	0.869014	0.544944	0.988827	0.831423	0.751807	0.662162	0.563107	0.500833	0.898086	0.508333	0.817928
XAB2	0.664665	0.664833	0.758772	0.544903	0.648709	0.629029	0.545293	0.656897	0.807116	0.591011	0.537483	0.567416	0.744879	0.552885	0.672289	0.741313	0.640777	0.504917	0.679009	0.520833	0.686954
ARHGEF1	0.722407	0.728376	0.823465	0.579855	0.877104	0.838283	0.889506	0.618966	0.819245	0.566424	0.744695	0.633427	0.722533	0.614846	0.657229	0.971042	0.951456	0.78175	0.509954	0.8375	0.536218
STXBP2	0.771334	0.902359	0.972588	0.688336	0.609428	0.549982	0.668904	0.786315	0.656226	0.552662	0.852874	0.634831	0.934823	0.708346	0.516867	0.631274	0.883495	0.502333	0.82839	0.608333	0.901782
MAP2K7	0.650613	0.557998	0.748904	0.670834	0.67789	0.599692	0.635545	0.597629	0.742534	0.588139	0.526709	0.554775	0.718808	0.554192	0.61747	0.638996	0.805825	0.5895	0.704836	0.75	0.77861
NMRK2	0.888222	0.715834	0.963816	0.878253	0.691077	0.663188	0.7701	0.719343	0.670916	0.767636	0.860842	0.560393	0.942272	0.649423	0.889157	0.920849	0.883495	0.762167	0.674015	0.9875	0.78884
DGKD	0.639499	0.630567	0.743421	0.755128	0.815376	0.586427	0.949151	0.757112	0.802642	0.606571	0.851573	0.557584	0.700186	0.754154	0.659036	0.791506	0.757282	0.593583	0.567931	0.866667	0.690416
CTTNBP2	0.797138	0.898254	0.970395	0.593836	0.584175	0.882787	0.548495	0.572737	0.738598	0.734874	0.550939	0.560393	0.659218	0.842769	0.66506	0.698842	0.883495	0.691833	0.711932	0.733333	0.789873
ACTL6B	0.605135	0.59328	0.684211	0.928972	0.727834	0.501336	0.68957	0.714871	0.643342	0.540448	0.660887	0.606742	0.994413	0.57025	0.94759	0.669884	0.961165	0.666708	0.550932	0.5375	0.621545
RARB	0.789985	0.803217	0.710526	0.737269	0.565095	0.714279	0.780517	0.828341	0.760593	0.654515	0.544231	0.654494	0.512104	0.882346	0.71506	0.750965	0.796117	0.662083	0.877825	0.6625	0.826556
TOP2B	0.50281	0.568892	0.730263	0.628482	0.537879	0.720436	0.933565	0.779418	0.579137	0.549348	0.668997	0.664326	0.513966	0.637	0.698795	0.583012	0.786408	0.586	0.51214	0.716667	0.663033
TM9SF3	0.55046	0.51021	0.822368	0.666956	0.589226	0.598741	0.818596	0.788147	0.512183	0.778304	0.599683	0.783708	0.592179	0.512577	0.759036	0.685328	0.533981	0.66575	0.568671	0.695833	0.697288
NFKB2	0.530787	0.77476	0.592105	0.508929	0.847363	0.712468	0.857639	0.672845	0.794016	0.659944	0.609928	0.73736	0.89013	0.758423	0.50241	0.525097	0.961165	0.723667	0.666868	0.6	0.569414
UBE2T	0.920031	0.978148	1	0.863251	0.966891	0.904473	0.723585	0.908675	0.97973	0.983082	0.997601	0.910112	0.990689	0.673308	0.780723	0.8861	0.660194	0.907417	0.818183	0.504167	0.943632
PPP1R12B	0.932933	0.975572	1	0.925605	0.703704	0.831719	0.703832	0.953664	0.56496	0.663416	0.951663	0.728933	0.674115	0.868269	0.981928	0.710425	0.893204	0.672083	0.830172	0.9875	0.980315
DNAJC10	0.646525	0.691554	0.618421	0.677671	0.594276	0.629165	0.718981	0.613254	0.789111	0.898558	0.556224	0.521067	0.852886	0.610577	0.55	0.646718	0.572816	0.820917	0.68106	0.679167	0.606252
GTF3C1	0.536408	0.904055	0.538377	0.589652	0.607183	0.605985	0.779681	0.646552	0.685337	0.736168	0.547158	0.504213	0.556797	0.642808	0.54759	0.8861	0.893204	0.537417	0.702684	0.5875	0.552054
IL4R	0.560169	0.644177	0.702851	0.90499	0.636364	0.572347	0.924717	0.822845	0.675903	0.515734	0.785023	0.839888	0.836127	0.743577	0.836747	0.550193	0.980583	0.552	0.689299	0.8	0.708189
USP33	0.62021	0.676287	0.549342	0.789111	0.721661	0.568408	0.78305	0.719073	0.633908	0.539027	0.721237	0.603933	0.746741	0.554808	0.839157	0.623552	0.718447	0.5775	0.721129	0.916667	0.678223
PAK3	0.800588	0.94127	0.932018	0.926778	0.718855	0.654971	0.506366	0.76972	0.579623	0.503361	0.843727	0.507022	0.994413	0.928308	0.933133	0.627413	0.718447	0.659417	0.908091	0.920833	0.96559
CAPN6	0.840956	0.882443	0.939693	0.735687	0.782828	0.874955	0.803241	0.622198	0.780809	0.599612	0.687088	0.588483	0.651769	0.855692	0.825904	0.513514	0.990291	0.608333	0.889326	0.891667	0.546319
DCX	0.794456	0.776845	0.925439	0.836208	0.739618	0.752807	0.55706	0.636746	0.66248	0.514314	0.599256	0.655899	0.992551	0.759692	0.842169	0.546332	0.514563	0.619917	0.811003	0.866667	0.727926
SNRPA	0.858712	0.744231	0.657895	0.697061	0.903479	0.683493	0.777598	0.797845	0.890674	0.850677	0.898122	0.561798	0.642458	0.687769	0.795181	0.602317	0.76699	0.713333	0.729923	0.6	0.711031
SPAG6	0.571538	0.646838	0.502193	0.840494	0.546016	0.515438	0.883256	0.590948	0.642803	0.724205	0.842772	0.501404	0.897579	0.507692	0.877108	0.511583	0.524272	0.578667	0.622444	0.564583	0.735934
EXOSC5	0.814384	0.82064	0.926535	0.864323	0.877104	0.648587	0.901157	0.790086	0.840377	0.880346	0.951459	0.70927	0.942272	0.761154	0.937349	0.679537	0.747573	0.775667	0.778215	0.833333	0.668974
DYNC1I2	0.646398	0.544336	0.759868	0.682825	0.739618	0.544187	0.744444	0.654849	0.638005	0.584762	0.618831	0.507022	0.545624	0.684038	0.740964	0.596525	0.553398	0.50175	0.619552	0.579167	0.736709
APBB1IP	0.658278	0.763086	0.720395	0.907695	0.62009	0.534408	0.913066	0.89806	0.652507	0.702617	0.949345	0.908708	0.865922	0.582923	0.886747	0.584942	1	0.630833	0.51441	0.7375	0.591992
LRCH4	0.647931	0.723595	0.667763	0.673436	0.774972	0.726322	0.669676	0.693966	0.626577	0.663258	0.820839	0.598315	0.560521	0.512692	0.501807	0.812741	0.504854	0.5135	0.608101	0.895833	0.511651
FAM76B	0.71257	0.591524	0.536184	0.520563	0.748036	0.651259	0.699743	0.544504	0.551375	0.749235	0.679486	0.719101	0.536313	0.560846	0.571687	0.826255	0.815534	0.747083	0.733286	0.8375	0.706742
SIRT6	0.798544	0.873346	0.777412	0.892693	0.882155	0.756746	0.6991	0.779957	0.86593	0.762617	0.661761	0.571629	0.519553	0.620346	0.781325	0.868726	0.514563	0.587333	0.793886	0.645833	0.688246
TYR	0.524783	0.618137	0.611294	0.713976	0.538721	0.636409	0.676093	0.753772	0.670216	0.501547	0.609785	0.522472	0.767225	0.618712	0.647289	0.629344	0.514563	0.542458	0.75195	0.564583	0.585637
POLD3	0.657511	0.605747	0.775219	0.643127	0.826038	0.641117	0.741718	0.805711	0.784906	0.649907	0.532482	0.69382	0.774674	0.795808	0.753614	0.550193	0.669903	0.834417	0.586209	0.641667	0.651098
ACTN2	0.780787	0.568152	0.973684	0.788091	0.578563	0.653137	0.54285	0.7125	0.714933	0.960136	0.979185	0.688202	0.564246	0.685596	0.762048	0.669884	0.873786	0.64975	0.824035	0.975	0.831413
CAPZB	0.58789	0.792091	0.628289	0.903051	0.740741	0.527209	0.510494	0.563362	0.700431	0.627087	0.636718	0.65309	0.79702	0.756885	0.894578	0.548263	0.92233	0.584583	0.598013	0.5375	0.648463
GPR137B	0.577287	0.736698	0.799342	0.500765	0.817059	0.74176	0.524769	0.519397	0.554555	0.540353	0.520368	0.571629	0.783985	0.543923	0.607831	0.735521	0.718447	0.72425	0.682523	0.541667	0.799432
NAALAD2	0.83559	0.957437	0.997807	0.911164	0.500561	0.568635	0.83008	0.933621	0.563127	0.814759	0.887145	0.747191	0.504655	0.801192	0.95	0.702703	0.76699	0.507542	0.840547	0.883333	0.955877
JADE1	0.777082	0.898798	0.826754	0.619808	0.82211	0.792285	0.860571	0.803664	0.575687	0.710034	0.970241	0.59691	0.918063	0.704462	0.751807	0.722008	0.679612	0.518583	0.628968	0.841667	0.749212
SLC25A43	0.700945	0.5655	0.83443	0.713848	0.842312	0.506157	0.834542	0.526078	0.758059	0.666604	0.564538	0.669944	0.72067	0.543942	0.503012	0.638996	0.543689	0.634583	0.512224	0.554167	0.707931
UBE2A	0.770695	0.779429	0.814693	0.761659	0.905724	0.658502	0.662654	0.654634	0.904313	0.719282	0.667575	0.566011	0.640596	0.657	0.738554	0.718147	0.728155	0.565417	0.860405	0.566667	0.504779
FGFR1	0.918242	0.854086	0.968202	0.850138	0.534231	0.530741	0.570473	0.564871	0.718005	0.676672	0.744898	0.554775	0.986965	0.784962	0.875301	0.72973	0.728155	0.624583	0.626312	0.804167	0.652803
FKBP6	0.643076	0.5457	0.887061	0.569293	0.5578	0.587695	0.656546	0.798276	0.561375	0.518638	0.52114	0.712079	0.750466	0.642385	0.653012	0.837838	0.873786	0.629042	0.549183	0.814583	0.533609
SMC1B	0.793434	0.610832	0.944079	0.597255	0.653199	0.736735	0.85216	0.661099	0.794394	0.796752	0.805736	0.54073	0.869646	0.671481	0.506024	0.976834	0.757282	0.728625	0.507886	0.6875	0.601343
FBLN1	0.784364	0.730977	0.968202	0.930962	0.589787	0.535404	0.892078	0.893427	0.640755	0.809993	0.816611	0.530899	0.977654	0.708885	0.912651	0.548263	0.776699	0.777917	0.887174	0.595833	0.617463
ITGA8	0.975345	0.640473	0.985746	0.983008	0.763187	0.53065	0.656121	0.956573	0.587601	0.939273	0.995853	0.626404	0.852886	0.724	0.93253	0.700772	0.864078	0.797083	0.723315	0.916667	0.948024
CST7	0.681017	0.620405	0.532895	0.753699	0.68743	0.54962	0.935854	0.665194	0.737682	0.647761	0.892349	0.726124	0.709497	0.5975	0.66747	0.635135	0.980583	0.51875	0.556867	0.829167	0.54482
MAP2	0.654829	0.814991	0.577851	0.904174	0.520202	0.584797	0.625309	0.55722	0.722642	0.71521	0.771892	0.550562	0.994413	0.530154	0.943373	0.573359	0.786408	0.579	0.742063	0.520833	0.503849
PIAS2	0.60488	0.559787	0.526316	0.766915	0.59147	0.609698	0.568184	0.801185	0.640539	0.569106	0.640784	0.745787	0.517691	0.512846	0.942771	0.633205	0.631068	0.580917	0.756591	0.529167	0.515939
AMPH	0.830353	0.521472	0.990132	0.895704	0.631313	0.584028	0.975746	0.958621	0.744528	0.527949	0.631738	0.5	0.871508	0.820462	0.862651	0.750965	0.854369	0.67625	0.691889	0.7375	0.880909
ARAF	0.533981	0.655179	0.631579	0.842739	0.521886	0.615809	0.784439	0.878017	0.612453	0.540858	0.830962	0.526685	0.808194	0.608692	0.670482	0.627413	0.592233	0.5805	0.599038	0.766667	0.690674
MCCC1	0.564384	0.754749	0.805921	0.728952	0.517957	0.600507	0.919933	0.812931	0.716442	0.550642	0.609237	0.582865	0.985102	0.638615	0.698193	0.72973	0.68932	0.556542	0.647296	0.791667	0.549315
LAMP3	0.651763	0.68284	0.983553	0.569089	0.978114	0.783638	0.752816	0.524353	0.654124	0.976801	0.985974	0.561798	0.776536	0.724808	0.53012	0.666023	0.980583	0.827583	0.700985	0.745833	0.792715
FAP	0.631962	0.816856	0.941886	0.887999	0.912458	0.875453	0.748045	0.504256	0.756819	0.905501	0.745914	0.580056	0.953445	0.629769	0.740361	0.909266	0.757282	0.898167	0.594717	0.808333	0.774632
NEBL	0.529126	0.595185	0.883772	0.936167	0.508979	0.839053	0.926878	0.895797	0.675849	0.92324	0.944711	0.813202	0.981378	0.7585	0.924699	0.776062	0.669903	0.53675	0.833501	0.570833	0.583415
ACER3	0.514691	0.626478	0.582237	0.880243	0.772727	0.506565	0.537963	0.604203	0.598652	0.772338	0.828238	0.575843	0.910615	0.517038	0.880723	0.505792	0.524272	0.72975	0.55754	0.945833	0.564867
UBE2K	0.624808	0.699139	0.720395	0.721859	0.638608	0.52807	0.808308	0.825108	0.562156	0.808194	0.595943	0.679775	0.547486	0.543923	0.815663	0.579151	0.553398	0.571333	0.530434	0.65	0.56993
PIK3C3	0.608968	0.632215	0.718202	0.858965	0.512346	0.666289	0.660442	0.678556	0.514124	0.606698	0.715261	0.710674	0.594041	0.760962	0.940361	0.53861	0.68932	0.513667	0.743627	0.708333	0.818342
N4BP2	0.55046	0.553673	0.571272	0.67563	0.661616	0.550254	0.640959	0.632112	0.71035	0.765837	0.513497	0.613764	0.79702	0.532115	0.786145	0.828185	0.786408	0.679167	0.864844	0.775	0.593077
TIGAR	0.725217	0.590044	0.763158	0.564394	0.670595	0.530107	0.533333	0.543858	0.585067	0.633179	0.696967	0.698034	0.651769	0.726962	0.596386	0.774131	0.640777	0.728583	0.664514	0.529167	0.577629
TULP3	0.614716	0.563823	0.879386	0.700633	0.700898	0.574248	0.669213	0.668103	0.826307	0.72471	0.665583	0.532303	0.689013	0.690654	0.610843	0.870656	0.669903	0.5285	0.611481	0.766667	0.759184
SYNJ2	0.598748	0.555314	0.5625	0.574191	0.555556	0.627852	0.711651	0.822198	0.681833	0.933624	0.823278	0.530899	0.851024	0.573846	0.548193	0.666023	0.76699	0.726917	0.550629	0.729167	0.737071
ADCY2	0.905212	0.584423	0.957237	0.899735	0.705387	0.758421	0.647094	0.832974	0.524286	0.644131	0.511464	0.518258	0.951583	0.722654	0.937349	0.534749	0.912621	0.728	0.703978	0.6125	0.967605
PPP2R5C	0.736203	0.56986	0.712719	0.622564	0.666667	0.528251	0.808282	0.782974	0.516819	0.514566	0.693918	0.507022	0.765363	0.798308	0.78253	0.666023	0.970874	0.538667	0.60526	0.683333	0.730716
RBFOX1	0.737481	0.632979	0.774123	0.885396	0.523288	0.751268	0.921013	0.835237	0.504501	0.539138	0.503171	0.780899	0.921788	0.855442	0.879518	0.669884	0.786408	0.553583	0.662127	0.7	0.836476
GNB1	0.593638	0.645042	0.628289	0.782172	0.783951	0.78391	0.549614	0.701724	0.685283	0.576587	0.65485	0.54073	0.700186	0.533885	0.789157	0.623552	0.572816	0.53025	0.640738	0.658333	0.530664
HOXA9	0.610245	0.911624	0.600877	0.686141	0.762065	0.729808	0.818699	0.703987	0.686846	0.539106	0.701012	0.605337	0.798883	0.715462	0.66747	0.828185	0.582524	0.853	0.656309	0.7125	0.521106
EDN1	0.556336	0.853774	0.792763	0.673436	0.648148	0.575471	0.78233	0.746444	0.661887	0.84973	0.93284	0.636236	0.901304	0.708385	0.523494	0.907336	0.524272	0.677333	0.516983	0.925	0.768639
MLLT10	0.503577	0.606819	0.645833	0.53383	0.748036	0.589325	0.600154	0.687177	0.627062	0.503961	0.678958	0.634831	0.608939	0.621231	0.625904	0.555985	0.796117	0.559667	0.639326	0.7625	0.832395
ZCWPW1	0.691492	0.699339	0.551535	0.655526	0.532548	0.568091	0.644136	0.584591	0.6669	0.511252	0.734409	0.58427	0.882682	0.727173	0.69759	0.567568	0.699029	0.509417	0.809591	0.504167	0.865358
ADCYAP1R1	0.913771	0.971247	0.984649	0.978926	0.85073	0.681094	0.726119	0.633405	0.550782	0.891488	0.909098	0.675562	0.979516	0.823538	0.985542	0.689189	0.718447	0.832083	0.607681	0.920833	0.719194
FGF20	0.611139	0.679132	0.63761	0.777988	0.635522	0.792738	0.79447	0.731681	0.625391	0.680933	0.608545	0.564607	0.834264	0.756019	0.74759	0.644788	0.834951	0.555542	0.718506	0.583333	0.522449
P2RY10	0.681911	0.662613	0.672149	0.898663	0.58642	0.56035	0.837474	0.559375	0.643989	0.633179	0.696845	0.720506	0.521415	0.579769	0.942771	0.610039	1	0.51125	0.595474	0.933333	0.551434
ITM2A	0.946219	0.978116	0.997807	0.973212	0.753086	0.916335	0.541641	0.904095	0.556658	0.931414	0.983454	0.695225	0.621974	0.786385	0.993373	0.694981	0.980583	0.803417	0.870864	0.895833	0.96869
NRDC	0.728539	0.649162	0.903509	0.506174	0.826599	0.542648	0.545152	0.640733	0.723612	0.801376	0.68408	0.516854	0.517691	0.632808	0.528916	0.80695	0.582524	0.693667	0.589891	0.779167	0.595298
VDAC3	0.502044	0.72994	0.555921	0.622359	0.792368	0.696215	0.721193	0.600539	0.625229	0.761449	0.790308	0.530899	0.735568	0.719962	0.73494	0.760618	0.640777	0.51825	0.828289	0.75	0.60186
PCM1	0.797266	0.619405	0.667763	0.666548	0.506173	0.802789	0.738786	0.82306	0.58248	0.517312	0.907025	0.675562	0.605214	0.791115	0.779518	0.631274	0.873786	0.592083	0.588512	0.708333	0.727771
TNRC6C	0.838656	0.519491	0.968202	0.621747	0.585297	0.591588	0.685159	0.744504	0.505391	0.552915	0.745955	0.699438	0.970205	0.529269	0.65241	0.733591	0.582524	0.532667	0.718136	0.879167	0.921054
CBFA2T2	0.651252	0.616741	0.673246	0.591336	0.768238	0.580541	0.654167	0.508836	0.923127	0.733106	0.753273	0.570225	0.964618	0.606115	0.596386	0.720077	0.660194	0.668667	0.738162	0.8625	0.501576
BRINP1	0.711676	0.820348	0.501096	0.633024	0.652637	0.876313	0.668351	0.704203	0.865499	0.538459	0.73567	0.582865	0.975791	0.748942	0.550602	0.656371	0.592233	0.651333	0.831467	0.658333	0.721261
ITCH	0.61791	0.522196	0.623904	0.661598	0.594276	0.578912	0.777341	0.670582	0.753962	0.73642	0.571408	0.573034	0.64432	0.702192	0.648193	0.65251	0.679612	0.602667	0.61022	0.791667	0.674968
PKD2L2	0.551354	0.644257	0.520833	0.540259	0.564534	0.571034	0.691821	0.784591	0.53	0.558691	0.589987	0.617978	0.746741	0.597962	0.528916	0.600386	0.708738	0.607833	0.605377	0.933333	0.668974
TP53INP2	0.926546	0.579806	0.838816	0.990509	0.553872	0.839189	0.645705	0.854634	0.573693	0.649844	0.807342	0.544944	0.575419	0.775154	0.980723	0.835907	0.941748	0.748083	0.85489	0.525	0.752829
SDF4	0.761242	0.729232	0.618421	0.831462	0.749719	0.777255	0.599177	0.532328	0.524528	0.751949	0.556021	0.582865	0.638734	0.597769	0.71988	0.584942	0.786408	0.574708	0.59053	0.625	0.628158
MYH7B	0.537046	0.829246	0.783991	0.555312	0.700337	0.617394	0.679115	0.62597	0.598383	0.547139	0.517156	0.543539	0.638734	0.630173	0.725904	0.664093	0.708738	0.658583	0.752404	0.775	0.658951
BPIFB2	0.538579	0.617577	0.681469	0.697571	0.595679	0.754799	0.56857	0.70528	0.530135	0.671685	0.586105	0.779494	0.571695	0.583038	0.699398	0.700772	0.932039	0.527625	0.577246	0.966667	0.667734
TP73	0.744635	0.53205	0.990132	0.797837	0.786195	0.65058	0.93786	0.85361	0.909326	0.602736	0.826978	0.875	0.705773	0.745038	0.76506	0.810811	0.805825	0.646833	0.619098	0.641667	0.716507
TOLLIP	0.593383	0.58195	0.526316	0.785539	0.524691	0.640619	0.754771	0.812716	0.570728	0.557649	0.704732	0.640449	0.521415	0.527462	0.657831	0.843629	0.854369	0.652	0.559557	0.566667	0.694033
UBE2D4	0.633751	0.551129	0.883772	0.523166	0.502806	0.740493	0.765496	0.534698	0.51903	0.569296	0.80222	0.56882	0.726257	0.538385	0.610241	0.843629	0.621359	0.518	0.598332	0.720833	0.537691
CLUL1	0.557358	0.528237	0.588816	0.50597	0.686869	0.789343	0.984619	0.943103	0.658976	0.663968	0.834377	0.530899	0.543762	0.561654	0.708735	0.623552	0.514563	0.614542	0.914666	0.545833	0.715784
RUNX1T1	0.868677	0.939541	0.997807	0.860445	0.597643	0.585431	0.614866	0.970905	0.556496	0.822902	0.944955	0.532303	0.970205	0.770962	0.910843	0.772201	0.61165	0.58025	0.90725	0.645833	0.961405
CDH17	0.833674	0.713158	0.669956	0.848658	0.592031	0.584209	0.766551	0.766272	0.501105	0.821908	0.594296	0.789326	0.823091	0.827731	0.748795	0.905405	1	0.680417	0.647616	0.891667	0.712167
THOC1	0.794328	0.620845	0.755482	0.548729	0.814815	0.689152	0.757433	0.581358	0.788895	0.845595	0.744491	0.664326	0.780261	0.638308	0.560843	0.727799	0.582524	0.758167	0.680135	0.708333	0.526686
FKBP7	0.715892	0.620809	0.996711	0.57812	0.62514	0.617122	0.594342	0.555172	0.678005	0.624089	0.763192	0.551966	0.869646	0.783	0.699398	0.766409	0.582524	0.543417	0.677327	0.708333	0.887523
OSBPL6	0.724834	0.60073	0.611842	0.843249	0.545455	0.646958	0.812307	0.816379	0.675903	0.836632	0.78173	0.508427	0.986965	0.68	0.888554	0.685328	0.631068	0.718583	0.850198	0.691667	0.646138
SLC1A3	0.619699	0.734317	0.901316	0.508215	0.690236	0.656103	0.915046	0.848707	0.742857	0.522741	0.558907	0.81882	0.934823	0.832096	0.563253	0.949807	0.893204	0.706583	0.532923	0.620833	0.524051
XRCC5	0.520184	0.696287	0.558114	0.565007	0.808642	0.543961	0.716487	0.553341	0.543935	0.798946	0.651882	0.574438	0.635009	0.652615	0.51988	0.563707	0.660194	0.698583	0.539279	0.529167	0.508241
LXN	0.576009	0.626826	0.743421	0.943157	0.67284	0.665429	0.7357	0.543858	0.512291	0.52514	0.774738	0.617978	0.553073	0.670308	0.962651	0.673745	0.902913	0.578667	0.601241	0.6125	0.74327
SP140	0.512391	0.728556	0.826754	0.839422	0.595398	0.74176	0.809234	0.699407	0.557736	0.563804	0.768071	0.723315	0.500931	0.506231	0.836145	0.864865	1	0.622833	0.553017	0.8625	0.566004
MKNK1	0.655468	0.645202	0.826754	0.875497	0.526375	0.764986	0.825412	0.674461	0.650296	0.516428	0.696032	0.867978	0.808194	0.650038	0.855422	0.833977	0.61165	0.524667	0.601779	0.941667	0.523431
TNS1	0.922713	0.97678	0.998904	0.901316	0.709315	0.797265	0.525694	0.939547	0.574124	0.961872	0.998658	0.728933	0.772812	0.884269	0.933133	0.851351	0.747573	0.687417	0.857614	0.795833	0.976699
REXO1	0.596449	0.657972	0.615132	0.616543	0.725589	0.617485	0.780401	0.530603	0.601348	0.620017	0.54541	0.625	0.973929	0.526538	0.551205	0.841699	0.660194	0.638167	0.533545	0.854167	0.574529
SAR1A	0.570388	0.536838	0.802632	0.55174	0.662177	0.638627	0.736265	0.78028	0.524852	0.63381	0.864908	0.589888	0.689013	0.689308	0.683735	0.579151	0.601942	0.631083	0.629607	0.766667	0.647481
CDC14A	0.592616	0.77198	0.739035	0.974028	0.628507	0.574475	0.775154	0.852263	0.599784	0.825963	0.912635	0.76264	0.502793	0.506154	0.989759	0.579151	0.951456	0.55	0.620544	0.779167	0.793903
RAPGEF3	0.721513	0.918938	0.939693	0.659251	0.695286	0.630025	0.964763	0.928664	0.806307	0.729445	0.951581	0.613764	0.700186	0.616115	0.704217	0.76834	0.61165	0.698083	0.774718	0.758333	0.767605
CEACAM1	0.544584	0.598809	0.85307	0.954893	0.665544	0.876177	0.892155	0.966272	0.561779	0.913645	0.54041	0.877809	0.899441	0.649846	0.840361	0.700772	0.796117	0.597167	0.590244	0.866667	0.639215
SENP1	0.750894	0.650302	0.723684	0.593581	0.8844	0.732796	0.506147	0.606789	0.780647	0.781618	0.821083	0.589888	0.806331	0.697231	0.51988	0.951737	0.728155	0.757333	0.520026	0.6625	0.608732
DUSP13	0.602197	0.743099	0.9375	0.742907	0.626824	0.716362	0.546669	0.510991	0.697035	0.852239	0.85944	0.551966	0.541899	0.720923	0.676807	0.594595	0.601942	0.56875	0.893748	0.59375	0.65828
CIC	0.54139	0.539119	0.582237	0.714461	0.612233	0.599737	0.619239	0.67403	0.785013	0.59846	0.535694	0.68118	0.785847	0.694769	0.604819	0.889961	0.76699	0.507917	0.532082	0.775	0.777422
LIPE	0.579714	0.924171	0.502193	0.542606	0.631313	0.80383	0.705658	0.920797	0.557466	0.558533	0.51805	0.595506	0.977654	0.887058	0.590361	0.559846	0.76699	0.578667	0.683195	0.991667	0.81147
FDFT1	0.625064	0.591064	0.635965	0.562047	0.628507	0.660132	0.941821	0.861746	0.571375	0.613957	0.594479	0.532303	0.955307	0.725154	0.608434	0.727799	0.582524	0.516583	0.802394	0.679167	0.55722
PAFAH1B3	0.885284	0.974628	0.995614	0.924278	0.902918	0.706039	0.593724	0.770151	0.851536	0.951109	0.984145	0.625	0.564246	0.748154	0.960241	0.712355	0.757282	0.851583	0.881659	0.725	0.963007
OPHN1	0.725345	0.694802	0.755482	0.755332	0.57688	0.594305	0.958308	0.928448	0.683774	0.523909	0.87499	0.59691	0.66108	0.613615	0.798193	0.61583	0.533981	0.506167	0.840412	0.683333	0.809868
AFM	0.534108	0.624046	0.637061	0.66892	0.821268	0.519671	0.78579	0.959159	0.919191	0.510226	0.604399	0.629213	0.517691	0.531385	0.708434	0.781853	0.912621	0.6625	0.653131	0.916667	0.526634
KIF22	0.880174	0.944198	1	0.527095	0.959596	0.882017	0.569869	0.621228	0.937898	0.937317	0.983373	0.72191	0.94041	0.562077	0.503012	0.905405	0.601942	0.832833	0.736885	0.620833	0.900697
SCGN	0.673991	0.761654	0.653509	0.999337	0.830527	0.802381	0.814841	0.782435	0.581132	0.712543	0.811326	0.622191	0.512104	0.507692	1	0.918919	0.941748	0.759167	0.542171	0.804167	0.559287
CARMIL1	0.572432	0.635312	0.860746	0.742117	0.671156	0.661943	0.976183	0.828125	0.56965	0.703279	0.718758	0.814607	0.968343	0.602885	0.694578	0.586873	0.669903	0.7985	0.575649	0.820833	0.712942
PGM1	0.601686	0.805806	0.503289	0.980253	0.612233	0.721478	0.53624	0.571659	0.902588	0.683426	0.881251	0.587079	0.981378	0.765231	0.973494	0.747104	0.582524	0.680167	0.538136	0.766667	0.562542
DDX1	0.559785	0.53451	0.588816	0.512195	0.72615	0.593082	0.815098	0.807543	0.729218	0.728435	0.720506	0.632022	0.554935	0.631962	0.600602	0.839768	0.660194	0.624167	0.63186	0.504167	0.590752
DNM2	0.676035	0.781418	0.836623	0.865241	0.501122	0.54215	0.526646	0.648491	0.781617	0.528012	0.834174	0.671348	0.700186	0.626808	0.739157	0.642857	0.592233	0.54625	0.582863	0.816667	0.660811
EPB41L2	0.815917	0.915337	0.906798	0.582049	0.561167	0.506067	0.635777	0.669935	0.521563	0.882461	0.932718	0.765449	0.6946	0.783808	0.508434	0.92278	0.893204	0.55475	0.870056	0.854167	0.7411
RIMS1	0.816811	0.503121	0.645833	0.823094	0.787879	0.726639	0.733243	0.789547	0.542075	0.583752	0.822547	0.606742	0.988827	0.502038	0.84759	0.592664	0.961165	0.815167	0.636384	0.539583	0.698218
MOXD1	0.7279	0.695798	0.969298	0.695224	0.62514	0.688383	0.907665	0.854526	0.50248	0.601584	0.718229	0.550562	0.519553	0.553577	0.73494	0.569498	0.592233	0.561083	0.580828	0.85	0.642315
STX7	0.684338	0.775585	0.849781	0.760384	0.527497	0.703051	0.692348	0.535453	0.60469	0.755642	0.951216	0.783708	0.653631	0.835192	0.860241	0.776062	0.582524	0.535167	0.762914	0.7625	0.858021
RABL2B	0.729305	0.608839	0.589912	0.540923	0.772166	0.598832	0.532497	0.629849	0.662695	0.519143	0.66607	0.747191	0.56797	0.526692	0.541566	0.513514	0.582524	0.672083	0.670147	0.804167	0.613537
KEAP1	0.681528	0.76119	0.76864	0.555363	0.718294	0.531827	0.563246	0.649246	0.7469	0.649907	0.77238	0.669944	0.558659	0.523654	0.576506	0.69112	0.504854	0.50025	0.658125	0.5125	0.553035
DDX43	0.649208	0.765755	0.802632	0.7164	0.572952	0.564243	0.620615	0.677802	0.584097	0.666572	0.711887	0.51264	0.744879	0.592577	0.775301	0.650579	0.679612	0.51175	0.783966	0.504167	0.719039
PTPRH	0.529765	0.678707	0.729167	0.964792	0.579686	0.719214	0.556816	0.830496	0.528571	0.948016	0.921172	0.692416	0.800745	0.57425	0.962048	0.799228	0.504854	0.559333	0.556968	0.720833	0.517127
DCT	0.852325	0.953248	0.972588	0.645576	0.653479	0.858249	0.53642	0.676832	0.654717	0.633589	0.766485	0.519663	0.664804	0.818942	0.809036	0.650579	0.805825	0.718417	0.771186	0.970833	0.945905
SLC35C2	0.816428	0.811391	0.54057	0.655271	0.826038	0.67462	0.608205	0.828341	0.803612	0.734716	0.65172	0.543539	0.729981	0.655038	0.833735	0.849421	0.699029	0.739083	0.825111	0.6125	0.500646
CRYBG3	0.745657	0.898254	0.528509	0.833656	0.650954	0.701014	0.862526	0.920151	0.591806	0.569012	0.749532	0.5	0.528864	0.710962	0.89759	0.762548	0.504854	0.596833	0.788203	0.783333	0.911289
EPHA6	0.900869	0.765899	0.821272	0.887846	0.592031	0.803377	0.582022	0.619612	0.725903	0.568491	0.641577	0.508427	0.875233	0.554692	0.937952	0.77027	0.553398	0.716	0.908848	0.754167	0.8403
SCTR	0.557486	0.871189	0.510965	0.917134	0.79349	0.50163	0.79982	0.969397	0.562426	0.671022	0.972234	0.639045	0.782123	0.756596	0.83494	0.685328	0.902913	0.764083	0.701002	0.7	0.557065
RFX3	0.509198	0.551321	0.661184	0.545158	0.545455	0.514488	0.610262	0.691703	0.672507	0.611495	0.822953	0.682584	0.962756	0.718462	0.506627	0.559846	0.902913	0.67675	0.678386	0.845833	0.514596
RIF1	0.55161	0.606431	0.607456	0.616798	0.805275	0.657189	0.533153	0.502047	0.567439	0.765868	0.636149	0.508427	0.620112	0.669808	0.556627	0.851351	0.592233	0.823583	0.758811	0.804167	0.765177
RAB21	0.742463	0.581094	0.689693	0.663639	0.719978	0.550887	0.615381	0.555172	0.583666	0.657166	0.665379	0.643258	0.610801	0.623038	0.679518	0.803089	0.76699	0.525167	0.507449	0.645833	0.793542
SLC4A4	0.740547	0.871765	0.73136	0.996428	0.794052	0.885096	0.638992	0.716595	0.80965	0.666919	0.986462	0.580056	0.910615	0.674423	0.998795	0.635135	0.514563	0.536667	0.921509	0.9375	0.578765
SMARCA2	0.785897	0.815103	0.839912	0.805337	0.579125	0.755342	0.915123	0.928017	0.766954	0.810435	0.803358	0.636236	0.530726	0.735	0.79759	0.571429	0.902913	0.648	0.860909	0.6875	0.926221
RDH8	0.64908	0.555362	0.604715	0.613583	0.618406	0.814243	0.884259	0.852694	0.605472	0.550532	0.715526	0.539326	0.750466	0.596865	0.719578	0.598456	0.640777	0.846917	0.679698	0.979167	0.637355
SESN1	0.641543	0.840976	0.966009	0.515002	0.799102	0.826105	0.519882	0.525108	0.623181	0.937411	0.947882	0.726124	0.927374	0.588615	0.641566	0.648649	0.796117	0.55025	0.611094	0.558333	0.890416
MID2	0.877619	0.734149	0.861842	0.666752	0.572952	0.760911	0.725231	0.778987	0.645121	0.638734	0.666802	0.571629	0.582868	0.700308	0.841566	0.706564	0.563107	0.653917	0.595373	0.604167	0.964712
PIH1D3	0.545733	0.665317	0.734649	0.599576	0.542088	0.596251	0.728614	0.607274	0.718652	0.7659	0.853586	0.792135	0.6946	0.618846	0.650904	0.590734	0.92233	0.581583	0.910479	0.529167	0.554379
COL5A3	0.604624	0.585443	0.748904	0.684764	0.842312	0.87165	0.97464	0.757974	0.722749	0.609664	0.554842	0.574438	0.635009	0.514	0.705422	0.835907	0.825243	0.745583	0.735169	0.9625	0.74916
SRCAP	0.507793	0.597421	0.637061	0.539851	0.614478	0.584163	0.542117	0.610022	0.666199	0.639649	0.510204	0.588483	0.709497	0.538269	0.594578	0.888031	0.679612	0.617667	0.647515	0.933333	0.520899
PUM3	0.641671	0.521052	0.813596	0.795847	0.796296	0.500996	0.513503	0.62597	0.696226	0.793896	0.710668	0.589888	0.962756	0.706769	0.778313	0.527027	0.902913	0.814833	0.523221	0.620833	0.558615
CPB2	0.756387	0.559186	0.854167	0.804419	0.512907	0.652911	0.510854	0.534052	0.829434	0.946186	0.994512	0.523876	0.635009	0.533288	0.576506	0.679537	0.834951	0.734542	0.582711	0.583333	0.725704
CHRNA3	0.635028	0.51992	0.571272	0.924635	0.538159	0.540112	0.608616	0.558621	0.628194	0.551526	0.507765	0.636236	0.994413	0.557423	0.93494	0.638996	0.553398	0.571542	0.652072	0.791667	0.537381
KCNN2	0.754982	0.675891	0.986842	0.604705	0.671437	0.586155	0.787449	0.94806	0.936712	0.632611	0.87312	0.601124	0.996276	0.631731	0.85	0.839768	0.902913	0.525542	0.785697	0.795833	0.77334
CNOT4	0.618804	0.551473	0.585526	0.666139	0.666667	0.575426	0.634439	0.652155	0.675526	0.614683	0.53232	0.54073	0.731844	0.687038	0.569277	0.528958	0.601942	0.54675	0.796593	0.620833	0.813537
PSEN1	0.645376	0.635976	0.744518	0.911675	0.756453	0.593399	0.800103	0.592026	0.624744	0.610327	0.717863	0.622191	0.73743	0.597346	0.896988	0.511583	0.873786	0.670167	0.579365	0.741667	0.516507
CPOX	0.840572	0.538415	0.837719	0.773395	0.840067	0.748913	0.742785	0.828556	0.679677	0.901367	0.94093	0.622191	0.808194	0.577154	0.73012	0.947876	0.757282	0.753	0.525323	0.766667	0.58698
CLDND1	0.60092	0.64627	0.532895	0.612511	0.75982	0.656239	0.768853	0.680388	0.515472	0.620995	0.83147	0.54073	0.785847	0.706231	0.75241	0.571429	0.796117	0.59	0.645716	0.8125	0.842625
MOK	0.619699	0.56742	0.510965	0.636085	0.577441	0.72888	0.521926	0.694289	0.689811	0.580406	0.504919	0.830056	0.72067	0.601192	0.506627	0.525097	0.524272	0.6255	0.840631	0.579167	0.504986
HSP90AA1	0.632729	0.661564	0.898026	0.627615	0.913019	0.714053	0.921502	0.660991	0.756065	0.676104	0.697577	0.727528	0.569832	0.6635	0.581325	0.557915	0.805825	0.88625	0.503228	0.6125	0.602377
RBL1	0.880812	0.724968	0.97807	0.786509	0.959596	0.789886	0.598791	0.526616	0.851321	0.850677	0.920888	0.589888	0.841713	0.723538	0.748193	0.996139	0.737864	0.899167	0.675932	0.670833	0.542444
DLGAP4	0.530787	0.721819	0.645833	0.694561	0.79349	0.760685	0.832896	0.752155	0.844367	0.703374	0.530653	0.632022	0.798883	0.592577	0.725904	0.772201	0.941748	0.663417	0.882937	0.55	0.601447
IGSF9B	0.915176	0.73805	0.97807	0.663435	0.572391	0.586744	0.565098	0.564009	0.550566	0.598744	0.709997	0.678371	0.994413	0.767577	0.801205	0.581081	0.553398	0.520583	0.902273	0.683333	0.978455
CFHR2	0.501022	0.531458	0.57511	0.664685	0.750281	0.558652	0.519586	0.744127	0.653531	0.615661	0.591186	0.685393	0.545624	0.60375	0.718675	0.550193	0.825243	0.596083	0.660361	0.902083	0.637045
NDC80	0.895631	0.965934	0.998904	0.675273	0.938833	0.900896	0.929835	0.801724	0.973369	0.971341	0.993983	0.726124	0.960894	0.740923	0.556024	0.969112	0.805825	0.9175	0.749277	0.579167	0.83627
AP4E1	0.617016	0.521788	0.526316	0.816767	0.766554	0.54147	0.650154	0.649677	0.627547	0.530411	0.548622	0.566011	0.502793	0.765808	0.886747	0.745174	0.524272	0.568792	0.523036	0.783333	0.776389
RSBN1	0.602069	0.642681	0.788377	0.85274	0.510662	0.647093	0.667515	0.83319	0.613801	0.609002	0.825596	0.571629	0.603352	0.754808	0.863253	0.513514	0.902913	0.541667	0.712604	0.775	0.867373
MAGI3	0.740675	0.617033	0.598684	0.938565	0.79349	0.754437	0.963349	0.967241	0.636173	0.789666	0.98256	0.573034	0.763501	0.516192	0.916867	0.579151	0.514563	0.652	0.665658	0.583333	0.739964
CXCL2	0.803526	0.970483	0.592105	0.844372	0.62514	0.63822	0.659645	0.509914	0.841456	0.788909	0.951094	0.712079	0.728119	0.626404	0.836145	0.69112	0.699029	0.620667	0.56208	0.941667	0.592198
AFP	0.593127	0.780773	0.719298	0.78605	0.603255	0.658004	0.733783	0.847091	0.657358	0.622148	0.720729	0.5	0.849162	0.663423	0.839759	0.550193	0.941748	0.525708	0.559658	0.7	0.673159
COL4A4	0.832269	0.720339	0.702851	0.826819	0.666667	0.584752	0.979115	0.909914	0.685283	0.810056	0.975161	0.550562	0.996276	0.738538	0.846988	0.965251	0.961165	0.53025	0.755851	0.9125	0.779334
TCF7	0.520184	0.749564	0.953947	0.866874	0.651515	0.510368	0.705466	0.530819	0.616065	0.620932	0.665176	0.745787	0.782123	0.723538	0.949398	0.872587	0.990291	0.676083	0.56931	0.683333	0.5876
OSTM1	0.727133	0.64913	0.854167	0.863813	0.757015	0.743752	0.59267	0.626185	0.586092	0.779787	0.843768	0.797753	0.884544	0.764077	0.912048	0.608108	0.533981	0.519667	0.548527	0.933333	0.82015
CDH7	0.649847	0.636968	0.541667	0.562455	0.544052	0.679192	0.590869	0.762392	0.5231	0.547849	0.631149	0.546348	0.932961	0.563462	0.753614	0.656371	0.990291	0.607667	0.609009	0.645833	0.56373
IMPG2	0.508687	0.637448	0.630482	0.592765	0.525253	0.608702	0.749563	0.8993	0.758733	0.6221	0.527482	0.707865	0.852886	0.527942	0.733133	0.799228	0.660194	0.540917	0.575515	0.891667	0.701472
PCNP	0.641926	0.578462	0.707237	0.539035	0.760382	0.500543	0.584414	0.630065	0.595094	0.506139	0.542483	0.514045	0.748603	0.782346	0.728916	0.523166	0.76699	0.514333	0.559692	0.5625	0.84185
EXD2	0.532703	0.541107	0.675439	0.745459	0.526936	0.601684	0.826055	0.701078	0.516819	0.510779	0.725669	0.523876	0.633147	0.585692	0.759036	0.650579	0.524272	0.542667	0.668281	0.641667	0.743787
ARG2	0.665943	0.593873	0.656798	0.710583	0.624018	0.727001	0.904038	0.953341	0.591536	0.742875	0.721583	0.578652	0.515829	0.552538	0.766867	0.752896	0.747573	0.650167	0.644337	0.854167	0.648773
MEF2C	0.910577	0.87477	0.998904	0.945147	0.606061	0.628667	0.830787	0.827694	0.613908	0.665657	0.971217	0.813202	0.893855	0.758462	0.954217	0.583012	0.883495	0.609417	0.690493	0.795833	0.983208
PTPRC	0.685488	0.538175	0.684211	0.855802	0.623457	0.536581	0.850823	0.574461	0.700593	0.734337	0.936702	0.820225	0.513966	0.602077	0.890964	0.758687	1	0.600583	0.591001	0.866667	0.628985
CACNA1S	0.673224	0.504305	0.721491	0.609144	0.551627	0.640597	0.741152	0.917888	0.734124	0.942777	0.944996	0.547753	0.6946	0.549173	0.562651	0.733591	0.553398	0.52175	0.508391	0.7875	0.571842
PKP1	0.652785	0.824745	0.892544	0.871109	0.69248	0.583394	0.565522	0.83222	0.532129	0.502162	0.933409	0.521067	0.543762	0.636538	0.965663	0.532819	0.834951	0.6175	0.601291	0.95	0.697081
UBA5	0.666582	0.593821	0.702851	0.559955	0.560045	0.578595	0.68714	0.726078	0.741941	0.723353	0.662371	0.509831	0.832402	0.508808	0.590361	0.716216	0.61165	0.54225	0.67837	0.833333	0.614777
STK17B	0.608968	0.625918	0.690789	0.888764	0.743547	0.637722	0.713812	0.669504	0.561294	0.594009	0.886251	0.689607	0.8473	0.593231	0.958434	0.888031	1	0.58575	0.519202	0.8875	0.518264
CDC14B	0.710271	0.954648	0.634868	0.685478	0.660494	0.508104	0.858783	0.76778	0.769272	0.503835	0.726401	0.626404	0.942272	0.801212	0.663855	0.579151	0.679612	0.571083	0.87732	0.666667	0.76435
ZNF510	0.566045	0.675563	0.707237	0.57113	0.551627	0.556999	0.716268	0.789009	0.533531	0.544456	0.693349	0.617978	0.687151	0.631846	0.630723	0.855212	0.786408	0.563	0.696832	0.7375	0.856936
LRP2	0.780787	0.603266	0.739035	0.763522	0.583614	0.535902	0.5491	0.559375	0.658113	0.728656	0.9652	0.669944	0.862197	0.685404	0.571687	0.669884	0.941748	0.644917	0.87352	0.920833	0.703022
ZNF506	0.604752	0.629431	0.938596	0.617716	0.584736	0.742485	0.615638	0.760991	0.622102	0.5615	0.767379	0.720506	0.750466	0.520231	0.63253	0.569498	0.805825	0.597417	0.778097	0.858333	0.806407
JMJD4	0.768523	0.834499	0.810307	0.769823	0.718294	0.61513	0.514069	0.553556	0.930081	0.81337	0.691276	0.726124	0.877095	0.714231	0.849398	0.528958	0.524272	0.5995	0.568536	0.820833	0.558564
DUSP12	0.867399	0.780885	0.567982	0.614144	0.856902	0.75498	0.687667	0.513578	0.925175	0.869141	0.745426	0.557584	0.875233	0.555154	0.521687	0.704633	0.786408	0.759167	0.59771	0.6875	0.613588
AACS	0.761753	0.53687	0.951754	0.592663	0.671156	0.588827	0.852649	0.642888	0.842695	0.808162	0.7612	0.705056	0.515829	0.600615	0.568675	0.53668	0.669903	0.561333	0.68792	0.666667	0.725084
KIAA0141	0.620848	0.672954	0.851974	0.801817	0.716611	0.801883	0.64177	0.826509	0.547547	0.577392	0.96207	0.660112	0.856611	0.542731	0.718072	0.816602	0.582524	0.625917	0.586864	0.558333	0.79411
SLC13A1	0.537813	0.506217	0.664474	0.909634	0.676487	0.552246	0.693171	0.632974	0.685795	0.587413	0.687576	0.658708	0.774674	0.633962	0.756024	0.789575	0.92233	0.523375	0.522263	0.922917	0.691553
CADPS2	0.58955	0.528061	0.888158	0.523778	0.697531	0.601096	0.967387	0.952047	0.638383	0.618881	0.950281	0.550562	0.728119	0.567808	0.578313	0.565637	0.679612	0.709083	0.628699	0.529167	0.810902
HSPB11	0.731477	0.818848	0.866228	0.567405	0.865881	0.75335	0.739352	0.691272	0.834987	0.791118	0.670502	0.630618	0.668529	0.521846	0.645783	0.658301	0.932039	0.5105	0.85341	0.65	0.574477
PHLPP1	0.542412	0.749348	0.611842	0.842229	0.570707	0.671451	0.874949	0.785345	0.691159	0.579775	0.656842	0.525281	0.994413	0.560885	0.827108	0.669884	0.504854	0.535167	0.659941	0.691667	0.620098
ATP8B1	0.54254	0.722935	0.786184	0.957036	0.699776	0.633828	0.902726	0.871983	0.705499	0.720071	0.693512	0.679775	0.549348	0.670154	0.98253	0.764479	0.524272	0.587167	0.642386	0.55	0.540687
IL12RB2	0.536791	0.591132	0.876096	0.75125	0.767677	0.729084	0.564056	0.702047	0.565391	0.724016	0.81157	0.644663	0.960894	0.591846	0.723494	0.629344	0.757282	0.613333	0.625135	0.858333	0.658951
SMARCD3	0.815534	0.65742	0.966009	0.849372	0.644781	0.819087	0.744007	0.793534	0.696173	0.58211	0.844743	0.661517	0.845438	0.8485	0.833133	0.606178	0.883495	0.719333	0.845776	0.579167	0.818238
WDR70	0.663132	0.552769	0.552632	0.565619	0.887767	0.664026	0.559015	0.524677	0.890566	0.80873	0.752744	0.574438	0.558659	0.537692	0.686747	0.756757	0.747573	0.628083	0.6212	0.7125	0.64774
FYB1	0.512902	0.588544	0.770833	0.8607	0.808642	0.637858	0.824023	0.528448	0.668679	0.504308	0.71766	0.848315	0.623836	0.602038	0.862048	0.648649	0.990291	0.702333	0.58219	0.758333	0.586412
MPP4	0.505493	0.523276	0.680921	0.767833	0.707071	0.80057	0.755376	0.642834	0.599973	0.578907	0.555553	0.748596	0.970205	0.609615	0.892771	0.88417	0.776699	0.686958	0.589504	0.691667	0.603203
STRADB	0.643843	0.666653	0.642544	0.902286	0.702581	0.757561	0.672865	0.704203	0.766739	0.733643	0.664729	0.768258	0.985102	0.702538	0.877108	0.777992	0.504854	0.57725	0.821227	0.808333	0.530509
BZW1	0.528487	0.701451	0.696272	0.575314	0.754209	0.526757	0.705478	0.596767	0.703073	0.823186	0.626189	0.640449	0.953445	0.622692	0.68012	0.662162	0.563107	0.687917	0.56403	0.654167	0.579334
PGR	0.940598	0.575237	0.990132	0.938718	0.643378	0.706356	0.808205	0.950647	0.780431	0.90285	0.985974	0.51264	0.986965	0.864269	0.961446	0.656371	0.864078	0.742417	0.633273	0.975	0.835495
C1QTNF3	0.700179	0.653603	0.854167	0.842433	0.708754	0.580179	0.501466	0.635129	0.797574	0.639965	0.511464	0.532303	0.990689	0.553077	0.91988	0.511583	0.796117	0.688833	0.752909	0.970833	0.706122
ME2	0.552887	0.615388	0.548246	0.911113	0.653199	0.54713	0.523302	0.623114	0.637844	0.676735	0.530246	0.835674	0.635009	0.717462	0.93012	0.525097	0.854369	0.523583	0.544155	0.708333	0.518109
C5orf22	0.72675	0.727672	0.850877	0.665068	0.890011	0.613274	0.782176	0.719612	0.736011	0.858662	0.828767	0.51264	0.635009	0.571038	0.75241	0.604247	0.504854	0.748333	0.51325	0.729167	0.54451
CCNT2	0.595554	0.549221	0.520833	0.6816	0.586981	0.668191	0.605993	0.635345	0.592129	0.809046	0.557118	0.660112	0.73743	0.655308	0.662048	0.733591	0.582524	0.714167	0.540809	0.8375	0.653475
FAM135A	0.573199	0.790699	0.649123	0.752373	0.606061	0.704908	0.636394	0.503879	0.541294	0.658713	0.69778	0.741573	0.541899	0.645846	0.798795	0.532819	0.601942	0.60725	0.674822	0.683333	0.691088
COL19A1	0.891799	0.657388	0.597588	0.960047	0.716049	0.553694	0.708591	0.738039	0.703127	0.549222	0.526486	0.630618	0.823091	0.718692	0.981928	0.870656	0.757282	0.67975	0.751312	0.758333	0.594885
EPB41L3	0.754088	0.677255	0.95614	0.984998	0.540404	0.783367	0.75751	0.739009	0.727547	0.825616	0.912432	0.674157	0.664804	0.876	0.986747	0.515444	0.582524	0.7435	0.757903	0.741667	0.95009
COBLL1	0.64231	0.84326	0.910088	0.545898	0.810325	0.636771	0.977469	0.853987	0.817628	0.791497	0.733251	0.592697	0.992551	0.525577	0.55241	0.832046	0.533981	0.507333	0.559389	0.725	0.627745
DLG3	0.525038	0.854946	0.783991	0.650015	0.504489	0.712966	0.795396	0.661099	0.542049	0.869757	0.551671	0.714888	0.942272	0.591423	0.609639	0.787645	0.553398	0.645	0.548191	0.720833	0.63224
KCNK2	0.899974	0.750508	0.510965	0.932034	0.788721	0.601503	0.534632	0.591164	0.684852	0.548969	0.735161	0.567416	0.996276	0.628731	0.946988	0.716216	0.601942	0.654667	0.924788	0.520833	0.736037
SERTAD4	0.549182	0.64615	0.644737	0.896367	0.656004	0.738455	0.565484	0.514224	0.596712	0.629707	0.627084	0.657303	0.992551	0.817385	0.963253	0.602317	0.92233	0.61825	0.706618	0.616667	0.84185
TRAF5	0.707844	0.723735	0.752193	0.836871	0.514029	0.724149	0.742747	0.54181	0.869542	0.899094	0.630133	0.619382	0.819367	0.778346	0.820482	0.642857	0.961165	0.73175	0.53484	0.8875	0.686851
MRPL22	0.768523	0.773248	0.776316	0.520869	0.774972	0.555369	0.638632	0.657759	0.767871	0.774895	0.534556	0.634831	0.895717	0.608115	0.61506	0.689189	0.728155	0.561917	0.56028	0.75	0.734126
GEMIN5	0.556847	0.526069	0.600877	0.691193	0.776655	0.51734	0.557022	0.668211	0.698167	0.702553	0.612977	0.553371	0.523277	0.665308	0.615663	0.830116	0.650485	0.6925	0.605579	0.683333	0.701782
OPRK1	0.62928	0.665157	0.814693	0.511481	0.571829	0.54473	0.587204	0.543157	0.720809	0.500395	0.622774	0.769663	0.98324	0.522192	0.605422	0.559846	0.961165	0.543875	0.914699	0.708333	0.77489
NFE2L1	0.570261	0.640321	0.745614	0.923462	0.720539	0.649991	0.787474	0.694935	0.597466	0.51747	0.6144	0.599719	0.67784	0.769885	0.874096	0.658301	0.592233	0.578167	0.675478	0.595833	0.905864
SEMA5B	0.508942	0.704972	0.808114	0.598786	0.852974	0.822256	0.924846	0.581681	0.945175	0.585708	0.614908	0.567416	0.843575	0.554673	0.740361	0.617761	0.621359	0.864083	0.642521	0.529167	0.553035
GSK3B	0.751661	0.663941	0.800439	0.501888	0.736813	0.688066	0.7134	0.593534	0.706199	0.530348	0.606635	0.518258	0.521415	0.521231	0.542169	0.664093	0.592233	0.701333	0.660882	0.7625	0.544769
ITGB5	0.570005	0.590424	0.72807	0.575467	0.671156	0.729989	0.741847	0.866272	0.720755	0.659786	0.650907	0.581461	0.651769	0.584538	0.533133	0.559846	0.631068	0.61525	0.830643	0.641667	0.64278
ERC1	0.761497	0.591936	0.618421	0.733697	0.563412	0.564515	0.804835	0.725647	0.519191	0.564214	0.667168	0.511236	0.592179	0.818269	0.78253	0.569498	0.660194	0.520333	0.663539	0.795833	0.727822
XPO1	0.791007	0.686757	0.762061	0.690683	0.91358	0.735014	0.590406	0.717026	0.843612	0.89821	0.918733	0.507022	0.603352	0.592538	0.55241	0.872587	0.718447	0.8425	0.583064	0.775	0.527151
LINC01587	0.56349	0.57102	0.869518	0.506506	0.55303	0.734154	0.951595	0.811638	0.534987	0.727788	0.753232	0.76264	0.918063	0.622692	0.731928	0.689189	0.621359	0.587375	0.582745	0.625	0.517386
RNF13	0.515841	0.637212	0.620614	0.708133	0.725028	0.58199	0.565329	0.525539	0.607493	0.76489	0.740548	0.564607	0.571695	0.701423	0.787349	0.725869	0.718447	0.620083	0.573514	0.55	0.816378
TRPM3	0.871359	0.968322	0.973684	0.765333	0.75477	0.739451	0.773843	0.821552	0.569488	0.770098	0.709834	0.616573	0.515829	0.845769	0.840361	0.797297	0.834951	0.675958	0.893008	0.558333	0.883028
PALB2	0.855774	0.735954	0.898026	0.789928	0.838384	0.726231	0.568943	0.596013	0.759892	0.906669	0.916985	0.647472	0.672253	0.664692	0.754217	0.839768	0.776699	0.833417	0.574119	0.529167	0.547765
DOPEY1	0.707333	0.790091	0.547149	0.71941	0.588103	0.741624	0.721734	0.747198	0.663235	0.588707	0.828645	0.716292	0.817505	0.789942	0.730723	0.571429	0.737864	0.56225	0.603578	0.854167	0.826246
LYRM2	0.513413	0.526477	0.630482	0.730636	0.691919	0.546994	0.899511	0.827478	0.657682	0.538933	0.590617	0.508427	0.588454	0.729615	0.812651	0.72973	0.553398	0.589667	0.756373	0.508333	0.645053
BCKDHB	0.55723	0.725264	0.649123	0.743647	0.805836	0.827689	0.951312	0.76444	0.915741	0.573478	0.645987	0.625	0.547486	0.545308	0.739759	0.849421	0.640777	0.590583	0.772229	0.908333	0.657608
KAT6A	0.582524	0.549025	0.674342	0.647311	0.68743	0.575426	0.693519	0.774138	0.623504	0.547391	0.677413	0.570225	0.648045	0.664538	0.609639	0.791506	0.514563	0.62275	0.674132	0.883333	0.761147
ZCCHC6	0.518651	0.587575	0.861842	0.626697	0.624018	0.572981	0.516641	0.673815	0.712561	0.607329	0.63119	0.605337	0.620112	0.708038	0.550602	0.891892	0.883495	0.597125	0.711192	0.825	0.563369
ULK2	0.666837	0.608395	0.83114	0.729003	0.52413	0.539343	0.672955	0.609698	0.600916	0.812202	0.883649	0.692416	0.521415	0.659462	0.870482	0.571429	0.543689	0.585333	0.604621	0.745833	0.910307
GRHL2	0.733648	0.792563	0.997807	0.59751	0.707632	0.571034	0.964095	0.959483	0.889542	0.85841	0.940198	0.644663	0.8473	0.641654	0.756627	0.909266	0.757282	0.755333	0.648456	0.5375	0.888349
TNPO1	0.535641	0.517411	0.552632	0.52138	0.708193	0.565873	0.776723	0.747845	0.606307	0.741533	0.560208	0.516854	0.89013	0.642615	0.609036	0.640927	0.737864	0.688	0.766445	0.566667	0.639886
PLOD1	0.836229	0.70444	0.595395	0.655322	0.842873	0.910042	0.86947	0.555711	0.67558	0.841555	0.760102	0.549157	0.653631	0.512038	0.654819	0.818533	0.61165	0.701583	0.727267	0.520833	0.732782
P2RX5	0.544456	0.681416	0.786184	0.689917	0.647026	0.656375	0.800437	0.66875	0.53779	0.805684	0.644666	0.714888	0.728119	0.799423	0.54759	0.864865	1	0.649417	0.513906	0.745833	0.736192
ITGAE	0.602708	0.529005	0.717105	0.711909	0.812009	0.554328	0.546373	0.761207	0.77283	0.570274	0.685666	0.823034	0.845438	0.557077	0.711446	0.527027	0.980583	0.584833	0.696714	0.575	0.58357
DIS3	0.508942	0.654227	0.719298	0.723849	0.764871	0.536807	0.652778	0.654634	0.588464	0.571474	0.543174	0.566011	0.66108	0.740923	0.650602	0.540541	0.650485	0.746833	0.613162	0.775	0.694601
PIBF1	0.527593	0.571805	0.60307	0.673079	0.770483	0.511092	0.621373	0.567349	0.633369	0.650664	0.656679	0.695225	0.625698	0.768077	0.584337	0.637066	0.76699	0.722333	0.50185	0.541667	0.743374
TDRD3	0.670925	0.651695	0.898026	0.596183	0.679574	0.895871	0.514969	0.593103	0.570512	0.711391	0.913652	0.595506	0.72067	0.633404	0.599398	0.781853	0.650485	0.501333	0.653719	0.579167	0.77985
NUFIP1	0.638477	0.515155	0.524123	0.816359	0.76936	0.513854	0.677315	0.666433	0.581563	0.745984	0.68095	0.712079	0.55121	0.677269	0.807831	0.588803	0.543689	0.80825	0.63973	0.583333	0.612142
PDS5B	0.594788	0.530117	0.769737	0.502041	0.644781	0.5728	0.785622	0.87306	0.56496	0.656914	0.799049	0.55618	0.823091	0.704231	0.566265	0.584942	0.854369	0.664333	0.60267	0.783333	0.890881
OXCT1	0.655084	0.776945	0.502193	0.709511	0.682941	0.704545	0.933976	0.810129	0.58593	0.588928	0.746687	0.532303	0.675978	0.584577	0.93012	0.602317	0.669903	0.696167	0.780065	0.520833	0.729837
RRAGB	0.652274	0.552545	0.889254	0.57414	0.537037	0.505206	0.882459	0.747953	0.759569	0.671938	0.648549	0.615169	0.744879	0.727577	0.739759	0.534749	0.728155	0.5205	0.678723	0.554167	0.897701
EPYC	0.688554	0.919938	0.586623	0.884835	0.594557	0.748189	0.774023	0.620528	0.589838	0.808951	0.804862	0.629213	0.523277	0.697538	0.885241	0.750965	0.990291	0.729333	0.557926	0.558333	0.538672
CYLD	0.783086	0.573361	0.525219	0.876212	0.57688	0.546813	0.578729	0.595582	0.580485	0.615062	0.89674	0.742978	0.817505	0.795231	0.921084	0.534749	1	0.5885	0.808885	0.8375	0.863033
SLC27A5	0.518779	0.643629	0.576754	0.767884	0.601571	0.587016	0.911188	0.673707	0.876065	0.593757	0.650134	0.676966	0.590317	0.711846	0.728916	0.953668	0.524272	0.585167	0.656174	0.745833	0.507827
ZNF324	0.552504	0.557042	0.550439	0.698388	0.56229	0.504482	0.738966	0.781573	0.825391	0.541079	0.556427	0.519663	0.862197	0.532481	0.583133	0.544402	0.76699	0.540917	0.677596	0.695833	0.635236
ZNF671	0.774655	0.606303	0.862939	0.946729	0.613917	0.689605	0.665664	0.703233	0.626685	0.53808	0.888487	0.803371	0.554935	0.729788	0.942771	0.799228	0.970874	0.561083	0.671492	0.616667	0.723069
ZNF416	0.569111	0.551757	0.637061	0.570568	0.580808	0.554555	0.553729	0.736961	0.743073	0.575545	0.553622	0.578652	0.780261	0.642077	0.623494	0.505792	0.514563	0.546958	0.578575	0.525	0.733454
ZNF586	0.612034	0.688569	0.593202	0.643994	0.57688	0.681049	0.539017	0.627586	0.582857	0.691159	0.519676	0.542135	0.575419	0.522712	0.599398	0.635135	0.951456	0.636417	0.746049	0.679167	0.57117
ZNF446	0.67629	0.733553	0.724781	0.561843	0.614478	0.552472	0.651492	0.582974	0.860162	0.641827	0.505224	0.554775	0.675978	0.687423	0.644578	0.631274	0.601942	0.563167	0.575615	0.625	0.690674
ZNF264	0.602197	0.537327	0.6875	0.783396	0.529181	0.522727	0.523997	0.580819	0.551968	0.521573	0.716156	0.595506	0.769088	0.565038	0.761446	0.662162	0.592233	0.575417	0.57691	0.725	0.80124
RPS5	0.509964	0.503529	0.835526	0.697316	0.654321	0.679283	0.810571	0.609052	0.81159	0.704447	0.657574	0.594101	0.854749	0.619115	0.653614	0.5	0.718447	0.59175	0.544861	0.808333	0.631775
FAT1	0.575243	0.812975	0.776316	0.512552	0.785634	0.732389	0.677958	0.625754	0.714555	0.794211	0.727579	0.691011	0.633147	0.506731	0.507229	0.563707	0.980583	0.771083	0.669256	0.616667	0.577422
YTHDC1	0.610118	0.542351	0.726974	0.611083	0.729517	0.570581	0.618827	0.596552	0.543612	0.609885	0.635824	0.594101	0.690875	0.658596	0.620482	0.573359	0.883495	0.5385	0.773742	0.725	0.819323
CHMP2B	0.548033	0.5689	0.780702	0.863251	0.588103	0.771188	0.825412	0.624677	0.514394	0.567939	0.815066	0.591292	0.743017	0.697385	0.939157	0.644788	0.737864	0.550833	0.683212	0.604167	0.75474
SMAP2	0.707971	0.651091	0.599781	0.864578	0.518519	0.544277	0.786497	0.526185	0.528571	0.539343	0.836979	0.752809	0.843575	0.600288	0.865663	0.828185	1	0.5415	0.602132	0.691667	0.550452
PPIE	0.734543	0.525364	0.595395	0.550515	0.667228	0.73017	0.560648	0.520528	0.631482	0.760818	0.603342	0.59691	0.798883	0.649308	0.584337	0.527027	0.679612	0.513583	0.548796	0.779167	0.619272
ZMPSTE24	0.65649	0.776729	0.552632	0.701602	0.801908	0.571985	0.87945	0.832651	0.734555	0.751002	0.528498	0.578652	0.886406	0.608269	0.751205	0.596525	0.514563	0.653333	0.63445	0.583333	0.667941
STARD7	0.706694	0.648474	0.720395	0.621288	0.780022	0.564967	0.90036	0.83847	0.671321	0.692611	0.543581	0.563202	0.783985	0.589692	0.594578	0.559846	0.679612	0.771333	0.731403	0.683333	0.514234
NOA1	0.648058	0.524464	0.539474	0.533116	0.571829	0.651078	0.524408	0.516487	0.810836	0.773096	0.691072	0.668539	0.674115	0.681231	0.509639	0.635135	0.553398	0.50275	0.582022	0.504167	0.609042
REST	0.523378	0.602282	0.513158	0.570824	0.68743	0.529518	0.841307	0.799892	0.547493	0.677729	0.535084	0.651685	0.994413	0.673808	0.656627	0.540541	0.776699	0.672417	0.524381	0.725	0.62852
HAL	0.589295	0.550437	0.690789	0.572558	0.698092	0.662984	0.766937	0.617996	0.704313	0.723764	0.81405	0.587079	0.705773	0.540712	0.510843	0.515444	0.563107	0.6355	0.821529	0.983333	0.585637
SSH1	0.586229	0.555302	0.685307	0.703133	0.683502	0.613319	0.593699	0.754526	0.679892	0.548464	0.722051	0.68118	0.791434	0.775769	0.707831	0.776062	0.592233	0.60525	0.587672	0.658333	0.884784
GSTP1	0.618166	0.701507	0.922149	0.817788	0.80752	0.632108	0.730736	0.547953	0.682049	0.677587	0.756972	0.672753	0.50838	0.932385	0.849398	0.772201	0.543689	0.503	0.515907	0.716667	0.821338
APLP2	0.590445	0.652203	0.802632	0.895091	0.668911	0.589868	0.884722	0.632328	0.599784	0.638071	0.939019	0.648876	0.640596	0.535923	0.808434	0.737452	0.728155	0.551333	0.81625	0.616667	0.633738
FAM234B	0.682678	0.666669	0.557018	0.611899	0.725589	0.651802	0.876466	0.936961	0.585553	0.619701	0.616818	0.525281	0.888268	0.661154	0.685542	0.507722	0.825243	0.522917	0.857076	0.504167	0.636528
SLCO1A2	0.697752	0.852118	0.745066	0.690019	0.744108	0.669323	0.889879	0.847198	0.594771	0.914181	0.573746	0.636236	0.851024	0.743577	0.640964	0.8861	0.737864	0.789	0.811474	0.5125	0.633996
WBP11	0.584185	0.698219	0.58114	0.551026	0.818182	0.580723	0.705916	0.654526	0.632938	0.561279	0.617936	0.522472	0.541899	0.540115	0.604819	0.629344	0.563107	0.690333	0.710469	0.683333	0.680083
EIF3I	0.732754	0.673511	0.551535	0.635677	0.789562	0.565692	0.521219	0.525216	0.682695	0.833886	0.715912	0.63764	0.996276	0.703346	0.577711	0.583012	0.543689	0.630583	0.785159	0.745833	0.62914
NKAIN1	0.614589	0.830894	0.66886	0.749566	0.696128	0.657506	0.914198	0.843157	0.594474	0.871792	0.969184	0.507022	0.608939	0.692615	0.814458	0.714286	0.640777	0.571375	0.502287	0.804167	0.657453
COL16A1	0.762391	0.522876	0.70614	0.501939	0.627385	0.859381	0.646528	0.781789	0.505283	0.697093	0.621148	0.587079	0.540037	0.6305	0.504217	0.737452	0.92233	0.5845	0.57163	0.583333	0.880083
TXLNA	0.698901	0.677303	0.623904	0.514593	0.690797	0.64397	0.58552	0.547845	0.698814	0.752706	0.522197	0.522472	0.657356	0.501423	0.524096	0.889961	0.572816	0.682583	0.733623	0.608333	0.618032
APOB	0.720107	0.950515	0.814693	0.746352	0.503086	0.637541	0.693506	0.69278	0.795418	0.617145	0.823685	0.723315	0.672253	0.806365	0.828916	0.872587	0.533981	0.6965	0.524886	0.966667	0.803565
NCOA1	0.692259	0.752452	0.809211	0.924125	0.625701	0.83688	0.853858	0.896875	0.584313	0.682543	0.781771	0.643258	0.556797	0.656385	0.931928	0.573359	0.76699	0.6215	0.7102	0.858333	0.881633
AGBL5	0.515841	0.517467	0.513158	0.552352	0.606622	0.548714	0.737371	0.596121	0.864043	0.681375	0.683552	0.550562	0.79702	0.570481	0.548795	0.959459	0.834951	0.548	0.674603	0.570833	0.573134
EFR3B	0.728794	0.704924	0.801535	0.724564	0.569585	0.51082	0.701826	0.860453	0.67628	0.812107	0.953411	0.754213	0.988827	0.683154	0.707229	0.648649	0.621359	0.562	0.598097	0.575	0.517076
KIF3C	0.82882	0.596465	0.656798	0.507909	0.783951	0.898089	0.542798	0.505711	0.530728	0.723069	0.88743	0.632022	0.972067	0.795827	0.583735	0.851351	0.84466	0.54225	0.649633	0.941667	0.682459
RAB10	0.583802	0.752516	0.876096	0.670987	0.738496	0.670138	0.657819	0.586369	0.758652	0.76085	0.836084	0.587079	0.836127	0.610462	0.718072	0.548263	0.796117	0.612083	0.702112	0.541667	0.506639
GCKR	0.635667	0.693914	0.623355	0.708031	0.82716	0.694947	0.532073	0.828879	0.817035	0.784222	0.588422	0.601124	0.996276	0.571577	0.801807	0.625483	0.990291	0.6465	0.814282	0.533333	0.508241
HADHA	0.686893	0.773448	0.711623	0.950403	0.507295	0.751585	0.710777	0.648815	0.665876	0.530505	0.647776	0.515449	0.875233	0.662923	0.907831	0.959459	0.621359	0.674833	0.553656	0.695833	0.671971
MAPRE3	0.56068	0.673843	0.836623	0.832891	0.510662	0.541878	0.749408	0.700539	0.533315	0.566361	0.575372	0.570225	0.996276	0.542	0.706627	0.723938	0.815534	0.73825	0.585721	0.541667	0.787548
CAD	0.848365	0.70434	0.794956	0.846107	0.820988	0.758828	0.559851	0.717241	0.92372	0.879083	0.91792	0.657303	0.553073	0.5915	0.879518	0.976834	0.669903	0.88025	0.537698	0.704167	0.529321
CD59	0.725345	0.848389	0.907895	0.861516	0.671156	0.654247	0.718467	0.624569	0.650243	0.786226	0.921579	0.550562	0.709497	0.882769	0.901807	0.945946	0.708738	0.639167	0.815005	0.5875	0.877293
CD82	0.529126	0.529973	0.912281	0.636545	0.720539	0.518879	0.802521	0.882004	0.778544	0.678787	0.640093	0.807584	0.608939	0.781654	0.662048	0.53668	0.883495	0.517667	0.556262	0.508333	0.653061
BCORL1	0.508687	0.501408	0.776316	0.557914	0.806958	0.651847	0.68948	0.660022	0.73558	0.721775	0.573705	0.564607	0.504655	0.688192	0.581325	0.741313	0.563107	0.61625	0.685196	0.670833	0.674658
ATRX	0.694686	0.634104	0.675439	0.53133	0.558361	0.563654	0.802135	0.813039	0.558167	0.586056	0.745955	0.573034	0.772812	0.681769	0.589157	0.501931	0.669903	0.614167	0.66818	0.825	0.794782
AK6	0.585973	0.585519	0.783991	0.549648	0.601571	0.606212	0.663593	0.671983	0.781402	0.639302	0.704265	0.589888	0.968343	0.5115	0.696988	0.708494	0.912621	0.552083	0.60193	0.670833	0.636373
FCN1	0.78513	0.67085	0.900219	0.83381	0.523569	0.579319	0.709156	0.578233	0.763396	0.837452	0.984917	0.730337	0.817505	0.565615	0.883735	0.644788	0.961165	0.693417	0.567393	0.925	0.608628
MYNN	0.539729	0.504353	0.525219	0.579192	0.767677	0.646233	0.534465	0.711422	0.570458	0.588675	0.782421	0.535112	0.631285	0.695615	0.762651	0.581081	0.747573	0.600417	0.777408	0.6	0.728907
MECOM	0.503194	0.82931	0.712719	0.636953	0.774411	0.673578	0.984542	0.975539	0.749164	0.685888	0.850638	0.816011	0.972067	0.897115	0.612048	0.722008	0.621359	0.642583	0.742198	0.583333	0.7721
SCAMP1	0.60258	0.560755	0.766447	0.567915	0.504489	0.532597	0.697865	0.746659	0.538437	0.601269	0.545979	0.66573	0.959032	0.626654	0.750602	0.590734	0.524272	0.510417	0.507516	0.508333	0.786618
PREP	0.561574	0.502736	0.739035	0.513777	0.728956	0.549212	0.702109	0.69806	0.604474	0.533504	0.717945	0.647472	0.780261	0.582615	0.551807	0.638996	0.640777	0.7505	0.669323	0.520833	0.61581
HACE1	0.571283	0.730565	0.637061	0.643535	0.523569	0.709707	0.872827	0.92931	0.611698	0.581132	0.610334	0.675562	0.741155	0.671308	0.727711	0.532819	0.61165	0.513583	0.772431	0.929167	0.85053
SEH1L	0.634262	0.645986	0.799342	0.621339	0.794613	0.574203	0.574293	0.759698	0.54469	0.753874	0.734043	0.571629	0.612663	0.630692	0.554819	0.685328	0.61165	0.8395	0.649432	0.641667	0.544665
WDR47	0.706566	0.568584	0.530702	0.782835	0.534792	0.524176	0.69375	0.679203	0.57283	0.701733	0.5572	0.543539	0.806331	0.799423	0.835542	0.671815	0.553398	0.564667	0.777811	0.691667	0.83813
WDFY1	0.575243	0.575697	0.623904	0.571844	0.765432	0.577282	0.608256	0.558728	0.531914	0.633084	0.593829	0.515449	0.675978	0.578692	0.578916	0.832046	0.825243	0.848833	0.689417	0.608333	0.7938
OVGP1	0.509325	0.601598	0.743421	0.85473	0.504489	0.647139	0.538979	0.847198	0.611752	0.822192	0.738109	0.640449	0.748603	0.617462	0.828313	0.583012	0.76699	0.696583	0.520917	0.5375	0.652131
SLC25A24	0.62417	0.653715	0.619518	0.877079	0.714927	0.584209	0.64303	0.724677	0.574178	0.648581	0.865477	0.507022	0.808194	0.789846	0.927711	0.677606	0.728155	0.695917	0.534739	0.883333	0.612658
MAP3K4	0.630046	0.662417	0.553728	0.577712	0.718294	0.507017	0.708873	0.826724	0.61779	0.659833	0.523742	0.751404	0.839851	0.61875	0.608434	0.743243	0.640777	0.582167	0.820621	0.729167	0.779179
PILRA	0.563235	0.768475	0.525219	0.670783	0.814815	0.793508	0.882845	0.748707	0.606146	0.876969	0.979429	0.859551	0.627561	0.606077	0.662651	0.656371	1	0.706417	0.69626	0.658333	0.585533
IGSF9	0.830097	0.900558	0.998904	0.923615	0.734568	0.703866	0.901633	0.896013	0.681078	0.94729	0.990202	0.740169	0.610801	0.527577	0.758434	0.530888	0.601942	0.5295	0.759584	0.704167	0.856368
ABCB1	0.859862	0.925627	0.990132	0.874732	0.626263	0.743662	0.945345	0.539224	0.525337	0.791434	0.961094	0.667135	0.996276	0.579231	0.837952	0.716216	0.980583	0.60525	0.553807	0.920833	0.923276
ZNF213	0.7256	0.866781	0.5625	0.743188	0.681257	0.524131	0.531533	0.574892	0.868518	0.753937	0.573258	0.530899	0.536313	0.527923	0.542771	0.737452	0.864078	0.515	0.801789	0.741667	0.647326
AKR1B1	0.721385	0.696603	0.585526	0.842841	0.682941	0.671043	0.518081	0.712716	0.50469	0.527728	0.509147	0.782303	0.992551	0.879115	0.868675	0.519305	0.553398	0.511917	0.544021	0.766667	0.538827
CPNE3	0.505876	0.625326	0.551535	0.553016	0.622896	0.61427	0.843338	0.854526	0.631482	0.534135	0.52175	0.553371	0.731844	0.541308	0.641566	0.503861	0.601942	0.617583	0.865332	0.783333	0.773082
RRN3	0.544456	0.716578	0.604167	0.50199	0.741863	0.607479	0.577366	0.570797	0.690458	0.806363	0.556407	0.557584	0.741155	0.5495	0.521687	0.631274	0.728155	0.746833	0.506625	0.825	0.660243
CTTN	0.649591	0.767211	0.567982	0.653332	0.794613	0.609109	0.549923	0.745582	0.887439	0.866742	0.60322	0.768258	0.938547	0.615154	0.553012	0.525097	0.912621	0.701083	0.839454	0.520833	0.518471
WNT11	0.607307	0.838312	0.694079	0.640371	0.734007	0.523542	0.835905	0.821228	0.754555	0.804974	0.646516	0.585674	0.981378	0.563154	0.777711	0.69305	0.951456	0.524	0.917339	0.866667	0.574529
MTIF2	0.801865	0.654099	0.969298	0.575671	0.796296	0.544187	0.72945	0.637931	0.744313	0.91688	0.929263	0.587079	0.690875	0.500654	0.550602	0.747104	0.621359	0.786917	0.630667	0.633333	0.65332
DDHD2	0.692003	0.659108	0.810307	0.68211	0.543771	0.507289	0.681713	0.626401	0.5331	0.508696	0.50374	0.595506	0.817505	0.799231	0.761446	0.528958	0.601942	0.506167	0.725989	0.704167	0.762645
TTC39A	0.638988	0.780537	0.838816	0.720125	0.628507	0.780446	0.712667	0.891056	0.846577	0.663289	0.881901	0.69382	0.936685	0.551038	0.839157	0.592664	0.572816	0.510167	0.818234	0.566667	0.82914
EPS15	0.592105	0.695634	0.851974	0.813195	0.517396	0.673488	0.743326	0.837069	0.542749	0.592715	0.93784	0.671348	0.92365	0.592462	0.90241	0.559846	0.592233	0.543333	0.565644	0.941667	0.867166
ORC1	0.915432	0.902099	1	0.722472	0.930976	0.866307	0.768673	0.650593	0.944474	0.961115	0.992113	0.613764	0.685289	0.599596	0.687952	0.953668	0.640777	0.880083	0.683582	0.604167	0.951072
MGST2	0.556719	0.529049	0.64693	0.740688	0.622896	0.885503	0.51052	0.529957	0.663073	0.569832	0.615335	0.703652	0.793296	0.624	0.761446	0.96139	0.631068	0.619333	0.565409	0.779167	0.629501
CHERP	0.595427	0.712001	0.639254	0.508776	0.772727	0.542829	0.61911	0.708836	0.633693	0.673958	0.680706	0.529494	0.52514	0.537769	0.678916	0.84749	0.834951	0.668667	0.620964	0.85	0.528649
ATG16L1	0.604624	0.742623	0.578947	0.506633	0.631874	0.54885	0.728279	0.668858	0.587008	0.874349	0.576449	0.700843	0.607076	0.581423	0.54759	0.503861	0.708738	0.666083	0.512947	0.770833	0.608008
USP40	0.586995	0.536378	0.5	0.526431	0.517957	0.623687	0.66929	0.584267	0.706469	0.697977	0.715627	0.504213	0.769088	0.559346	0.640361	0.667954	0.543689	0.665167	0.752926	0.604167	0.517644
POMGNT1	0.729177	0.725168	0.712719	0.631442	0.612795	0.724375	0.506507	0.516703	0.78124	0.694821	0.551468	0.508427	0.648045	0.534192	0.61988	0.557915	0.92233	0.697417	0.663001	0.6	0.577215
RAD54L	0.93536	0.938105	0.998904	0.856414	0.955668	0.893879	0.925566	0.864009	0.926739	0.972635	0.995365	0.775281	0.94041	0.693192	0.845181	0.978764	0.660194	0.89775	0.631087	0.6625	0.957892
MAST2	0.512264	0.840424	0.516447	0.893765	0.69248	0.558765	0.52572	0.616379	0.927817	0.882113	0.70396	0.660112	0.56797	0.740731	0.766265	0.735521	0.825243	0.63975	0.895985	0.933333	0.602067
DNAJA1	0.528998	0.77344	0.58443	0.598275	0.836139	0.60671	0.795885	0.80819	0.565984	0.505634	0.74998	0.587079	0.512104	0.550654	0.625904	0.557915	0.834951	0.753333	0.580038	0.7	0.504882
B4GALT1	0.607179	0.714134	0.79057	0.824268	0.677329	0.646279	0.749923	0.557974	0.717035	0.731212	0.559558	0.587079	0.972067	0.743115	0.642771	0.72973	0.932039	0.65475	0.511249	0.629167	0.77985
CHMP5	0.598365	0.715126	0.623904	0.81345	0.789562	0.603903	0.748277	0.70528	0.579623	0.594609	0.610497	0.720506	0.821229	0.594346	0.810241	0.6139	0.932039	0.507417	0.640688	0.7	0.663188
NFX1	0.712315	0.527557	0.516447	0.619757	0.57688	0.62174	0.502701	0.639655	0.504151	0.596534	0.666436	0.549157	0.607076	0.610385	0.566867	0.563707	0.776699	0.572083	0.645581	0.816667	0.754585
AQP6	0.582013	0.640493	0.878289	0.759873	0.575196	0.525263	0.971091	0.992241	0.600539	0.714358	0.576714	0.856742	0.925512	0.675481	0.71988	0.660232	0.728155	0.57725	0.698951	0.620833	0.827693
DIMT1	0.619571	0.701263	0.505482	0.76768	0.736251	0.689469	0.567708	0.639224	0.606307	0.662027	0.560859	0.507022	0.728119	0.649769	0.589759	0.864865	0.68932	0.522583	0.605865	0.595833	0.654198
IPO11	0.652146	0.566972	0.563596	0.655322	0.708193	0.633466	0.502675	0.778772	0.780539	0.571095	0.623181	0.550562	0.564246	0.721615	0.563855	0.501931	0.504854	0.6775	0.501059	0.529167	0.686386
FOLH1	0.61165	0.722207	0.506579	0.577712	0.808081	0.506655	0.723418	0.928664	0.828895	0.655683	0.742662	0.509831	0.932961	0.803846	0.516867	0.621622	0.621359	0.557167	0.9508	0.545833	0.734436
EIF2AK1	0.902785	0.904951	0.941886	0.538524	0.87037	0.69454	0.734311	0.555711	0.720162	0.924186	0.830108	0.780899	0.519553	0.742346	0.659639	0.669884	0.543689	0.836333	0.531813	0.566667	0.809765
NME8	0.583163	0.664781	0.732456	0.717012	0.610831	0.632425	0.940136	0.837069	0.561429	0.508506	0.773803	0.955056	0.629423	0.583096	0.719277	0.57529	0.92233	0.660583	0.627589	0.645833	0.581348
EPDR1	0.730838	0.87769	0.997807	0.677467	0.635241	0.609879	0.557022	0.68125	0.657844	0.605025	0.941662	0.547753	0.651769	0.688577	0.642169	0.606178	0.864078	0.535167	0.515873	0.725	0.913252
SNX10	0.830608	0.60235	0.551535	0.669456	0.936588	0.920364	0.834928	0.882866	0.575472	0.729113	0.855517	0.966292	0.64432	0.629231	0.536145	0.544402	0.961165	0.914917	0.605361	0.633333	0.549109
SEPHS1	0.789729	0.679904	0.503289	0.530564	0.790685	0.564741	0.903884	0.681142	0.709596	0.693779	0.622693	0.585674	0.545624	0.527692	0.536145	0.760618	0.631068	0.696	0.759013	0.529167	0.541875
MRPL28	0.73812	0.835643	0.566886	0.596591	0.78844	0.732389	0.587809	0.675862	0.691267	0.780387	0.723433	0.542135	0.58473	0.560308	0.542169	0.803089	0.757282	0.53975	0.544155	0.754167	0.680393
HBQ1	0.574987	0.512994	0.775219	0.680962	0.621212	0.605306	0.572544	0.794127	0.632668	0.62543	0.586186	0.563202	0.782123	0.782308	0.724096	0.760618	0.504854	0.559833	0.577415	0.541667	0.729269
ITPKC	0.653424	0.534814	0.60307	0.643688	0.688552	0.732026	0.754321	0.677371	0.678113	0.579491	0.650988	0.643258	0.769088	0.648269	0.570482	0.581081	0.621359	0.5395	0.707156	0.666667	0.527461
CEACAM6	0.595938	0.752092	0.802632	0.600776	0.702581	0.83946	0.529475	0.510399	0.740943	0.710633	0.918245	0.837079	0.594041	0.693692	0.754217	0.764479	1	0.67975	0.795366	0.733333	0.745802
FAT2	0.564001	0.901623	0.921053	0.772426	0.691919	0.674846	0.75733	0.821228	0.669784	0.611243	0.948085	0.68118	0.990689	0.872962	0.770482	0.662162	0.951456	0.627167	0.70033	0.654167	0.744769
RBM22	0.540368	0.51417	0.656798	0.644964	0.83165	0.606438	0.637526	0.748491	0.821294	0.569738	0.772339	0.564607	0.683426	0.651769	0.587349	0.750965	0.728155	0.684333	0.550578	0.5625	0.725859
TMED2	0.816173	0.795532	0.615132	0.599653	0.782267	0.512541	0.596811	0.528879	0.598491	0.865448	0.743312	0.698034	0.515829	0.527654	0.58494	0.801158	0.582524	0.690917	0.562786	0.554167	0.5597
ERO1B	0.557997	0.644561	0.817982	0.757067	0.654882	0.526983	0.681533	0.865841	0.546631	0.665499	0.559436	0.546348	0.629423	0.567808	0.859036	0.664093	0.776699	0.723083	0.86777	0.591667	0.886541
ZFAND6	0.502044	0.621785	0.669956	0.848046	0.762065	0.569812	0.765278	0.701832	0.55407	0.609159	0.689284	0.521067	0.620112	0.646	0.915663	0.805019	0.796117	0.533917	0.529257	0.779167	0.714492
HSD17B2	0.512391	0.757325	0.83443	0.969844	0.501122	0.598108	0.582317	0.598384	0.801078	0.611748	0.640926	0.51264	0.672253	0.646308	0.989759	0.735521	0.902913	0.53875	0.502119	0.666667	0.736812
TXLNG	0.542284	0.605455	0.538377	0.761353	0.63468	0.52395	0.544084	0.705172	0.574447	0.574535	0.504716	0.529494	0.849162	0.646346	0.75	0.687259	0.543689	0.758833	0.622982	0.870833	0.709739
PPEF1	0.708355	0.903891	0.686404	0.908511	0.747475	0.939967	0.88143	0.643966	0.761024	0.801045	0.83458	0.588483	0.944134	0.665019	0.792771	0.832046	0.902913	0.759583	0.723063	0.520833	0.553345
LAT2	0.599131	0.764723	0.669956	0.838096	0.767677	0.68381	0.938117	0.871228	0.567116	0.737209	0.96642	0.879213	0.865922	0.521692	0.829518	0.747104	1	0.632583	0.64432	0.629167	0.546629
HUWE1	0.516352	0.560099	0.654605	0.550566	0.634119	0.537305	0.819084	0.799784	0.668086	0.74065	0.531385	0.532303	0.707635	0.621135	0.559036	0.706564	0.786408	0.62525	0.6515	0.65	0.622888
ZW10	0.661983	0.526517	0.724781	0.565313	0.742424	0.523904	0.714712	0.776185	0.679245	0.794559	0.814802	0.605337	0.532588	0.573846	0.536145	0.65444	0.718447	0.745	0.536454	0.591667	0.504624
ALG9	0.706949	0.806686	0.912281	0.533728	0.603255	0.602816	0.52073	0.763578	0.615687	0.640059	0.59513	0.581461	0.880819	0.677577	0.640361	0.679537	0.563107	0.508417	0.593893	0.795833	0.826143
MYBPC2	0.543306	0.521884	0.511513	0.851618	0.525533	0.662532	0.574447	0.519989	0.589407	0.757757	0.605049	0.761236	0.532588	0.533519	0.833133	0.579151	0.980583	0.555292	0.542676	0.595833	0.716817
NOX4	0.658533	0.620069	0.927632	0.906164	0.936027	0.86667	0.624666	0.7	0.971482	0.794559	0.71829	0.505618	0.944134	0.805885	0.722289	0.617761	0.504854	0.832417	0.933565	0.704167	0.560372
ACOX3	0.552121	0.579798	0.726974	0.829625	0.702581	0.834888	0.674511	0.711422	0.632884	0.608749	0.742215	0.688202	0.735568	0.544462	0.71506	0.606178	0.679612	0.74125	0.625757	0.770833	0.668354
MTMR2	0.528232	0.634496	0.600877	0.696857	0.709877	0.583484	0.550231	0.524892	0.699245	0.605656	0.615985	0.537921	0.623836	0.613192	0.693373	0.565637	0.61165	0.655333	0.561928	0.7	0.645828
PPP1R15A	0.788707	0.852966	0.871711	0.549189	0.716611	0.634191	0.65643	0.512823	0.776388	0.897011	0.93345	0.675562	0.722533	0.637538	0.644578	0.534749	0.805825	0.580167	0.742097	0.941667	0.863446
HSD17B14	0.529765	0.631651	0.994518	0.811001	0.673401	0.655288	0.589763	0.751401	0.509057	0.597229	0.813278	0.668539	0.560521	0.546769	0.780723	0.859073	0.737864	0.509458	0.593405	0.854167	0.851925
TRIP6	0.541007	0.541711	0.789474	0.693846	0.843434	0.582896	0.527649	0.62069	0.671482	0.698829	0.757948	0.605337	0.973929	0.9	0.643373	0.718147	0.728155	0.55	0.530519	0.941667	0.763885
ACHE	0.520567	0.603206	0.741228	0.86616	0.704265	0.707262	0.56677	0.790302	0.542102	0.735047	0.743394	0.525281	0.921788	0.583923	0.835542	0.586873	0.961165	0.541083	0.752657	0.6375	0.871196
FTL	0.500128	0.531085	0.557018	0.577559	0.685185	0.781058	0.527675	0.51153	0.595687	0.653947	0.801773	0.710674	0.610801	0.621577	0.611446	0.795367	0.92233	0.635833	0.548493	0.554167	0.579747
SRRT	0.755238	0.848453	0.868421	0.594295	0.942761	0.681818	0.54195	0.529849	0.810027	0.843796	0.866087	0.509831	0.746741	0.675654	0.672289	0.84556	0.708738	0.783667	0.573076	0.5375	0.621958
BAX	0.859479	0.914185	0.9375	0.505409	0.95679	0.814152	0.916178	0.974461	0.880054	0.717767	0.524758	0.525281	0.683426	0.751846	0.574096	0.830116	0.524272	0.713	0.936441	0.65	0.724722
NLK	0.829075	0.753073	0.51864	0.680222	0.705948	0.71025	0.861111	0.655819	0.74965	0.696178	0.624278	0.664326	0.981378	0.523615	0.61506	0.621622	0.650485	0.800417	0.713798	0.591667	0.57675
PIGS	0.69839	0.530789	0.655702	0.935453	0.646465	0.641978	0.806842	0.637608	0.717951	0.58413	0.571794	0.509831	0.670391	0.5825	0.863855	0.810811	0.61165	0.534917	0.563458	0.816667	0.608577
ADAMTS2	0.536025	0.619685	0.754386	0.830646	0.801347	0.914614	0.849138	0.584914	0.721509	0.67986	0.542239	0.577247	0.532588	0.615865	0.835542	0.822394	0.912621	0.910333	0.615836	0.633333	0.670886
TMPRSS11E	0.508176	0.585659	0.798246	0.522043	0.686027	0.780107	0.696463	0.755119	0.587251	0.894628	0.958493	0.655899	0.582868	0.658577	0.658434	0.511583	0.563107	0.557542	0.819932	0.872917	0.840816
ATXN7L3	0.756387	0.811191	0.759868	0.669711	0.864198	0.596885	0.626672	0.586422	0.88593	0.830508	0.804374	0.526685	0.789572	0.609538	0.539759	0.907336	0.660194	0.6665	0.637308	0.6625	0.584242
PGS1	0.812596	0.606395	0.547149	0.521839	0.869809	0.78846	0.678318	0.771121	0.878221	0.504371	0.715546	0.703652	0.668529	0.661923	0.677108	0.833977	0.631068	0.696917	0.575363	0.741667	0.515526
PSMC5	0.711548	0.750324	0.686404	0.577049	0.735129	0.632108	0.74784	0.589332	0.753585	0.803396	0.712131	0.522472	0.52514	0.542308	0.613855	0.747104	0.563107	0.546167	0.643832	0.816667	0.592198
UIMC1	0.668498	0.575717	0.780702	0.526278	0.79349	0.626539	0.636677	0.549461	0.841833	0.571695	0.621026	0.622191	0.878957	0.683538	0.618675	0.662162	0.805825	0.5635	0.641495	0.620833	0.764867
CETP	0.525677	0.621741	0.604167	0.569548	0.801908	0.786355	0.787989	0.593103	0.945121	0.765773	0.923978	0.716292	0.659218	0.622365	0.560241	0.725869	0.990291	0.84825	0.613247	0.745833	0.550555
MMP2	0.751533	0.542015	0.946272	0.619298	0.707071	0.744341	0.531662	0.804957	0.511968	0.584667	0.601065	0.532303	0.698324	0.733731	0.539157	0.683398	0.825243	0.520917	0.510862	0.795833	0.732317
MT3	0.698135	0.629027	0.685307	0.839678	0.785634	0.757606	0.639802	0.836099	0.594501	0.517186	0.575209	0.644663	0.968343	0.512019	0.821084	0.69112	0.76699	0.794458	0.541768	0.591667	0.762284
LPCAT2	0.55327	0.881211	0.782895	0.610419	0.723906	0.695581	0.86376	0.871121	0.575148	0.578449	0.540288	0.630618	0.757914	0.91025	0.611446	0.519305	0.601942	0.580083	0.737019	0.675	0.820253
GNAO1	0.890649	0.631187	0.908991	0.964333	0.760943	0.600281	0.797775	0.895366	0.897951	0.600448	0.615985	0.560393	0.994413	0.901	0.974096	0.633205	0.84466	0.753583	0.647448	0.766667	0.971532
OGFOD1	0.695197	0.61496	0.515351	0.708287	0.791807	0.552223	0.852906	0.620582	0.540701	0.763659	0.622571	0.587079	0.774674	0.740846	0.61506	0.559846	0.572816	0.618	0.681464	0.583333	0.557065
SH3BP2	0.835846	0.693014	0.809211	0.647413	0.590909	0.667263	0.922171	0.501185	0.533531	0.520153	0.704082	0.744382	0.938547	0.517577	0.504819	0.567568	0.747573	0.741	0.71627	0.945833	0.6279
NOP14	0.575498	0.630007	0.718202	0.800388	0.695847	0.520509	0.556829	0.740409	0.564151	0.802639	0.639483	0.678371	0.765363	0.618462	0.760241	0.681467	0.533981	0.754	0.608639	0.545833	0.573134
ADD1	0.822943	0.736546	0.984649	0.95918	0.53367	0.622238	0.653369	0.614116	0.677089	0.734116	0.95276	0.59691	0.79702	0.793615	0.927711	0.683398	0.621359	0.634833	0.574153	0.875	0.909067
L2HGDH	0.729561	0.687061	0.942982	0.502857	0.627946	0.581221	0.923843	0.859052	0.70372	0.893034	0.882226	0.772472	0.668529	0.531115	0.590361	0.602317	0.650485	0.639667	0.773002	0.670833	0.682511
TXNDC16	0.579075	0.533926	0.524123	0.723084	0.549383	0.573841	0.628524	0.848384	0.601671	0.564561	0.643304	0.577247	0.810056	0.533538	0.883735	0.683398	0.61165	0.52075	0.803706	0.829167	0.592043
C14orf166	0.732626	0.65754	0.530702	0.566588	0.776094	0.631248	0.566847	0.614871	0.768518	0.835053	0.689975	0.643258	0.891993	0.623692	0.678313	0.513514	0.776699	0.522	0.630885	0.745833	0.522036
NID2	0.529509	0.620801	0.779605	0.549189	0.78844	0.822664	0.63624	0.814009	0.505229	0.633652	0.606635	0.566011	0.513966	0.752615	0.513253	0.893822	0.699029	0.691	0.521523	0.666667	0.80248
GMCL1	0.722151	0.601666	0.752193	0.665986	0.832211	0.508647	0.535082	0.746121	0.624097	0.8271	0.802667	0.533708	0.808194	0.541346	0.741566	0.505792	0.815534	0.764583	0.537177	0.679167	0.536864
SF3B2	0.692642	0.71615	0.66886	0.599602	0.81257	0.739813	0.731507	0.702047	0.791752	0.746773	0.525774	0.580056	0.636872	0.555692	0.56988	0.656371	0.582524	0.641167	0.624327	0.558333	0.666184
KLHL42	0.665049	0.505441	0.844298	0.61445	0.658249	0.774267	0.80409	0.68319	0.667493	0.52656	0.659078	0.529494	0.908752	0.814577	0.787349	0.666023	0.514563	0.539083	0.64437	0.85	0.883751
GNAS	0.739908	0.716342	0.621711	0.55771	0.684624	0.605895	0.609979	0.546336	0.662534	0.728498	0.592487	0.620787	0.992551	0.579038	0.539157	0.584942	0.718447	0.53175	0.509517	0.595833	0.711341
DNM1L	0.639755	0.606403	0.553728	0.535667	0.768799	0.659363	0.858359	0.664332	0.795364	0.747925	0.810228	0.641854	0.936685	0.706731	0.628916	0.642857	0.650485	0.63075	0.675158	0.654167	0.56156
PTHLH	0.592489	0.742563	0.532895	0.564394	0.675084	0.889986	0.94537	0.602425	0.647062	0.770098	0.969022	0.522472	0.702048	0.659058	0.725904	0.525097	0.533981	0.617333	0.644185	0.866667	0.561664
PHACTR3	0.555825	0.53513	0.538377	0.544545	0.505612	0.618662	0.810725	0.736746	0.966846	0.612095	0.919546	0.728933	0.787709	0.702308	0.53012	0.507722	0.76699	0.57475	0.841119	0.595833	0.85549
ERGIC2	0.56349	0.685109	0.649123	0.569752	0.722222	0.652209	0.50108	0.604418	0.511267	0.860777	0.780876	0.605337	0.67784	0.591115	0.645783	0.513514	0.708738	0.54875	0.629506	0.608333	0.566985
TFAP2C	0.704905	0.630959	0.862939	0.589193	0.724467	0.52567	0.883076	0.738039	0.664205	0.820756	0.9428	0.588483	0.605214	0.513308	0.665663	0.525097	0.640777	0.597042	0.595036	0.5625	0.516042
AURKA	0.945963	0.972971	1	0.845443	0.97138	0.92308	0.736883	0.809159	0.964528	0.950194	0.996463	0.859551	0.60149	0.734923	0.878916	0.936293	0.601942	0.89725	0.623588	0.554167	0.958357
CASS4	0.625575	0.557286	0.544956	0.818859	0.70679	0.519332	0.764943	0.56444	0.74442	0.905186	0.982966	0.813202	0.832402	0.559346	0.843976	0.525097	1	0.559917	0.516277	0.820833	0.716456
PIR	0.643843	0.596393	0.550439	0.550719	0.685185	0.521958	0.552623	0.516056	0.76	0.58877	0.83958	0.507022	0.510242	0.684808	0.559639	0.727799	0.650485	0.657417	0.786269	0.65	0.502971
AAMDC	0.734415	0.67157	0.951754	0.816971	0.814254	0.670817	0.580376	0.640409	0.569704	0.708771	0.906578	0.625	0.992551	0.583577	0.854217	0.696911	0.621359	0.740417	0.745611	0.6125	0.760217
RFX2	0.806975	0.807822	0.883772	0.758445	0.597643	0.518743	0.854681	0.756142	0.507601	0.799293	0.893406	0.532303	0.707635	0.761077	0.787952	0.530888	0.543689	0.546917	0.625723	0.816667	0.868303
METTL2A	0.763669	0.752196	0.777412	0.526074	0.712682	0.503033	0.690741	0.71153	0.777736	0.834454	0.683999	0.698034	0.558659	0.539308	0.524096	0.519305	0.708738	0.6985	0.55194	0.775	0.61674
SULT2B1	0.682933	0.611152	0.973684	0.917747	0.7211	0.759145	0.794509	0.607112	0.550836	0.725121	0.691113	0.720506	0.61825	0.659808	0.998193	0.677606	0.883495	0.62175	0.758811	0.697917	0.899716
ALG6	0.830736	0.786698	0.968202	0.576947	0.919192	0.534363	0.501749	0.545259	0.842264	0.897453	0.855354	0.644663	0.96648	0.739308	0.650602	0.725869	0.61165	0.831667	0.68111	0.570833	0.633996
CNOT3	0.818217	0.845269	0.700658	0.559292	0.842873	0.72845	0.565844	0.672953	0.873315	0.748288	0.776608	0.625	0.530726	0.563692	0.584337	0.772201	0.640777	0.669083	0.630667	0.695833	0.599483
GP6	0.616249	0.502652	0.550439	0.575773	0.592593	0.702237	0.817387	0.525862	0.80566	0.670896	0.840089	0.707865	0.865922	0.600404	0.550904	0.65251	0.796117	0.663083	0.736464	0.575	0.651821
PTPN4	0.523761	0.787371	0.528509	0.522247	0.670034	0.543779	0.957433	0.943642	0.609865	0.577439	0.831633	0.591292	0.554935	0.722692	0.518675	0.608108	0.854369	0.60525	0.837302	0.904167	0.668974
DDX18	0.538579	0.500832	0.578947	0.668691	0.881033	0.685123	0.520525	0.577694	0.527008	0.766026	0.723067	0.542135	0.543762	0.713577	0.584337	0.69112	0.640777	0.835583	0.677832	0.658333	0.695118
KHSRP	0.82371	0.801485	0.690789	0.550975	0.860269	0.665972	0.594264	0.624353	0.77434	0.718524	0.813603	0.542135	0.588454	0.511154	0.605422	0.932432	0.796117	0.674583	0.51093	0.6375	0.616637
GNA11	0.661472	0.511682	0.876096	0.977957	0.590348	0.613274	0.811986	0.932974	0.62566	0.661049	0.782421	0.648876	0.627561	0.729115	0.894578	0.546332	0.912621	0.64375	0.53711	0.620833	0.874089
ASAP3	0.655468	0.506693	0.786184	0.981018	0.829405	0.878984	0.939146	0.807058	0.750458	0.629644	0.867266	0.63764	0.972067	0.586615	0.954217	0.650579	0.524272	0.722167	0.801285	0.720833	0.814777
EDEM2	0.848493	0.844249	0.895833	0.506939	0.866442	0.799574	0.736548	0.703394	0.797305	0.623378	0.730994	0.633427	0.938547	0.532577	0.698193	0.527027	0.660194	0.72325	0.811441	0.616667	0.80961
DNMT3B	0.879663	0.833155	0.930921	0.823094	0.936588	0.933267	0.597852	0.816918	0.875741	0.904807	0.956744	0.588483	0.927374	0.607462	0.907831	0.830116	0.563107	0.92475	0.715379	0.641667	0.930251
REM1	0.835462	0.851218	0.997807	0.867946	0.638328	0.577916	0.650502	0.85361	0.641294	0.872234	0.955891	0.713483	0.61825	0.579423	0.842169	0.513514	0.961165	0.56775	0.53716	0.745833	0.975304
TPX2	0.923224	0.974572	1	0.884631	0.970819	0.918146	0.929861	0.922306	0.883666	0.973109	0.996666	0.844101	0.849162	0.821231	0.89759	0.971042	0.553398	0.927417	0.746166	0.604167	0.960682
PDRG1	0.91211	0.892157	0.703947	0.837636	0.905724	0.790429	0.611445	0.575862	0.91062	0.805448	0.889706	0.574438	0.540037	0.572308	0.910843	0.565637	0.553398	0.77975	0.501547	0.833333	0.630535
EPB41L1	0.538963	0.606315	0.570175	0.629962	0.685185	0.736735	0.906996	0.551078	0.534879	0.512578	0.681885	0.696629	0.86406	0.883308	0.601205	0.911197	0.834951	0.579083	0.748352	0.691667	0.815035
SLC15A1	0.733393	0.643881	0.615132	0.821155	0.748597	0.517928	0.755093	0.596983	0.571752	0.74136	0.950402	0.646067	0.756052	0.698423	0.838554	0.810811	0.76699	0.615	0.65002	0.783333	0.685456
DOCK9	0.55723	0.775845	0.536184	0.588223	0.575758	0.738636	0.518827	0.884698	0.576173	0.75015	0.944914	0.678371	0.549348	0.676731	0.578916	0.689189	0.582524	0.572667	0.86249	0.741667	0.807285
ANKRD10	0.665304	0.538439	0.633772	0.655832	0.585297	0.568453	0.774306	0.667134	0.664367	0.734558	0.699366	0.712079	0.534451	0.6985	0.728916	0.65444	0.757282	0.782833	0.547148	0.804167	0.625833
TGDS	0.705161	0.667934	0.577851	0.829676	0.782828	0.612912	0.554681	0.516272	0.686523	0.788088	0.622713	0.615169	0.919926	0.692077	0.748193	0.561776	0.912621	0.824417	0.599677	0.691667	0.679876
DOCK3	0.531681	0.58125	0.657895	0.781253	0.606622	0.866489	0.909877	0.628502	0.865741	0.730991	0.571632	0.643258	0.944134	0.852615	0.860843	0.666023	0.815534	0.612917	0.690611	0.579167	0.729476
C3orf18	0.766607	0.632435	0.989035	0.870497	0.784512	0.622148	0.87963	0.695151	0.757251	0.512672	0.924221	0.748596	0.824953	0.858	0.881325	0.687259	0.640777	0.753583	0.774751	0.775	0.923844
COQ9	0.656234	0.544832	0.781798	0.893356	0.577441	0.805732	0.840406	0.63222	0.681779	0.817094	0.690585	0.641854	0.947858	0.735231	0.90241	0.996139	0.776699	0.692167	0.676823	0.6	0.749212
TMEM40	0.594149	0.531974	0.953947	0.835595	0.727273	0.736871	0.814236	0.669935	0.579245	0.649623	0.945443	0.742978	0.52514	0.866077	0.843976	0.77027	0.718447	0.617417	0.740281	0.691667	0.714182
KIF9	0.594405	0.69115	0.751096	0.796102	0.547138	0.832534	0.939815	0.601509	0.68027	0.539532	0.928693	0.674157	0.635009	0.837077	0.646386	0.951737	0.805825	0.780417	0.745763	0.620833	0.655076
ARHGAP28	0.700945	0.734557	0.861842	0.906827	0.579125	0.581221	0.722042	0.921552	0.636927	0.76126	0.600211	0.893258	0.599628	0.569577	0.939759	0.617761	0.68932	0.673417	0.797754	0.566667	0.831258
CRLS1	0.808763	0.514883	0.689693	0.742933	0.556678	0.659091	0.609002	0.802155	0.631429	0.713758	0.931966	0.557584	0.800745	0.764962	0.803012	0.611969	0.805825	0.55075	0.602216	0.920833	0.612865
DEFB127	0.576903	0.572553	0.530154	0.666828	0.79826	0.580496	0.763002	0.691918	0.794744	0.697645	0.534312	0.601124	0.581006	0.573865	0.69006	0.629344	1	0.675458	0.657654	0.902083	0.696358
PPP1R13B	0.661344	0.525861	0.512061	0.86019	0.521886	0.61006	0.736857	0.623384	0.577951	0.554998	0.775348	0.581461	0.500931	0.509577	0.712048	0.787645	0.61165	0.525583	0.8599	0.545833	0.502144
ATRN	0.73301	0.56938	0.54386	0.755077	0.60101	0.62174	0.902032	0.800754	0.641024	0.593347	0.662249	0.504213	0.517691	0.599654	0.719277	0.555985	0.796117	0.561917	0.62695	0.608333	0.501834
SMOX	0.564512	0.608011	0.696272	0.945045	0.537037	0.763582	0.794239	0.720474	0.675633	0.826058	0.90735	0.602528	0.793296	0.629769	0.940964	0.664093	0.805825	0.566333	0.695975	0.654167	0.57489
SIGLEC1	0.614716	0.501016	0.638158	0.924992	0.651515	0.688428	0.906533	0.73028	0.803881	0.806552	0.936987	0.786517	0.865922	0.655385	0.906024	0.706564	0.970874	0.564333	0.638754	0.783333	0.697753
FKBP1A	0.796883	0.608207	0.696272	0.77809	0.900673	0.787215	0.757665	0.632651	0.846092	0.546697	0.615538	0.68118	0.858473	0.592423	0.754217	0.515444	0.621359	0.74425	0.651063	0.704167	0.556394
NSFL1C	0.730966	0.608211	0.626096	0.696857	0.817621	0.603812	0.542413	0.506789	0.816873	0.678945	0.689954	0.543539	0.988827	0.695462	0.662651	0.648649	0.669903	0.607667	0.591219	0.658333	0.545234
SLC4A11	0.700179	0.560239	0.872807	0.94627	0.794613	0.658548	0.963632	0.72597	0.721402	0.756494	0.901171	0.90309	0.947858	0.836712	0.956627	0.513514	0.621359	0.803167	0.631961	0.795833	0.821493
C20orf194	0.818344	0.927379	0.926535	0.914634	0.651515	0.510096	0.833899	0.743858	0.627332	0.885712	0.874217	0.678371	0.743017	0.892077	0.933735	0.940154	0.504854	0.615583	0.666028	0.679167	0.928184
ZNF343	0.666198	0.532562	0.705044	0.682621	0.712682	0.64569	0.677225	0.551185	0.795148	0.654294	0.708269	0.509831	0.685289	0.517154	0.685542	0.666023	0.582524	0.7165	0.712487	0.8125	0.716404
EBF4	0.732754	0.557382	0.904605	0.824523	0.534231	0.533548	0.56124	0.604849	0.639407	0.503014	0.636271	0.622191	0.903166	0.724885	0.829518	0.640927	0.718447	0.642333	0.799805	0.629167	0.922914
CPXM1	0.736587	0.605555	0.936404	0.792632	0.795735	0.812251	0.708899	0.81444	0.824474	0.867121	0.762989	0.632022	0.586592	0.767423	0.898795	0.596525	0.543689	0.875417	0.867904	0.570833	0.719607
MAVS	0.524144	0.653163	0.508772	0.825645	0.521324	0.662758	0.64537	0.596552	0.892938	0.509926	0.598097	0.632022	0.504655	0.532	0.640361	0.528958	0.902913	0.571833	0.545669	0.916667	0.678791
LZTS3	0.518906	0.70706	0.542763	0.866823	0.598204	0.505659	0.971373	0.842134	0.742534	0.70208	0.698593	0.570225	0.895717	0.786692	0.935542	0.683398	0.669903	0.691833	0.56097	0.645833	0.627486
F11	0.621742	0.550013	0.662829	0.651367	0.772166	0.56748	0.975566	0.992565	0.83434	0.950099	0.998008	0.521067	0.696462	0.515481	0.683133	0.696911	0.601942	0.6015	0.710687	0.620833	0.584397
XRN2	0.587506	0.639064	0.557018	0.630319	0.837262	0.67376	0.679167	0.555496	0.618949	0.662564	0.601797	0.522472	0.700186	0.583462	0.59759	0.745174	0.640777	0.845083	0.573917	0.575	0.664221
KIZ	0.834313	0.799405	0.910088	0.594091	0.508979	0.701467	0.68161	0.87931	0.854879	0.557807	0.566388	0.54073	0.89013	0.675231	0.728313	0.65444	0.543689	0.530083	0.901399	0.783333	0.631413
DYNLL1	0.748339	0.819568	0.765351	0.709537	0.768799	0.543146	0.578935	0.552371	0.891213	0.655557	0.731726	0.646067	0.858473	0.523462	0.695783	0.602317	0.621359	0.573417	0.693536	0.575	0.531749
TESC	0.6128	0.909636	0.89693	0.930911	0.693603	0.753531	0.63732	0.739224	0.647547	0.748982	0.908488	0.689607	0.968343	0.578115	0.98494	0.874517	0.805825	0.590583	0.895077	0.7625	0.54172
SNX5	0.816811	0.566604	0.697368	0.547964	0.841751	0.78314	0.773997	0.722198	0.590728	0.550863	0.556468	0.608146	0.985102	0.665654	0.621084	0.633205	0.951456	0.816167	0.58678	0.658333	0.553139
RPL6	0.520184	0.633584	0.849781	0.505511	0.641414	0.671496	0.765844	0.713578	0.759623	0.726541	0.634604	0.577247	0.597765	0.713308	0.56988	0.598456	0.825243	0.585417	0.544794	0.741667	0.672953
SIRPG	0.514308	0.680776	0.861842	0.810287	0.717172	0.680053	0.902559	0.717241	0.570189	0.820945	0.605598	0.703652	0.502793	0.521635	0.793976	0.803089	1	0.593667	0.554143	0.741667	0.627641
MAPKAPK5	0.820899	0.630387	0.663377	0.53235	0.806958	0.621061	0.53885	0.592241	0.803235	0.777609	0.616879	0.610955	0.607076	0.610115	0.548193	0.515444	0.650485	0.75675	0.525962	0.6875	0.519814
P2RX7	0.714614	0.597109	0.649123	0.831309	0.635241	0.527028	0.937011	0.676724	0.565229	0.790566	0.948736	0.882022	0.504655	0.731269	0.864458	0.839768	0.650485	0.542083	0.541902	0.7875	0.920279
ESF1	0.617527	0.511278	0.574561	0.613532	0.748036	0.605034	0.541139	0.535991	0.689164	0.682511	0.732824	0.515449	0.512104	0.578115	0.524699	0.76834	0.592233	0.80275	0.651937	0.5875	0.694239
RBBP9	0.628002	0.55955	0.509868	0.527044	0.727834	0.582352	0.755324	0.696552	0.552022	0.565193	0.618871	0.564607	0.884544	0.744462	0.631325	0.73166	0.679612	0.588667	0.5909	0.641667	0.517437
ANAPC5	0.798033	0.619501	0.816886	0.606746	0.753648	0.638944	0.522299	0.6125	0.811429	0.786321	0.776161	0.629213	0.573557	0.730962	0.562651	0.841699	0.650485	0.77075	0.550814	0.683333	0.536037
SLC23A2	0.527976	0.801241	0.787281	0.746658	0.524691	0.63487	0.606044	0.764116	0.612399	0.612316	0.727376	0.712079	0.973929	0.522615	0.734337	0.737452	0.757282	0.533667	0.748285	0.8875	0.97148
SLC8B1	0.767629	0.547744	0.770833	0.856312	0.635802	0.670228	0.618544	0.53028	0.537466	0.692611	0.674689	0.720506	0.996276	0.616692	0.68494	0.760618	0.776699	0.803833	0.623201	0.808333	0.506691
TMEM230	0.561829	0.513226	0.72807	0.625778	0.65881	0.711563	0.780453	0.66444	0.590135	0.633147	0.572364	0.546348	0.595903	0.623654	0.668675	0.832046	0.621359	0.577917	0.679278	0.55	0.710049
DZANK1	0.766352	0.519291	0.502193	0.512297	0.709877	0.558086	0.61929	0.727047	0.703181	0.567434	0.739308	0.558989	0.845438	0.560577	0.55	0.550193	0.543689	0.730708	0.860556	0.516667	0.568277
KDM2B	0.688426	0.733749	0.751096	0.595622	0.843434	0.516117	0.605607	0.550754	0.55973	0.558438	0.556265	0.799157	0.780261	0.704538	0.53253	0.889961	0.728155	0.687167	0.700363	0.879167	0.554172
CFAP61	0.62928	0.67976	0.653509	0.509848	0.634119	0.689605	0.959799	0.608621	0.688086	0.735063	0.837223	0.585674	0.992551	0.584404	0.650602	0.571429	0.854369	0.769583	0.904863	0.58125	0.527977
LHX5	0.855391	0.51387	0.923246	0.738188	0.570146	0.912351	0.593171	0.755927	0.572291	0.756368	0.965241	0.679775	0.679702	0.551654	0.707831	0.781853	0.951456	0.670708	0.612372	0.545833	0.777525
TASP1	0.674757	0.582755	0.675439	0.630524	0.785073	0.65728	0.640612	0.554957	0.645175	0.626456	0.524778	0.606742	0.728119	0.655308	0.508434	0.619691	0.524272	0.785	0.77539	0.6125	0.731284
OAS1	0.720363	0.763162	0.968202	0.750689	0.832772	0.684761	0.878395	0.908621	0.597035	0.77278	0.533621	0.610955	0.878957	0.514808	0.501807	0.550193	0.84466	0.57675	0.625555	0.6625	0.617102
GCN1	0.731221	0.60061	0.73136	0.580876	0.64927	0.522818	0.755993	0.664978	0.852722	0.786699	0.654687	0.509831	0.506518	0.530885	0.595783	0.750965	0.699029	0.716167	0.625269	0.783333	0.553707
RPLP0	0.612289	0.530045	0.583333	0.628993	0.684624	0.699611	0.830376	0.704203	0.765553	0.774579	0.789739	0.646067	0.884544	0.712692	0.626506	0.687259	0.718447	0.520667	0.660277	0.854167	0.514027
PXN	0.578309	0.775288	0.585526	0.789928	0.693603	0.801748	0.508616	0.822091	0.818706	0.548559	0.780998	0.771067	0.815642	0.584115	0.645783	0.747104	0.883495	0.516083	0.670669	0.55	0.792302
SIRT4	0.559402	0.638284	0.707237	0.844117	0.708474	0.607706	0.86106	0.73222	0.718221	0.61623	0.719876	0.685393	0.996276	0.502558	0.824096	0.741313	0.68932	0.750792	0.726241	0.629167	0.750917
RPH3A	0.661216	0.632735	0.520833	0.950709	0.59147	0.522048	0.714275	0.521929	0.615121	0.867721	0.833767	0.764045	0.86406	0.578615	0.909639	0.565637	0.572816	0.535167	0.646994	0.6625	0.63131
KIF16B	0.579842	0.571277	0.625	0.857639	0.699776	0.6341	0.876929	0.803556	0.558706	0.550358	0.576592	0.58427	1	0.6305	0.768675	0.581081	0.563107	0.56525	0.756524	0.745833	0.79473
TRMT6	0.728155	0.732681	0.888158	0.744515	0.927609	0.719124	0.856173	0.786853	0.852884	0.796863	0.873323	0.646067	0.785847	0.665654	0.618072	0.581081	0.543689	0.9025	0.512863	0.520833	0.55195
CHGB	0.718574	0.675035	0.846491	0.97112	0.760382	0.508194	0.978395	0.877694	0.513423	0.629959	0.753496	0.682584	0.985102	0.775462	0.972892	0.920849	0.650485	0.7805	0.542776	0.541667	0.814622
PEBP1	0.563746	0.560219	0.895833	0.678437	0.507856	0.901213	0.925514	0.900539	0.765121	0.685667	0.850557	0.582865	0.994413	0.533885	0.648795	0.965251	0.61165	0.696083	0.747377	0.558333	0.523379
TBX5	0.861139	0.648758	0.623904	0.711884	0.722222	0.6183	0.826235	0.672737	0.615418	0.866963	0.974632	0.710674	0.605214	0.705519	0.685241	0.548263	0.893204	0.598125	0.743123	0.766667	0.539499
BRAP	0.733137	0.514271	0.537281	0.604041	0.819865	0.620473	0.565856	0.507328	0.793315	0.749203	0.602895	0.564607	0.510242	0.703942	0.528916	0.606178	0.543689	0.679333	0.513082	0.5875	0.58016
ERP29	0.721896	0.71411	0.747807	0.696193	0.579686	0.555324	0.801183	0.671875	0.587763	0.654515	0.579397	0.581461	0.757914	0.565923	0.724699	0.752896	0.883495	0.574083	0.55495	0.8625	0.627538
NOS1	0.862672	0.887668	0.76864	0.867078	0.640292	0.773769	0.918699	0.97694	0.774987	0.92021	0.721197	0.526685	0.649907	0.819596	0.901807	0.855212	0.533981	0.774417	0.886434	0.841667	0.763782
FUS	0.638094	0.844157	0.617325	0.672518	0.914703	0.82787	0.661806	0.652478	0.880323	0.781302	0.64363	0.644663	0.908752	0.700154	0.664458	0.893822	0.572816	0.753667	0.562214	0.616667	0.510566
IGBP1	0.604113	0.636768	0.905702	0.543933	0.505051	0.701422	0.661497	0.673491	0.819245	0.717546	0.595374	0.644663	0.575419	0.627673	0.520482	0.65251	0.728155	0.632167	0.798628	0.745833	0.829863
FXYD5	0.637583	0.578406	0.570175	0.911266	0.88945	0.847745	0.893287	0.771336	0.545229	0.545592	0.752988	0.668539	0.662942	0.725154	0.939759	0.828185	0.582524	0.77825	0.8864	0.704167	0.808112
ZNF302	0.512136	0.50086	0.752193	0.644658	0.531425	0.527255	0.572582	0.545474	0.737736	0.582615	0.68219	0.63764	0.662942	0.539423	0.70241	0.644788	0.825243	0.567458	0.700094	0.629167	0.889073
GRAMD1A	0.558252	0.940902	0.869518	0.884121	0.564534	0.693408	0.939738	0.776509	0.860323	0.735315	0.784007	0.580056	0.502793	0.784154	0.953614	0.905405	0.533981	0.68725	0.907755	0.833333	0.573857
FXYD3	0.740291	0.656175	0.971491	0.793346	0.700337	0.801929	0.71866	0.775216	0.607224	0.502162	0.889219	0.942416	0.506518	0.675365	0.738554	0.704633	0.660194	0.652458	0.517874	0.69375	0.638388
HEPH	0.842872	0.676975	0.982456	0.833759	0.55275	0.606166	0.557999	0.940948	0.602534	0.597576	0.802545	0.599719	0.947858	0.824269	0.86506	0.662162	0.650485	0.540333	0.618577	0.933333	0.8589
CDIP1	0.863311	0.813479	0.794956	0.906317	0.585859	0.64655	0.783488	0.64278	0.591536	0.582363	0.816367	0.696629	0.741155	0.847462	0.920482	0.837838	0.640777	0.755083	0.666095	0.654167	0.930974
CMTM1	0.809913	0.635264	0.777412	0.607766	0.781987	0.76494	0.659761	0.571875	0.662318	0.859956	0.565981	0.669944	0.726257	0.639423	0.756627	0.959459	0.553398	0.8815	0.635627	0.85	0.647895
KCNH4	0.609351	0.755405	0.640351	0.750638	0.647306	0.573343	0.818377	0.516002	0.794933	0.728735	0.529291	0.772472	0.724395	0.839288	0.849398	0.841699	0.650485	0.734417	0.690964	0.829167	0.688504
GANAB	0.787046	0.738882	0.616228	0.550822	0.75982	0.78649	0.592335	0.706681	0.591105	0.782628	0.738841	0.56882	0.510242	0.5325	0.509639	0.80695	0.504854	0.748	0.556396	0.691667	0.560424
GMIP	0.678845	0.87415	0.993421	0.791458	0.712682	0.621604	0.911008	0.869935	0.60938	0.555061	0.821327	0.735955	0.962756	0.517808	0.608434	0.969112	1	0.644917	0.565443	0.7875	0.946164
RBM41	0.648952	0.551237	0.821272	0.552301	0.736813	0.669323	0.527701	0.560022	0.710728	0.775621	0.556671	0.668539	0.674115	0.662692	0.504819	0.638996	0.563107	0.642583	0.762056	0.758333	0.619013
BIRC5	0.896014	0.95716	1	0.84973	0.991582	0.930913	0.929218	0.92931	0.973585	0.964429	0.99626	0.804775	0.919926	0.867038	0.740964	0.907336	0.699029	0.862917	0.704331	0.504167	0.96528
LAG3	0.538579	0.738138	0.519737	0.85371	0.813973	0.777979	0.887603	0.553825	0.741294	0.717546	0.592569	0.735955	0.945996	0.666962	0.840361	0.84556	0.980583	0.516833	0.588495	0.683333	0.691398
MLF2	0.807997	0.873738	0.549342	0.516838	0.82716	0.676566	0.74375	0.520151	0.700485	0.763785	0.896048	0.523876	0.532588	0.509462	0.513253	0.832046	0.864078	0.501417	0.613499	0.725	0.669026
OTUB2	0.735948	0.815191	0.869518	0.862996	0.731762	0.537305	0.78341	0.510022	0.899461	0.853896	0.841268	0.692416	0.782123	0.700423	0.892771	0.563707	0.737864	0.641792	0.598736	0.670833	0.82573
DDX24	0.777466	0.647242	0.891447	0.644862	0.69248	0.632878	0.82428	0.822845	0.506577	0.548812	0.787503	0.533708	0.616387	0.766231	0.693373	0.675676	0.815534	0.520917	0.572807	0.570833	0.807078
ZBTB25	0.623403	0.540587	0.510965	0.594295	0.647587	0.742847	0.623225	0.621552	0.523019	0.77671	0.527279	0.672753	0.949721	0.528154	0.518675	0.725869	0.990291	0.68	0.72387	0.8375	0.724619
NECAP1	0.573071	0.651851	0.642544	0.805541	0.537037	0.597428	0.518107	0.673276	0.548194	0.688192	0.554517	0.619382	0.918063	0.586654	0.868072	0.534749	0.669903	0.564083	0.637779	0.604167	0.74947
ARHGAP4	0.560935	0.616729	0.913377	0.522553	0.682941	0.736871	0.77338	0.525808	0.732938	0.579964	0.698187	0.83427	0.862197	0.598231	0.522892	0.797297	0.990291	0.737333	0.617484	0.675	0.598502
ANKRD24	0.675652	0.526729	0.599781	0.761761	0.728395	0.635322	0.503807	0.536099	0.662318	0.530789	0.769859	0.536517	0.828678	0.682212	0.639157	0.772201	0.854369	0.610583	0.74013	0.625	0.844588
DHX32	0.724323	0.599097	0.780702	0.780692	0.571829	0.640393	0.568699	0.649569	0.593396	0.79055	0.509228	0.595506	0.970205	0.617731	0.863253	0.542471	0.543689	0.500333	0.769421	0.608333	0.614518
RCOR1	0.536408	0.596097	0.880482	0.754006	0.776094	0.524402	0.58215	0.761853	0.576604	0.607929	0.609277	0.731742	0.52514	0.503115	0.761446	0.702703	0.533981	0.609333	0.548191	0.820833	0.516714
GPATCH2L	0.665815	0.720143	0.653509	0.617665	0.570707	0.628441	0.64964	0.686853	0.686739	0.603604	0.604887	0.692416	0.625698	0.724115	0.725904	0.629344	0.61165	0.563833	0.778686	0.791667	0.835701
LTBP4	0.948774	0.946119	1	0.937596	0.680696	0.634281	0.778549	0.865517	0.749488	0.939052	0.943857	0.509831	0.638734	0.6745	0.922892	0.507722	0.825243	0.762333	0.744821	0.820833	0.987548
BLVRB	0.538579	0.641729	0.72807	0.811052	0.547699	0.722112	0.537269	0.552047	0.540431	0.514093	0.626311	0.578652	0.960894	0.630077	0.801807	0.602317	0.660194	0.790167	0.648406	0.575	0.55846
SLC9A1	0.649847	0.684689	0.782895	0.942239	0.575196	0.656193	0.81911	0.686207	0.608679	0.602153	0.698268	0.688202	0.73743	0.756077	0.837349	0.889961	0.893204	0.576333	0.669559	0.833333	0.61457
SPTLC1	0.615738	0.548457	0.576754	0.681498	0.742985	0.514216	0.786626	0.670797	0.570782	0.573367	0.552281	0.650281	0.56797	0.687692	0.71747	0.65444	0.572816	0.66275	0.537295	0.583333	0.781917
PAPOLA	0.566173	0.620045	0.685307	0.602357	0.810325	0.605985	0.708899	0.720151	0.605391	0.774895	0.66603	0.504213	0.549348	0.585038	0.614458	0.53861	0.757282	0.737667	0.759248	0.741667	0.563059
CCNK	0.574859	0.642945	0.843202	0.72038	0.819304	0.62826	0.596695	0.626293	0.616065	0.656409	0.607509	0.658708	0.519553	0.547615	0.703012	0.822394	0.563107	0.718708	0.710435	0.741667	0.509171
PCBP4	0.68255	0.519904	0.73136	0.71691	0.535915	0.547763	0.776183	0.607004	0.896173	0.639996	0.807749	0.558989	0.990689	0.531615	0.733735	0.559846	0.737864	0.522167	0.740382	0.641667	0.624645
RGS1	0.788707	0.64769	0.630482	0.727829	0.888328	0.628577	0.940021	0.917026	0.622534	0.666667	0.553012	0.692416	0.707635	0.566385	0.828313	0.546332	0.543689	0.61675	0.500017	0.733333	0.505916
YPEL3	0.665304	0.535934	0.791667	0.775232	0.525253	0.692186	0.646451	0.623384	0.673315	0.600385	0.878161	0.669944	0.90689	0.609808	0.616265	0.521236	0.708738	0.765583	0.712672	0.829167	0.773444
MRPS33	0.689704	0.683608	0.555921	0.597969	0.685185	0.649402	0.707202	0.583082	0.661887	0.836821	0.80848	0.712079	0.55121	0.688808	0.610241	0.8861	0.553398	0.513667	0.725451	0.9	0.542185
NDUFB2	0.708355	0.788679	0.514254	0.742219	0.523008	0.68381	0.833282	0.651401	0.579461	0.671433	0.504716	0.571629	0.512104	0.585615	0.723494	0.920849	0.524272	0.583917	0.560398	0.775	0.650891
NUDC	0.703117	0.757953	0.565789	0.596796	0.745791	0.729401	0.604347	0.60625	0.542857	0.715242	0.510489	0.580056	0.994413	0.504769	0.551205	0.540541	0.524272	0.609	0.555488	0.725	0.535779
MAEA	0.667987	0.696971	0.507675	0.778243	0.552189	0.522954	0.726312	0.65	0.750997	0.796074	0.558663	0.539326	0.731844	0.552423	0.712651	0.555985	0.68932	0.576667	0.602906	0.570833	0.520847
ICAM1	0.533853	0.584327	0.552632	0.55174	0.823232	0.726231	0.821451	0.503017	0.587062	0.661869	0.949833	0.804775	0.787709	0.534115	0.56747	0.606178	0.912621	0.73325	0.841438	0.520833	0.571584
STRN4	0.81975	0.821385	0.655702	0.541535	0.783389	0.585295	0.613323	0.512069	0.889218	0.701891	0.670339	0.587079	0.566108	0.5955	0.611446	0.814672	0.796117	0.63325	0.833064	0.733333	0.692069
IRAK3	0.80838	0.836695	0.821272	0.755791	0.581369	0.508013	0.714378	0.71778	0.723019	0.741628	0.949183	0.644663	0.540037	0.841096	0.825301	0.696911	0.728155	0.514917	0.654375	0.754167	0.840868
LYZ	0.509325	0.655203	0.723684	0.500153	0.502806	0.691507	0.831687	0.696659	0.672938	0.818799	0.927352	0.640449	0.50838	0.508077	0.550602	0.673745	1	0.547917	0.562113	0.841667	0.525394
SI	0.509453	0.558714	0.658443	0.933054	0.598204	0.530243	0.636163	0.655765	0.53965	0.612126	0.647634	0.901685	0.562384	0.509577	0.975301	0.741313	0.961165	0.505833	0.517706	0.5	0.678688
MUL1	0.551226	0.516815	0.838816	0.96367	0.593715	0.508421	0.831919	0.812608	0.548086	0.553956	0.816489	0.557584	0.592179	0.763	0.943976	0.918919	0.796117	0.614417	0.660277	0.5375	0.794368
TFAP4	0.900102	0.758237	0.6875	0.87958	0.867565	0.706356	0.639995	0.748168	0.82442	0.917969	0.96642	0.536517	0.554935	0.742923	0.910241	0.976834	0.737864	0.866583	0.625706	0.620833	0.623456
PDCD7	0.516479	0.68026	0.73136	0.520767	0.657127	0.549393	0.521618	0.581789	0.773962	0.58735	0.604236	0.518258	0.541899	0.788231	0.581325	0.581081	0.699029	0.50875	0.583047	0.629167	0.824541
SPG21	0.763924	0.743531	0.560307	0.592458	0.848485	0.741851	0.69195	0.667134	0.584906	0.609286	0.521384	0.654494	0.783985	0.609385	0.522289	0.764479	0.757282	0.683333	0.560634	0.545833	0.564454
FETUB	0.50396	0.768119	0.860746	0.63606	0.614198	0.63247	0.902392	0.885399	0.79752	0.671117	0.874705	0.717697	0.500931	0.512404	0.978313	0.689189	0.951456	0.541	0.776012	0.516667	0.77272
DNAJB11	0.884006	0.850694	0.992325	0.520206	0.914141	0.863817	0.574434	0.529741	0.937844	0.894454	0.957029	0.738764	0.573557	0.659577	0.519277	0.837838	0.572816	0.74775	0.733286	0.604167	0.785017
P3H2	0.712443	0.913809	0.651316	0.912389	0.565657	0.825516	0.505658	0.828664	0.898275	0.920715	0.760672	0.685393	0.992551	0.683731	0.962048	0.864865	0.640777	0.764833	0.712806	0.683333	0.854301
THPO	0.736203	0.616493	0.980263	0.661496	0.501403	0.500091	0.528537	0.767403	0.590674	0.717072	0.590536	0.69382	0.959032	0.744115	0.681928	0.637066	0.708738	0.565958	0.604907	0.925	0.815965
CHRD	0.840572	0.60089	0.997807	0.697622	0.613917	0.590864	0.584298	0.7625	0.572776	0.665562	0.717904	0.683989	0.929236	0.697731	0.739157	0.546332	0.592233	0.537083	0.605882	0.929167	0.83844
FLT3LG	0.508304	0.649194	0.508772	0.739718	0.590909	0.684308	0.807999	0.609537	0.744367	0.517265	0.65422	0.554775	0.506518	0.514135	0.610843	0.96332	0.902913	0.538375	0.632449	0.975	0.711031
RAB11FIP3	0.6593	0.811475	0.894737	0.559955	0.547699	0.54464	0.606944	0.754418	0.761078	0.530095	0.780429	0.682584	0.521415	0.705654	0.619277	0.805019	0.854369	0.501417	0.572135	0.766667	0.667734
GNPTG	0.599004	0.686697	0.650219	0.780182	0.562851	0.627083	0.591204	0.758728	0.65407	0.659786	0.845435	0.550562	0.970205	0.517423	0.725904	0.660232	0.84466	0.607917	0.70534	0.525	0.579282
ZNF268	0.500894	0.617093	0.736842	0.650117	0.543771	0.543463	0.801132	0.614332	0.584097	0.591832	0.720994	0.610955	0.521415	0.678731	0.700602	0.660232	0.660194	0.521583	0.69431	0.566667	0.725497
GOLGA3	0.516479	0.715758	0.674342	0.730534	0.536476	0.517702	0.642927	0.579203	0.897089	0.835369	0.503984	0.63764	0.757914	0.595346	0.685542	0.84749	0.68932	0.6035	0.509786	0.958333	0.64371
PABPC4	0.680634	0.518151	0.524123	0.663231	0.500561	0.504165	0.774923	0.735668	0.642965	0.84307	0.639727	0.658708	0.670391	0.692269	0.684337	0.685328	0.582524	0.5465	0.775659	0.65	0.570292
CD209	0.740164	0.862836	0.721491	0.973467	0.617284	0.550933	0.681636	0.658244	0.644906	0.563646	0.664769	0.561798	0.757914	0.517846	0.945783	0.542471	0.941748	0.641083	0.543432	0.758333	0.594368
CERS4	0.732371	0.742491	0.536184	0.830238	0.554433	0.665384	0.577984	0.591595	0.528194	0.56614	0.641312	0.835674	0.886406	0.805923	0.79759	0.743243	0.669903	0.76	0.61856	0.754167	0.598243
MCOLN1	0.748212	0.594097	0.5	0.896673	0.716611	0.61418	0.582639	0.533297	0.745606	0.769498	0.945768	0.845506	0.804469	0.549115	0.824699	0.938224	0.941748	0.507083	0.680993	0.75625	0.558409
USP48	0.527721	0.548997	0.64364	0.594959	0.66835	0.601231	0.559259	0.725108	0.632183	0.79074	0.50744	0.539326	0.929236	0.550577	0.686747	0.727799	0.68932	0.618833	0.646708	0.770833	0.648463
EFNB1	0.513286	0.838876	0.747807	0.574702	0.847363	0.86341	0.727058	0.778233	0.561887	0.796957	0.658021	0.713483	0.849162	0.952385	0.565663	0.527027	0.980583	0.697167	0.81514	0.641667	0.687368
PDPR	0.603219	0.744699	0.765351	0.668385	0.501122	0.596478	0.617258	0.514655	0.766253	0.580532	0.564843	0.587079	0.698324	0.670885	0.678313	0.555985	0.592233	0.592917	0.731571	0.9	0.81953
AARS	0.654573	0.615892	0.620614	0.702266	0.656004	0.783321	0.753987	0.629957	0.658706	0.804217	0.724124	0.644663	0.52514	0.566846	0.731928	0.586873	0.737864	0.669417	0.682035	0.679167	0.519039
GLG1	0.529254	0.756269	0.906798	0.555669	0.648148	0.769558	0.654938	0.665302	0.678383	0.666288	0.516993	0.59691	0.767225	0.674077	0.584337	0.567568	0.514563	0.642	0.516243	0.725	0.793748
KIF4A	0.926418	0.977988	1	0.806358	0.953423	0.912622	0.932819	0.835022	0.97062	0.980621	0.997032	0.872191	0.985102	0.844923	0.761446	0.96332	0.563107	0.913333	0.757113	0.604167	0.947249
TNRC6A	0.532703	0.595953	0.696272	0.637157	0.517957	0.660721	0.596914	0.582112	0.525121	0.716125	0.543195	0.616573	0.513966	0.643962	0.603012	0.747104	0.514563	0.57275	0.650289	0.929167	0.85146
PLEKHG2	0.559658	0.505097	0.637061	0.53332	0.828283	0.793644	0.906816	0.619935	0.861887	0.759429	0.583625	0.742978	0.67784	0.682712	0.542771	0.762548	0.84466	0.68875	0.814097	0.9	0.597417
DLL3	0.75511	0.624578	0.994518	0.672875	0.778058	0.824113	0.516705	0.830442	0.585526	0.881908	0.961399	0.564607	0.823091	0.74725	0.762651	0.747104	0.92233	0.600208	0.711831	0.74375	0.677189
NAT14	0.817067	0.905663	0.726974	0.649454	0.886644	0.84512	0.534491	0.731034	0.797251	0.706025	0.585983	0.582865	0.990689	0.524577	0.506627	0.554054	0.718447	0.575667	0.642773	0.558333	0.547249
PITPNM2	0.767374	0.733433	0.685307	0.831615	0.639169	0.682905	0.609555	0.720797	0.656658	0.697756	0.903407	0.789326	0.979516	0.784404	0.73253	0.683398	0.572816	0.621583	0.799099	0.85	0.848411
EXOC1	0.624553	0.630439	0.648026	0.635983	0.631313	0.623778	0.513014	0.58944	0.691429	0.701891	0.548134	0.634831	0.64432	0.590885	0.594578	0.662162	0.524272	0.66325	0.551554	0.666667	0.718574
RBM27	0.578436	0.564603	0.617325	0.521686	0.826038	0.530741	0.552855	0.561207	0.537358	0.680081	0.622083	0.575843	0.569832	0.598346	0.643373	0.65444	0.912621	0.681167	0.569293	0.670833	0.774684
POU4F3	0.593766	0.57743	0.524123	0.552607	0.782267	0.617892	0.566384	0.521067	0.662372	0.662406	0.529657	0.526685	0.687151	0.568769	0.677711	0.698842	0.679612	0.588292	0.558902	0.6875	0.571945
OSBPL8	0.585207	0.617733	0.663377	0.553526	0.714366	0.590049	0.767078	0.734644	0.604367	0.521415	0.599764	0.720506	0.646182	0.679538	0.661446	0.515444	0.747573	0.609083	0.538472	0.945833	0.82294
DTX2	0.721385	0.83127	0.960526	0.645321	0.851291	0.522999	0.937449	0.878772	0.797736	0.860556	0.835231	0.630618	0.620112	0.546654	0.855422	0.749035	0.543689	0.67675	0.783831	0.5625	0.772255
NLRC4	0.526955	0.512994	0.585526	0.807123	0.663861	0.683946	0.905015	0.638362	0.710782	0.953161	0.993739	0.876404	0.845438	0.545808	0.777108	0.650579	1	0.74875	0.663724	0.6	0.592715
PUS7	0.868932	0.71789	0.847588	0.90198	0.926487	0.688247	0.777521	0.595582	0.797574	0.942019	0.946337	0.59691	0.556797	0.657212	0.868072	0.861004	0.582524	0.90325	0.754876	0.583333	0.592043
LAMB4	0.588401	0.675083	0.651316	0.610266	0.838384	0.739813	0.947274	0.847091	0.788571	0.61462	0.638771	0.51264	0.515829	0.593	0.75241	0.681467	0.990291	0.569083	0.743173	0.645833	0.759959
NRCAM	0.698135	0.540999	0.557018	0.572354	0.596521	0.545273	0.634516	0.579418	0.632561	0.616766	0.741117	0.535112	0.769088	0.521481	0.648795	0.507722	0.631068	0.689667	0.945352	0.870833	0.685714
LAMB1	0.500255	0.608827	0.782895	0.507552	0.723345	0.868571	0.775746	0.735237	0.621617	0.522899	0.604439	0.625	0.610801	0.724769	0.562048	0.675676	0.84466	0.752333	0.565947	0.5125	0.576699
SLC26A4	0.639244	0.878483	0.890351	0.805797	0.654882	0.673533	0.777919	0.8875	0.520728	0.555598	0.744329	0.766854	0.649907	0.501346	0.922289	0.750965	0.592233	0.620625	0.920635	0.502083	0.885198
SLC26A3	0.759453	0.735781	0.718202	0.992499	0.628507	0.53649	0.642297	0.525	0.519784	0.76874	0.731035	0.747191	0.608939	0.726846	0.995783	0.76834	0.679612	0.583583	0.719835	0.5625	0.74575
DLD	0.598748	0.573809	0.538377	0.830136	0.544893	0.737776	0.927546	0.614547	0.580485	0.613105	0.635011	0.532303	0.944134	0.678846	0.850602	0.949807	0.504854	0.527833	0.718489	0.745833	0.582072
WDR7	0.738886	0.583687	0.685307	0.939535	0.593154	0.713917	0.715869	0.800431	0.727817	0.624183	0.846736	0.69382	0.86406	0.748231	0.95	0.583012	0.660194	0.542167	0.712503	0.820833	0.798037
TXNL1	0.577414	0.649914	0.577851	0.749668	0.55275	0.797447	0.697016	0.757651	0.689057	0.591611	0.565127	0.580056	0.545624	0.581962	0.860241	0.741313	0.786408	0.662833	0.872343	0.85	0.611832
IL5RA	0.800588	0.638868	0.751096	0.922849	0.736251	0.53803	0.870692	0.785991	0.770135	0.869015	0.953614	0.547753	0.675978	0.547077	0.961446	0.895753	0.902913	0.68525	0.781847	0.966667	0.59597
ABCC6	0.563746	0.789215	0.569079	0.818451	0.684063	0.68132	0.550977	0.637823	0.707547	0.696399	0.992032	0.626404	0.729981	0.695231	0.538554	0.756757	0.533981	0.50675	0.762981	0.891667	0.601395
CMTM6	0.750383	0.591136	0.615132	0.513318	0.835578	0.585703	0.765561	0.565517	0.843774	0.509232	0.739247	0.522472	0.89013	0.520577	0.664458	0.619691	1	0.818833	0.761905	0.5125	0.530819
ITGA6	0.525549	0.841464	0.601974	0.643892	0.683502	0.870654	0.532999	0.700647	0.89434	0.702964	0.811001	0.855337	0.973929	0.753115	0.569277	0.700772	0.61165	0.7805	0.831719	0.5125	0.709274
RAPGEF4	0.651252	0.653947	0.902412	0.512961	0.603816	0.61255	0.717927	0.953448	0.712615	0.940978	0.967762	0.578652	0.785847	0.520231	0.527711	0.608108	0.621359	0.521917	0.653619	0.520833	0.936089
MAP3K20	0.846576	0.87305	0.987939	0.583478	0.674523	0.56207	0.728344	0.619612	0.550997	0.763406	0.81092	0.509831	0.731844	0.855615	0.711446	0.544402	0.533981	0.525583	0.539548	0.695833	0.982123
SMPX	0.618038	0.60509	0.855263	0.654199	0.517677	0.71686	0.808256	0.700593	0.712022	0.709513	0.660074	0.73736	0.804469	0.660038	0.844578	0.555985	0.61165	0.641	0.720709	0.775	0.705761
FH	0.576137	0.790699	0.85307	0.830901	0.642536	0.689832	0.924203	0.77306	0.504313	0.840703	0.757866	0.591292	0.981378	0.529308	0.838554	0.944015	0.553398	0.514	0.706786	0.616667	0.700904
SEL1L3	0.527466	0.538471	0.769737	0.56766	0.538721	0.690963	0.873251	0.896875	0.504798	0.8366	0.653427	0.654494	0.821229	0.618923	0.524096	0.644788	0.980583	0.646583	0.781813	0.6375	0.918419
TF	0.586868	0.93166	0.502193	0.81391	0.712121	0.898723	0.665535	0.679418	0.796765	0.63755	0.627876	0.617978	0.562384	0.639769	0.862651	0.793436	0.669903	0.672833	0.797215	0.920833	0.726427
CDV3	0.622126	0.555354	0.538377	0.531789	0.661616	0.67222	0.701132	0.690086	0.537305	0.547044	0.588097	0.714888	0.901304	0.517885	0.56988	0.523166	0.941748	0.577083	0.758138	0.8125	0.62976
MYO15A	0.633112	0.506129	0.878289	0.673079	0.51908	0.669957	0.635288	0.571013	0.595633	0.503109	0.826388	0.619382	0.882682	0.734077	0.649398	0.586873	0.572816	0.53775	0.60573	0.791667	0.767399
ALKBH5	0.601686	0.552913	0.819079	0.84927	0.608305	0.531737	0.534645	0.707651	0.603612	0.550642	0.574071	0.526685	0.543762	0.691615	0.880723	0.554054	0.543689	0.55275	0.615416	0.591667	0.75412
APOH	0.601175	0.513022	0.701206	0.735534	0.715769	0.589098	0.732613	0.810129	0.831105	0.707351	0.983495	0.650281	0.746741	0.5315	0.873494	0.739382	0.679612	0.503333	0.619687	0.941667	0.534901
NLRP1	0.699668	0.8616	0.640351	0.758904	0.663861	0.752354	0.852546	0.75431	0.624852	0.611022	0.763111	0.683989	0.703911	0.736731	0.750602	0.750965	0.961165	0.527417	0.5095	0.933333	0.840248
PITPNM3	0.765713	0.717202	0.683114	0.936014	0.551066	0.640891	0.917798	0.892134	0.94027	0.593946	0.585332	0.630618	0.977654	0.886538	0.965663	0.77027	0.883495	0.73	0.675192	0.645833	0.76993
SPAG7	0.585079	0.507561	0.91886	0.860904	0.50954	0.640846	0.748997	0.63028	0.658491	0.541773	0.783112	0.754213	0.713222	0.611269	0.892169	0.843629	0.815534	0.773583	0.510442	0.6875	0.724309
ORC6	0.923352	0.918186	1	0.936014	0.969136	0.929645	0.848328	0.903233	0.95062	0.982925	0.996219	0.685393	0.962756	0.704385	0.933735	0.978764	0.825243	0.919083	0.787261	0.566667	0.945544
ZFHX4	0.799693	0.76373	0.870614	0.653485	0.555556	0.606483	0.657163	0.520259	0.609057	0.659123	0.696357	0.505618	0.60149	0.607538	0.810241	0.606178	0.708738	0.512417	0.820235	0.504167	0.773289
SLC17A6	0.59977	0.599273	0.54989	0.679074	0.713805	0.548307	0.574781	0.695528	0.717844	0.701465	0.651842	0.566011	0.582868	0.560096	0.649096	0.642857	0.92233	0.61325	0.565005	0.508333	0.682098
CPA1	0.550843	0.984717	0.941886	0.637616	0.80303	0.638039	0.873058	0.919181	0.584933	0.796673	0.825067	0.594101	0.761639	0.824288	0.757831	0.681467	0.553398	0.718708	0.582829	0.804167	0.85549
ZC3HC1	0.809913	0.616873	0.54057	0.553067	0.725589	0.689967	0.859002	0.867672	0.800108	0.818436	0.715221	0.522472	0.582868	0.543462	0.542169	0.640927	0.708738	0.653083	0.580256	0.7125	0.525549
ESR1	0.859479	0.666477	0.987939	0.897643	0.58642	0.588238	0.739288	0.813147	0.939245	0.531452	0.844622	0.72191	0.925512	0.603692	0.912651	0.619691	0.718447	0.696667	0.533697	0.825	0.725342
RGS17	0.643843	0.634956	0.537281	0.509797	0.50954	0.505569	0.692052	0.897845	0.778275	0.945712	0.827913	0.575843	0.994413	0.646769	0.644578	0.913127	0.572816	0.623417	0.824892	0.75	0.729786
ANGPT2	0.570133	0.597977	0.780702	0.791152	0.90404	0.838827	0.935057	0.692672	0.769164	0.621627	0.547402	0.543539	0.986965	0.577692	0.766265	0.803089	0.708738	0.9005	0.659167	0.554167	0.520331
TMEM101	0.751533	0.531414	0.711623	0.590162	0.731762	0.535811	0.833282	0.751078	0.904636	0.679639	0.511342	0.679775	0.791434	0.621115	0.522289	0.681467	0.650485	0.542333	0.583636	0.7875	0.599793
CD200	0.860629	0.910712	0.967105	0.619757	0.600449	0.579138	0.886085	0.821121	0.886415	0.610422	0.709204	0.669944	0.996276	0.870981	0.695783	0.723938	0.961165	0.578917	0.591892	0.895833	0.899768
CCDC80	0.876597	0.800773	0.991228	0.899939	0.537037	0.576874	0.530928	0.770366	0.586577	0.553294	0.612367	0.521067	0.58473	0.741115	0.931928	0.610039	0.514563	0.621583	0.603107	0.966667	0.936451
CMA1	0.898569	0.902779	1	0.984182	0.793771	0.802834	0.553279	0.532759	0.664313	0.767509	0.863973	0.589888	0.541899	0.620058	0.990964	0.664093	0.582524	0.8795	0.614575	0.875	0.81922
PSME1	0.673352	0.808766	0.620614	0.66517	0.900112	0.646777	0.512449	0.598276	0.682695	0.610296	0.716074	0.566011	0.916201	0.509269	0.675301	0.664093	0.980583	0.504833	0.559927	0.716667	0.527874
PPP2R3C	0.707971	0.585263	0.859649	0.849628	0.576319	0.566326	0.548071	0.824353	0.791644	0.530837	0.854663	0.685393	0.772812	0.607423	0.928916	0.554054	0.84466	0.514833	0.602115	0.579167	0.744717
HAUS4	0.530148	0.633964	0.515351	0.520206	0.689675	0.509507	0.551312	0.539655	0.716334	0.723574	0.588991	0.532303	0.702048	0.726442	0.681928	0.581081	0.951456	0.55925	0.561626	0.591667	0.733092
JPH4	0.812724	0.838516	0.996711	0.981835	0.817621	0.576512	0.954038	0.994935	0.66027	0.974813	0.979185	0.657303	0.992551	0.902077	0.972289	0.679537	0.757282	0.750542	0.548746	0.508333	0.981555
MYH7	0.522356	0.665969	0.890351	0.635269	0.549102	0.717856	0.965702	0.937123	0.689811	0.670123	0.715749	0.658708	0.957169	0.718288	0.678916	0.513514	0.912621	0.581708	0.770547	0.604167	0.792508
CEBPE	0.509964	0.735673	0.573465	0.75472	0.601571	0.840004	0.779694	0.622198	0.535633	0.673121	0.873486	0.865169	0.521415	0.501	0.600602	0.598456	0.990291	0.506125	0.636686	0.716667	0.548592
SLC7A8	0.56349	0.710857	0.780702	0.538065	0.62009	0.785359	0.958102	0.929741	0.85779	0.688508	0.642532	0.542135	0.625698	0.676577	0.661446	0.548263	0.708738	0.822833	0.532957	0.758333	0.837096
OSGEP	0.594916	0.581062	0.586623	0.584243	0.767116	0.645871	0.670962	0.503287	0.712992	0.733011	0.614765	0.63764	0.698324	0.571	0.657229	0.611969	0.825243	0.599958	0.774179	0.533333	0.508964
SLC22A17	0.794967	0.617653	0.987939	0.947342	0.586981	0.545138	0.712243	0.641272	0.659299	0.557144	0.703106	0.644663	0.994413	0.834923	0.893373	0.700772	0.631068	0.813417	0.541229	0.525	0.874348
RNF31	0.774144	0.532906	0.887061	0.63634	0.73569	0.717199	0.749216	0.635506	0.847763	0.76964	0.60818	0.660112	0.527002	0.716519	0.760843	0.901544	0.621359	0.755958	0.526735	0.95	0.659468
SCFD1	0.639371	0.564791	0.601974	0.741555	0.758698	0.513537	0.677443	0.781142	0.696712	0.805416	0.520449	0.667135	0.711359	0.511077	0.849398	0.61583	0.76699	0.577583	0.681833	0.591667	0.638388
G2E3	0.691875	0.621989	0.689693	0.565415	0.867565	0.710748	0.760314	0.827694	0.672776	0.797494	0.822465	0.530899	0.674115	0.624385	0.568072	0.84556	0.776699	0.78675	0.83182	0.770833	0.619323
HECTD1	0.660705	0.643705	0.512061	0.69053	0.501684	0.752037	0.841872	0.844073	0.607385	0.628286	0.675583	0.61236	0.690875	0.629385	0.750602	0.619691	0.582524	0.553167	0.770648	0.7125	0.723741
HNRNPC	0.616122	0.826617	0.591009	0.522145	0.894501	0.692548	0.640689	0.521121	0.794124	0.846669	0.781446	0.518258	0.672253	0.525846	0.604819	0.669884	0.980583	0.687583	0.637981	0.554167	0.577164
RPGRIP1	0.640904	0.514575	0.572368	0.783677	0.579686	0.56628	0.797647	0.686422	0.601779	0.731749	0.87003	0.700843	0.681564	0.764673	0.886747	0.594595	0.961165	0.760208	0.518647	0.754167	0.662413
SUPT16H	0.547138	0.651891	0.601974	0.553016	0.837823	0.753712	0.767618	0.703664	0.762102	0.765994	0.685462	0.549157	0.854749	0.639577	0.56506	0.774131	0.737864	0.7755	0.614272	0.620833	0.664324
TOX4	0.691492	0.54784	0.536184	0.877334	0.609989	0.565692	0.701878	0.822845	0.701941	0.650854	0.599114	0.589888	0.564246	0.659346	0.862651	0.523166	0.68932	0.621167	0.647061	0.629167	0.692379
GEMIN2	0.818855	0.690998	0.786184	0.568425	0.883838	0.811753	0.620075	0.633459	0.767008	0.821702	0.848036	0.514045	0.750466	0.500462	0.56988	0.901544	0.941748	0.769083	0.649936	0.566667	0.536244
TGM1	0.794839	0.72836	0.891447	0.614961	0.710438	0.746197	0.748624	0.826347	0.582264	0.956949	0.548215	0.551966	0.761639	0.848615	0.742771	0.540541	0.660194	0.729208	0.762527	0.504167	0.509377
TINF2	0.64116	0.558802	0.722588	0.887029	0.615039	0.572302	0.639378	0.706142	0.70965	0.6435	0.823726	0.686798	0.972067	0.561231	0.912651	0.552124	0.941748	0.703583	0.625	0.679167	0.768587
DAZL	0.547905	0.647738	0.685307	0.519339	0.531987	0.595187	0.727405	0.524192	0.630323	0.682906	0.711826	0.661517	0.843575	0.538038	0.813253	0.521236	0.990291	0.573417	0.575649	0.872917	0.523999
TBL1Y	0.531553	0.595185	0.547697	0.552276	0.693042	0.700448	0.768891	0.776832	0.615849	0.572752	0.537869	0.570225	0.826816	0.625904	0.644277	0.642857	0.621359	0.722333	0.549805	0.94375	0.63689
SEMA6A	0.552632	0.895806	0.833333	0.983111	0.566218	0.561753	0.883539	0.818858	0.685876	0.954045	0.812708	0.751404	0.968343	0.524308	0.96747	0.581081	0.805825	0.6105	0.791061	0.7125	0.689124
TRPM7	0.506771	0.631959	0.585526	0.772171	0.604938	0.510458	0.848765	0.879095	0.541294	0.531389	0.528132	0.632022	0.653631	0.640115	0.851807	0.532819	0.61165	0.68275	0.77349	0.7375	0.800258
TYRO3	0.743357	0.787423	0.550439	0.841514	0.547138	0.690963	0.745332	0.834052	0.669973	0.554398	0.710627	0.640449	0.873371	0.629846	0.715663	0.523166	0.61165	0.541667	0.934389	0.820833	0.890364
WDR76	0.802504	0.877402	0.992325	0.607817	0.863636	0.788935	0.7058	0.605819	0.919191	0.867216	0.839418	0.634831	0.994413	0.665308	0.596988	0.92278	0.854369	0.798917	0.598097	0.604167	0.683234
CAPN3	0.53909	0.888444	0.717654	0.614706	0.620651	0.587921	0.722094	0.523707	0.586846	0.731496	0.90548	0.769663	0.700186	0.536538	0.627108	0.567568	0.786408	0.609583	0.684557	0.891667	0.82449
SNAP23	0.516607	0.508193	0.600877	0.843045	0.691919	0.548805	0.608398	0.702478	0.663881	0.612884	0.876657	0.581461	0.878957	0.512615	0.877108	0.764479	0.912621	0.532583	0.501328	0.758333	0.714854
TBX15	0.614205	0.8873	0.633772	0.86718	0.797138	0.53151	0.913722	0.730334	0.838652	0.891393	0.668997	0.851124	0.888268	0.687731	0.85241	0.940154	0.601942	0.77475	0.555118	0.925	0.84309
PHGDH	0.516607	0.696115	0.807018	0.666241	0.536476	0.688519	0.893673	0.907435	0.8469	0.503519	0.913286	0.557584	0.862197	0.666538	0.709639	0.610039	0.592233	0.666583	0.563223	0.7125	0.732989
COL9A3	0.566939	0.529177	0.610746	0.718492	0.580808	0.515755	0.856224	0.766649	0.512722	0.769908	0.802118	0.557584	0.500931	0.564846	0.790361	0.638996	0.563107	0.544083	0.829567	0.570833	0.575717
EZR	0.594277	0.900639	0.902412	0.787478	0.611111	0.614451	0.522377	0.728341	0.618976	0.559732	0.87377	0.730337	0.988827	0.638231	0.727711	0.779923	0.796117	0.568083	0.628397	0.529167	0.817928
MYL6	0.749361	0.544376	0.894737	0.91841	0.636364	0.535359	0.559053	0.651185	0.704205	0.61421	0.834214	0.59691	0.783985	0.762269	0.960241	0.586873	0.893204	0.76625	0.589521	0.5125	0.637613
AGO1	0.525422	0.573693	0.549342	0.749413	0.567901	0.57864	0.566384	0.649784	0.711968	0.643152	0.52862	0.744382	0.670391	0.665808	0.725904	0.598456	0.61165	0.627333	0.511602	0.929167	0.686283
TEKT2	0.639755	0.513262	0.691886	0.787529	0.557239	0.506157	0.665856	0.602478	0.733423	0.702585	0.861127	0.544944	0.789572	0.686308	0.866265	0.777992	0.61165	0.600792	0.80564	0.933333	0.604857
CLSPN	0.90138	0.956424	1	0.782274	0.927609	0.926748	0.923354	0.873114	0.93752	0.958179	0.980039	0.654494	0.979516	0.670385	0.693976	0.971042	0.669903	0.962	0.794105	0.6875	0.949367
RFFL	0.555697	0.646294	0.796053	0.715838	0.731201	0.680369	0.500231	0.576509	0.512022	0.756715	0.566753	0.577247	0.575419	0.593769	0.562048	0.631274	0.873786	0.54425	0.692359	0.8	0.508396
UNC13D	0.773122	0.658344	0.819079	0.673334	0.579686	0.511952	0.930478	0.803448	0.691159	0.757757	0.94898	0.573034	0.700186	0.602038	0.58012	0.779923	0.893204	0.596583	0.613398	0.704167	0.569155
MFSD11	0.727006	0.633688	0.623904	0.930146	0.752525	0.517543	0.503935	0.511315	0.707925	0.715289	0.511342	0.629213	0.916201	0.567269	0.931325	0.681467	0.601942	0.575167	0.666616	0.625	0.637665
DPYSL2	0.856285	0.937109	0.967105	0.583223	0.608305	0.574701	0.730941	0.566595	0.584852	0.933971	0.997032	0.504213	0.869646	0.763808	0.681928	0.714286	0.592233	0.632833	0.541196	0.933333	0.930406
TGFB2	0.688426	0.618229	0.685307	0.523574	0.762626	0.546949	0.688529	0.850647	0.609757	0.783638	0.880722	0.599719	0.528864	0.742154	0.625904	0.743243	0.543689	0.649167	0.639982	0.658333	0.769414
GPATCH2	0.615738	0.821617	0.695175	0.664558	0.858025	0.77318	0.58633	0.537392	0.784798	0.856453	0.787218	0.606742	0.560521	0.565904	0.586145	0.752896	0.533981	0.808417	0.722878	0.5375	0.528081
NUP50	0.713081	0.666725	0.955044	0.595061	0.723906	0.618028	0.563426	0.60819	0.526631	0.751191	0.78917	0.507022	0.944134	0.567385	0.555422	0.781853	0.61165	0.746	0.854352	0.783333	0.571687
CDC45	0.923097	0.942026	1	0.871058	0.944444	0.939605	0.940149	0.954741	0.948518	0.967127	0.996138	0.823034	0.942272	0.777173	0.88253	0.978764	0.543689	0.89675	0.825817	0.504167	0.962129
COMT	0.72279	0.560515	0.620614	0.776151	0.632997	0.56207	0.72464	0.677263	0.778059	0.547707	0.647492	0.546348	0.98324	0.575885	0.886747	0.600386	0.582524	0.53125	0.703289	0.579167	0.594833
ADA2	0.605008	0.515095	0.724781	0.909838	0.59596	0.534	0.599974	0.508836	0.603774	0.773917	0.938206	0.90309	0.743017	0.793115	0.900602	0.606178	1	0.513417	0.560465	0.845833	0.629501
VNN3	0.577159	0.552837	0.716009	0.692622	0.751964	0.567774	0.823598	0.730388	0.728841	0.67563	0.818461	0.678371	0.569832	0.523788	0.554217	0.53861	0.76699	0.635167	0.616593	0.908333	0.63193
ECHDC1	0.542923	0.876258	0.669956	0.864221	0.592593	0.572981	0.907909	0.861099	0.721995	0.762649	0.929222	0.745787	0.521415	0.741192	0.851807	0.901544	0.76699	0.589167	0.587016	0.879167	0.586722
LRRFIP2	0.565662	0.642977	0.675439	0.920757	0.650393	0.813971	0.576826	0.823384	0.512345	0.56292	0.84515	0.70927	0.646182	0.637846	0.854819	0.557915	0.514563	0.561917	0.836293	0.733333	0.761302
SEC22C	0.506771	0.604402	0.91886	0.555924	0.604377	0.609018	0.877006	0.730172	0.793046	0.784017	0.969713	0.581461	0.878957	0.605038	0.754819	0.588803	0.533981	0.659583	0.755818	0.708333	0.815448
XYLB	0.79139	0.708509	0.733553	0.574446	0.590909	0.620744	0.652739	0.703233	0.608571	0.955402	0.915359	0.720506	0.553073	0.729308	0.655422	0.519305	0.76699	0.735083	0.567982	0.779167	0.58977
HDAC6	0.714997	0.500516	0.747807	0.655628	0.662738	0.648769	0.707073	0.79278	0.741078	0.654452	0.694243	0.688202	0.579143	0.519769	0.520482	0.517375	0.776699	0.62725	0.681379	0.829167	0.504572
OR1I1	0.501405	0.562079	0.528509	0.513114	0.609989	0.598696	0.656366	0.618534	0.61752	0.503425	0.582466	0.563202	0.683426	0.524212	0.604819	0.706564	0.961165	0.647292	0.503346	0.535417	0.663704
GABRP	0.52095	0.777177	0.717105	0.62241	0.518519	0.803785	0.916615	0.898922	0.900863	0.555203	0.637836	0.696629	0.636872	0.703192	0.587952	0.801158	0.61165	0.600083	0.712924	0.8625	0.503436
KRT31	0.643843	0.62581	0.917763	0.819522	0.574916	0.663211	0.60135	0.571767	0.703504	0.547234	0.950809	0.564607	0.927374	0.531904	0.881928	0.617761	0.650485	0.625167	0.655199	0.633333	0.700956
CDC6	0.920925	0.938465	1	0.850801	0.951178	0.928921	0.924177	0.959052	0.956981	0.978506	0.995244	0.889045	0.715084	0.659923	0.807831	0.982625	0.601942	0.927833	0.774633	0.5375	0.954689
UPRT	0.520823	0.664737	0.757675	0.704664	0.801908	0.817548	0.776055	0.865948	0.592884	0.5508	0.889015	0.511236	0.519553	0.550058	0.684337	0.571429	0.524272	0.575917	0.635526	0.6625	0.662361
CDC23	0.624808	0.576565	0.742325	0.539953	0.849046	0.636273	0.565046	0.606789	0.814825	0.705426	0.575819	0.560393	0.595903	0.665231	0.624699	0.611969	0.669903	0.657667	0.638822	0.629167	0.564815
AAAS	0.840189	0.694342	0.698465	0.615573	0.842312	0.688881	0.603768	0.758621	0.876011	0.799956	0.7873	0.742978	0.834264	0.710115	0.703614	0.658301	0.543689	0.63575	0.542003	0.5125	0.584758
CBX5	0.509325	0.556702	0.851974	0.523829	0.556678	0.599058	0.754964	0.531573	0.725499	0.730644	0.505285	0.580056	0.871508	0.686846	0.563855	0.795367	0.592233	0.59875	0.636602	0.7	0.518264
FMO2	0.737481	0.979988	0.885965	0.883917	0.510101	0.949882	0.52662	0.828879	0.739084	0.98545	0.98134	0.504213	0.981378	0.762423	0.896386	0.76834	0.92233	0.613583	0.908192	0.991667	0.852183
SUCO	0.566173	0.794852	0.528509	0.584651	0.648709	0.551068	0.842618	0.752047	0.909488	0.832213	0.558338	0.776685	0.77095	0.664731	0.527108	0.752896	0.621359	0.68825	0.661639	0.620833	0.570654
MSH2	0.826265	0.714158	0.980263	0.670936	0.892256	0.683493	0.573174	0.629095	0.928949	0.887858	0.887471	0.525281	0.648045	0.522269	0.575904	0.801158	0.776699	0.85975	0.52729	0.604167	0.666314
MAP3K1	0.660194	0.503113	0.721491	0.630677	0.708754	0.696306	0.751646	0.565517	0.58717	0.662879	0.665745	0.745787	0.521415	0.785423	0.703614	0.503861	0.757282	0.74225	0.81134	0.758333	0.589925
DHPS	0.757154	0.593608	0.801535	0.779569	0.668911	0.771822	0.837153	0.753125	0.919245	0.740239	0.715953	0.533708	0.621974	0.795615	0.946988	0.953668	0.601942	0.780167	0.534806	0.804167	0.557065
HOOK2	0.696985	0.624278	0.996711	0.611338	0.608305	0.698343	0.725	0.851293	0.649003	0.738377	0.754655	0.700843	0.530726	0.670615	0.754819	0.720077	0.796117	0.603333	0.703827	0.733333	0.718574
NXPE1	0.66952	0.699323	0.838816	0.936473	0.570146	0.631202	0.551427	0.600754	0.700674	0.525518	0.609298	0.585674	0.705773	0.504577	0.961446	0.501931	0.92233	0.566583	0.546173	0.902083	0.595453
[truncated: 22,872 more rows]

## Sheet: qv_genes
	TCGA-BLCA	TCGA-BRCA	TCGA-CESC	TCGA-COAD	TCGA-ESCA	TCGA-HNSC	TCGA-KIRC	TCGA-KIRP	TCGA-LIHC	TCGA-LUAD	TCGA-LUSC	TCGA-PAAD	TCGA-PCPG	TCGA-PRAD	TCGA-READ	TCGA-SARC	TCGA-SKCM	TCGA-STAD	TCGA-THCA	TCGA-THYM	TCGA-UCEC
TSPAN6	0.176459	8.98434e-21	0.81387	0.932265	0.271941	4.34237e-10	7.0774e-34	3.74707e-11	0.473311	4.37673e-19	2.52311e-13	0.856737	0.0626081	0.0350573	0.471291	0.948424	0.496025	0.0639545	0.202872	0.762141	0.301923
TNMD	5.39799e-06	1.39709e-57	0.0688314	0.0016234	0.0034126	1.13425e-15	2.87508e-20	3.36386e-14	0.000499682	0.000480609	1.67763e-11	0.801663	0.851407	1.243e-12	0.602497	0.961038	0.825226	1.51148e-07	1.05459e-08	0.224232	3.04635e-06
DPM1	0.0018612	2.95629e-14	0.56195	0.000400928	0.000135307	0.00713022	7.30758e-06	0.056195	0.000451919	1.39003e-07	1.39513e-10	0.836984	0.0643829	0.00590148	0.30707	0.9054	0.55268	4.74114e-06	0.000777408	0.809473	0.0724983
SCYL3	0.0333633	4.13993e-09	0.651477	9.92018e-09	0.33125	0.000735783	2.10326e-17	2.22237e-08	0.00184452	6.61576e-15	0.937344	0.871655	0.75628	0.00880227	0.0374824	0.909159	0.566973	0.0694359	3.44514e-05	0.573233	0.0349897
C1orf112	2.4946e-07	8.22545e-41	0.0688314	1.13158e-12	0.000102805	6.846e-13	6.07492e-08	0.959271	5.89497e-09	8.36688e-31	8.13137e-28	0.854719	0.846121	0.0197185	0.00430533	0.73068	0.940431	6.21124e-13	0.0258534	0.75297	8.78069e-09
FGR	0.188958	4.73658e-05	0.0981885	0.00116376	0.235312	0.666466	2.13985e-23	0.00427969	1.08019e-08	1.95017e-27	4.73997e-28	0.5799	0.174189	0.0862172	0.115694	0.914107	0.496025	0.223238	0.00566101	0.255093	1.00181e-07
CFH	2.1628e-05	1.01877e-24	0.96979	2.8041e-17	0.519898	0.00137288	0.375363	0.133048	8.21657e-05	0.320192	7.08679e-10	0.854719	0.105018	4.38378e-11	2.44577e-05	0.941441	0.566973	0.367359	0.202724	0.973801	0.0367538
FUCA2	5.90886e-05	3.57921e-10	0.584171	0.668413	0.0722665	1.41915e-12	0.174608	3.0037e-05	0.000168853	2.72534e-05	0.0373505	0.854719	0.0700828	0.000146478	0.716724	0.925697	0.668091	1.64973e-07	0.00048656	0.863362	0.00159206
GCLC	0.103977	1.30456e-06	0.797674	0.292559	0.156937	0.0757889	0.628571	0.0935834	3.29879e-05	2.27603e-12	9.56019e-24	0.854719	0.628423	1.24085e-07	0.684696	0.73068	0.774106	0.382719	2.18758e-08	0.5011	0.000301709
NFYA	0.0639787	3.5024e-18	0.346717	0.267113	0.00636607	1.06487e-06	0.00450825	0.281209	7.36811e-11	4.98385e-21	1.74235e-05	0.902185	0.877213	0.0567513	0.33252	0.774094	0.88434	6.17733e-08	7.83321e-05	0.45703	0.0425531
STPG1	0.0281886	0.424735	0.959563	3.00588e-20	0.0242551	1.51876e-05	9.82764e-24	0.0566949	1.33785e-09	0.46545	0.881562	0.854719	0.984496	2.0787e-05	0.000145306	0.915299	0.812172	0.0118751	0.00174211	0.965451	0.759512
NIPAL3	0.36427	3.18012e-06	0.512398	1.90712e-16	0.0843589	0.00794244	1.00501e-13	0.000297499	4.24841e-08	2.9904e-05	5.34186e-18	0.854719	0.906327	0.000325655	0.000446961	0.9054	0.774106	0.0444092	1.28082e-10	0.994956	0.0162569
LAS1L	0.000422538	1.5717e-21	0.505528	1.11657e-06	0.00266897	2.96201e-05	0.0656315	0.87488	2.66168e-16	3.79571e-12	2.20595e-06	0.964226	0.615881	0.0559513	0.0020545	0.741662	0.509857	0.000626284	0.728776	0.880304	0.967178
ENPP4	0.0353884	0.000135483	0.471897	7.17175e-12	0.0388841	6.48383e-10	6.14451e-15	3.83995e-09	0.0299326	5.84032e-07	2.30598e-27	0.931511	0.0761724	0.0102646	0.000728354	0.73068	0.496025	0.591596	0.0021336	0.45703	0.0551699
SEMA3F	0.0556389	1.55276e-29	0.0693831	0.00059485	0.214307	0.0222884	5.38195e-16	8.05559e-05	9.49794e-25	0.171542	4.6359e-11	0.854719	0.21817	1.14064e-05	0.0147807	0.993886	0.906696	0.803703	4.89504e-27	0.267406	0.00436852
CFTR	0.0572919	7.12908e-31	0.228447	0.00587008	0.778559	6.52648e-18	5.47399e-12	6.26813e-06	8.60505e-17	6.37826e-15	2.52285e-26	0.854719	0.649066	0.00196618	0.187052	0.807545	0.496025	0.00241378	0.939234	0.397223	0.871107
ANKIB1	0.0240998	0.000290681	0.438662	0.326202	0.000786464	0.0168698	0.0111215	0.488113	0.00341638	9.89133e-17	1.76407e-05	0.935254	0.708247	0.00173112	0.430226	0.93895	0.990553	4.23826e-06	1.93595e-10	0.261514	0.0147366
CYP51A1	0.945554	6.54334e-10	0.438662	0.66774	0.0853515	0.104511	2.9095e-24	2.61003e-10	0.625914	5.7944e-09	3.85705e-10	0.840778	0.55942	0.00266193	0.971814	0.9054	0.847505	0.513175	0.00552828	0.708123	0.511056
KRIT1	0.00729949	0.411619	0.810948	0.00820721	0.0264351	0.00896841	3.96827e-10	6.85951e-05	1.19523e-09	6.5915e-09	0.0233548	0.854719	0.114042	0.0744811	0.309922	0.953434	0.98223	0.001128	0.00244294	0.921302	2.22786e-06
RAD52	0.0386819	0.0009212	0.710031	7.94538e-08	0.930392	0.0417233	0.00119602	0.00197148	7.89627e-09	2.46996e-08	7.04653e-06	0.961261	0.79558	0.304801	0.242944	0.9054	0.96196	0.0498556	0.0262272	0.62898	0.000188034
BAD	0.000148196	8.2154e-14	0.816647	7.89408e-12	0.900893	0.0220563	0.767032	0.970526	5.52549e-05	0.0338013	0.253399	0.854719	0.735447	0.00513437	0.052864	0.995616	0.566973	2.16762e-07	0.435846	0.75297	0.0028739
LAP3	0.782161	1.67101e-06	0.471897	0.0208984	0.0138788	0.0232911	0.00109291	7.99619e-11	1.86202e-10	0.322877	9.00999e-17	0.835765	0.255991	0.988529	0.29906	0.9054	0.496025	0.00115166	0.0623982	0.618929	0.98913
CD99	0.607344	0.0918008	0.0740425	1.44936e-07	0.156937	0.342751	1.6838e-24	0.937603	0.0143301	0.499197	0.0692916	0.915428	0.956233	0.0241254	0.0369569	0.9054	0.859749	0.00108254	0.00047811	0.780438	3.1393e-11
HS3ST1	0.14756	2.87671e-08	0.672846	0.109541	0.216346	3.1942e-09	3.44093e-08	2.62314e-08	0.286836	1.02049e-12	0.101909	0.69558	0.251959	0.00760414	0.400201	0.95615	0.668091	0.244609	0.757436	0.315939	0.732196
AOC1	0.495677	1.46226e-11	0.957733	4.03289e-21	0.796934	0.411265	0.000250943	5.72699e-08	0.00017048	1.81714e-16	0.783453	0.589536	0.179464	2.3402e-08	7.29868e-05	0.73068	0.55268	0.0150285	4.20977e-12	0.224232	7.26777e-12
WNT16	0.105531	0.0342057	0.957733	7.34759e-10	0.0722665	0.197791	0.00306451	1.72417e-05	0.492966	0.000356857	8.31632e-09	0.854719	0.937623	6.93688e-12	0.00130135	0.973565	0.583849	0.0613063	0.37196	0.224232	0.499572
HECW1	0.41438	3.65628e-09	0.326054	0.00465947	0.14879	6.9405e-05	1.10594e-13	5.97703e-08	0.421425	3.25795e-20	7.16203e-15	0.854719	0.913906	4.57831e-08	0.54888	0.854116	0.496025	0.00360556	9.02439e-25	0.648371	0.00917645
MAD1L1	0.197243	1.80014e-06	0.957733	0.0109677	0.00636607	1.74297e-15	4.4182e-21	0.000357812	0.00014233	0.0003379	1.99205e-11	0.854719	0.728422	0.100173	0.235794	0.910191	0.917725	3.59376e-05	0.000298457	0.352537	0.975558
LASP1	0.000146178	9.52108e-12	0.580168	1.00813e-10	0.113059	5.3456e-09	0.204761	0.00136132	4.17061e-11	2.36436e-07	0.00026076	0.859823	0.437613	5.1712e-06	0.10746	0.782922	0.734288	0.012237	2.23488e-16	0.224232	0.0745085
SNX11	0.00291033	0.040826	0.568673	6.36319e-13	0.017401	0.190501	1.08389e-11	0.73938	8.64055e-14	0.0424228	0.472051	0.854719	0.174189	0.014647	0.00112416	0.8255	0.496025	0.955339	3.22726e-14	0.563534	0.304606
TMEM176A	0.120916	0.0190362	0.488267	0.00105369	0.10931	0.446407	1.17105e-18	0.00454628	0.00469558	8.09056e-07	0.000680636	0.886694	0.399324	0.000137696	0.567702	0.9054	0.496025	0.0055906	0.00163703	0.744587	0.0628077
M6PR	0.185624	0.000528455	0.756316	0.675614	0.00544726	0.00135458	0.194014	0.0677781	0.67736	0.261969	0.340332	0.84305	0.848635	2.43968e-11	0.760978	0.9054	0.859749	0.00200495	0.0184374	0.359217	0.0532883
KLHL13	3.1854e-07	3.49253e-48	0.0760967	2.30751e-10	0.456105	0.120325	8.90428e-38	1.58147e-10	0.98802	0.010702	4.65769e-15	0.854719	0.0626081	7.74888e-19	0.000900498	0.879355	0.917725	0.000557124	0.314937	0.527202	1.17187e-12
CYP26B1	0.191972	1.3305e-30	0.451411	1.19371e-16	0.00356718	0.00747168	6.87019e-26	1.64712e-11	0.0170531	0.00230362	0.0548492	0.975931	0.715214	2.75469e-07	0.00209513	0.9054	0.89607	0.427393	1.55225e-14	0.789597	2.74413e-07
ICA1	0.30889	3.36613e-21	0.934806	1.99233e-05	0.571936	3.35049e-14	9.67051e-29	0.175876	0.190288	3.3284e-24	3.5459e-12	0.5799	0.0626081	3.49821e-10	0.00986567	0.788061	0.721496	5.5378e-07	0.692368	0.82904	9.588e-06
DBNDD1	0.000101791	1.48985e-43	0.0693831	9.33371e-17	0.374193	1.71206e-10	0.0128055	6.82862e-12	7.4061e-12	1.88622e-25	0.00120245	0.975931	0.0626081	1.23782e-15	1.94633e-05	0.868007	0.917725	0.0219442	1.88464e-13	0.658566	2.11304e-17
ALS2	0.441744	0.126113	0.804912	0.0058319	0.0363591	0.0807311	7.11902e-11	0.00149606	0.193887	0.00213068	0.0232461	0.918275	0.232574	0.304419	0.998213	0.962413	0.940431	6.13446e-05	6.9256e-07	0.789597	0.230982
CASP10	0.502937	3.80558e-22	0.457936	2.50273e-15	0.565227	0.422091	0.632015	2.12704e-07	0.502726	0.486885	9.33389e-21	0.964226	0.937623	9.18294e-05	0.0034298	0.9054	0.496025	0.0812714	7.02691e-12	0.359217	1.59254e-06
CFLAR	0.0972597	5.0891e-40	0.828002	2.07815e-11	0.819388	9.93965e-05	0.0105737	0.468367	0.143679	1.24605e-08	6.05332e-27	0.854719	0.0633919	0.000121961	0.00146816	0.923494	0.496025	0.933202	1.56536e-05	0.224232	8.1319e-06
TFPI	0.000859613	9.6506e-49	0.0829747	6.04585e-09	0.547752	0.00346745	2.05162e-10	7.67142e-05	0.0242286	1.21834e-06	2.314e-24	0.853402	0.232574	2.62523e-05	7.72005e-05	0.9054	0.496025	0.623026	1.33215e-24	0.224232	5.61382e-14
NDUFAF7	0.00131539	0.397664	0.959563	0.0435082	0.0204851	0.88294	0.0217165	0.0168027	0.00021835	1.49362e-20	1.68431e-09	0.940861	0.0627444	0.808074	0.956489	0.906763	0.509857	0.0055906	6.25956e-08	0.772007	0.28921
RBM5	0.989462	4.38127e-13	0.414559	0.000660519	0.0804636	0.418541	0.694102	0.270149	1.70798e-10	0.0126028	9.87996e-14	0.801663	0.728422	7.47788e-05	0.737067	0.9054	0.836786	0.532165	0.46961	0.315939	8.64239e-05
MTMR7	0.14854	0.0172552	0.166715	6.7222e-15	0.563771	0.583238	1.85701e-12	4.45023e-05	0.0760798	0.697318	3.43471e-14	0.904663	0.0626081	6.61375e-13	3.40831e-05	0.73068	0.917725	0.92355	5.09574e-06	0.224232	1.54917e-10
SLC7A2	0.00437528	0.638663	0.206239	6.53469e-11	0.111787	1.70283e-08	0.461789	8.6197e-13	7.19409e-19	0.111896	1.09806e-19	0.910053	0.276489	0.474761	0.000151327	0.993886	0.812172	0.449109	8.68168e-09	0.45703	6.09258e-13
ARF5	0.000181894	1.26106e-35	0.873895	0.566209	0.00758462	0.590505	0.783399	0.000119833	1.22659e-08	7.38755e-08	2.87673e-09	0.891884	0.157646	0.00640093	0.661713	0.9054	0.496025	0.0189474	1.02285e-07	0.772007	4.02547e-06
SARM1	0.155201	8.71639e-11	0.238515	0.00269688	0.147223	9.08424e-05	0.308636	0.139724	2.97823e-06	0.862588	4.16738e-12	0.804696	0.443381	0.547045	0.238113	0.917126	0.836786	0.203963	3.48061e-13	0.618929	1.33038e-13
POLDIP2	7.01073e-05	2.73322e-16	0.291909	0.24415	0.0463143	0.0759137	9.00441e-25	0.245141	0.486371	8.86406e-18	4.09129e-11	0.854719	0.0626081	0.200843	0.789726	0.73068	0.654797	0.198705	0.703281	0.973801	6.12705e-05
PLXND1	0.495677	0.508182	0.0845227	0.227214	0.00783417	2.97607e-09	7.14651e-25	1.89739e-08	3.01422e-11	0.0440896	1.44594e-23	0.853402	0.62156	0.0346232	0.680984	0.73068	0.96196	3.88483e-06	3.96903e-28	0.224232	8.13386e-09
AK2	0.000202193	6.9668e-06	0.0708286	6.31488e-05	0.00168818	0.00142655	1.01488e-14	1.44484e-09	0.0376295	3.72791e-17	0.288797	0.866304	0.0700828	0.215522	0.220031	0.904505	0.836786	0.0366328	0.000970426	0.921302	0.2804
CD38	0.921575	0.00254355	0.173302	7.54927e-13	0.188632	0.00098793	4.31535e-14	0.573967	7.64587e-07	0.0739142	1.45774e-11	0.831553	0.0956242	8.01682e-10	0.000938699	0.841053	0.496025	0.624947	1.07609e-11	0.439641	0.967178
FKBP4	0.00195622	1.0375e-39	0.0693831	0.00506542	0.0568646	0.0398297	3.4651e-32	7.22576e-10	0.00230318	2.46914e-18	7.89305e-26	0.6074	0.838008	0.00104861	0.06148	0.854116	0.928525	0.00125044	9.8518e-12	0.591358	0.00135874
KDM1A	8.84463e-06	7.74376e-17	0.212417	1.86137e-06	0.00176783	1.61826e-11	3.53041e-18	0.0060403	1.18766e-09	2.62704e-18	5.3856e-16	0.879835	0.348975	0.0211909	0.111421	0.756695	0.496025	1.96618e-05	0.0280888	0.99842	0.000328532
RBM6	0.386446	5.33621e-07	0.558841	0.892982	0.7388	0.11352	0.35785	0.727053	2.07785e-13	0.00222258	3.9169e-06	0.622666	0.74254	2.74169e-05	0.749001	0.827894	0.89607	0.505938	0.00266661	0.359217	0.0358575
CAMKK1	2.65402e-05	0.864535	0.328885	0.00186404	0.0216738	0.0793211	1.16971e-24	8.49998e-07	0.15797	0.80653	0.0518654	0.838614	0.0815334	0.302407	0.293782	0.996641	0.990553	0.227802	7.76356e-07	0.591358	3.52869e-08
RECQL	0.62143	0.512717	0.741193	0.827879	0.00242074	1.75172e-08	0.000463206	0.047758	0.000818185	0.388333	0.0442199	0.854719	0.848635	3.40883e-07	0.312527	0.73068	0.836786	0.00140859	0.00517083	0.274044	4.88063e-05
VPS50	0.246176	0.489701	0.957733	0.000508849	0.00511843	0.143429	4.4423e-20	0.00254877	1.70798e-10	9.83214e-05	0.00216889	0.984966	0.566078	0.00709654	0.0571225	0.948424	1	0.00125044	7.08815e-07	0.799956	1.70065e-05
HSPB6	3.3952e-09	1.15971e-54	0.0688314	2.37576e-19	0.00817513	1.99409e-12	1.29852e-15	2.5918e-12	0.000431938	9.71531e-28	4.10511e-28	0.854719	0.0839455	1.00659e-09	5.14781e-05	0.962413	0.88434	5.89129e-08	4.72469e-20	0.224232	3.3164e-18
ARHGAP33	0.00409296	8.19325e-15	0.541488	0.000246858	0.0132561	1.4603e-06	1.07631e-22	0.19121	1.91092e-19	1.24391e-11	3.71367e-07	0.974626	0.0626081	0.000431943	0.0168959	0.73068	0.906696	0.11748	5.61206e-05	0.5011	0.696579
NDUFAB1	0.00968664	1.86691e-33	0.226441	0.000872426	0.0687977	0.635973	4.77067e-10	0.729758	0.567519	4.09754e-12	1.02908e-09	0.69558	0.837386	0.0071048	0.0585192	0.73068	0.847505	0.74649	0.000462632	0.734606	0.141426
PDK4	3.87085e-09	8.74966e-55	0.0688314	5.13001e-23	0.00148006	2.12098e-15	0.505866	6.84624e-14	6.34582e-12	2.27241e-24	4.22919e-28	0.854719	0.0626081	2.68873e-14	1.65344e-05	0.9054	0.88434	1.45628e-08	0.621345	0.698273	3.50149e-17
[truncated: 24,811 more rows]

## Sheet: auc_classic_pal
	TCGA-BLCA	TCGA-BRCA	TCGA-CESC	TCGA-COAD	TCGA-ESCA	TCGA-HNSC	TCGA-KIRC	TCGA-KIRP	TCGA-LIHC	TCGA-LUAD	TCGA-LUSC	TCGA-PAAD	TCGA-PCPG	TCGA-PRAD	TCGA-READ	TCGA-SARC	TCGA-SKCM	TCGA-STAD	TCGA-THCA	TCGA-THYM	TCGA-UCEC
[truncated: 3,022 more rows]

[truncated: 3 more sheets: qv_classic_pal, auc_genecentric_pal, qv_genecentric_pal]
