# Supplementary material for: Algorithmically Reconstructed Molecular Pathways as the New Generation of Prognostic Molecular Biomarkers in Human Solid Cancers
Source: Proteomes. 2023 Aug 25;11(3):26. doi: 10.3390/proteomes11030026 (PMC10535530; doi:10.3390/proteomes11030026)
Supplement: Supplementary file 1 [file proteomes-11-00026-s001.zip › Supplementary_Table_S3.csv]

	proteins	pal	pal_gc
kidney	9963	2944	7320
LUAD	11025	2948	7352
colon	7417	2881	7178
breast_cptac	10489	2943	7351
UCEC	10765	2937	7344
HNSCC	10246	2945	7323
pancreas	10111	2938	7328
LUSC	11481	2952	7361
