# Supplementary material for: Algorithmically Reconstructed Molecular Pathways as the New Generation of Prognostic Molecular Biomarkers in Human Solid Cancers
Source: Proteomes. 2023 Aug 25;11(3):26. doi: 10.3390/proteomes11030026 (PMC10535530; doi:10.3390/proteomes11030026)
Supplement: Supplementary file 1 [file proteomes-11-00026-s001.zip › Supplementary_Table_S4.xlsx]

## Sheet: Sheet1
cancer.type	surv.type	genes.top	pws.top	trad.pws.top
BLCA	OS	CLEC2D, KLRK1, SH3BP5-AS1, FAM200B, GCNA, RFPL3S, ZNF224, AGER, CFAP44, GSDMB
BLCA	PFS	CASQ2, CLASRP, CLEC2D, FADS1, GBP2, GCNA, GSDMB, KLRK1, SH3BP5-AS1, TMPRSS6
COAD	PFS		SSPO
HNSC	OS	DKK1, GHITM, SEC61G, TMED2, AIG1, SUMO2, KARS, HPRT1, AIMP2, EFNB2	HS15715, KARS, NFE2L2, DOLPP1, PARP15, HRG, FAHD1, FOXA2, PRDX3, PRMT7	FOXA2 and FOXA3 transcription factor networks Main Pathway [NCI], Cytosolic tRNA aminoacylation Main Pathway [Reactome], Purine salvage Main Pathway [Reactome], Phosphorylation of proteins involved in the G2--M transition by Cyclin A / Cdc2 complexes Main Pathway [Reactome], Activation of Csk by cAMP-dependent protein kinase inhibits signaling through the T cell receptor Main Pathway [Biocarta], …
HNSC	PFS	SEC61G, TMCO1, TMED2, FGD3, CLNK, HPRT1, DKK1, AIG1, ALG2, MRPL33
KIRC	OS	DLGAP1-AS2, SOWAHB, CCDC121, GIPC2, DDAH1, FBF1, SPATA18, DLX4, SNORA33, SGCB	CRB3, HMGCS2, HMGCL, HMGCLL1, PCCA, PCCB, ACAA2, HADHB, ACAA1, AUH	Regulation of eIF4E and p70 S6 kinase Main Pathway [Biocarta], Cyanoamino acid metabolism Main Pathway [KEGG], Alpha-oxidation of phytanate Main Pathway [Reactome], Propionyl-CoA catabolism Main Pathway [Reactome], L-carnitine biosynthesis [HumanCyc], Fatty acid alpha-oxidation [HumanCyc], Formaldehyde oxidation [HumanCyc], LKB1 signaling events Pathway (tubulin complex assembly) [NCI], Stabiliza…
KIRC	PFS	SLC27A2, SOWAHB, WDR72, KAT5, SYNJ2BP, AUH, PAQR5, RAB3IP, DLX4, G6PC	PCCA, PCCB, HMGCS2, ACAA2, AACS, ACAA1, ACADM, MCEE, OXCT1, HADHB	Alpha-oxidation of phytanate Main Pathway [Reactome], Formaldehyde oxidation [HumanCyc], Valine leucine and isoleucine degradation Main Pathway [KEGG], Propionyl-CoA catabolism Main Pathway [Reactome], Fatty acid alpha-oxidation [HumanCyc], Superpathway of cholesterol biosynthesis [HumanCyc], Propanoate metabolism Main Pathway [KEGG], Stabilization and expansion of the E-cadherin adherens junctio…
KIRP	OS	HAPLN1, IGF2BP3, ILF3-AS1, KCNG1, MMP15, MTFR1L, MYL3, PPA2, ACAD8, ADAMTS9-AS1	MIRLET7A1, MIRLET7A2, MIRLET7D, MIRLET7E, MIRLET7F1, MIRLET7F2, GADD45G, MIRLET7A3, MIRLET7B, MIRLET7G	ATM Pathway G2-Mitosis progression [Qiagen], ATM Pathway G2/M Checkpoint Arrest [Qiagen], Insulin-like Growth Factor 2 mRNA Binding Proteins IGF2BPs IMPs VICKZs bind RNA Main Pathway [Reactome], Docosahexaenoate biosynthesis III (mammals) [HumanCyc], Glutaryl-CoA degradation [HumanCyc], Maturity onset diabetes of the young Main Pathway [KEGG], Regulation of gene expression in late stage branching…
KIRP	PFS	SIX1, MED30, CCNB2, DLEU2, FAM83D, KCNG1, KIF20A, PLK1, CENPA, ZNF706	DMC1, HJURP, MIRLET7A1, MIRLET7A3, MIRLET7B, MIRLET7D, MIRLET7E, MIRLET7F1, MIRLET7F2, MIS18A	B cell survival Pathway (apoptosis) [Biocarta], EGFR dependent Endothelin signaling events Main Pathway [NCI], DNA Damage Telomere Stress Induced Senescence Main Pathway [Reactome], Deposition of new CENPA containing nucleosomes at the centromere Main Pathway [Reactome], Packaging Of Telomere Ends Main Pathway [Reactome], Meiotic recombination Main Pathway [Reactome], Condensation of Prophase Chr…
LIHC	OS	HILPDA, MAPKAPK5-AS1, JPT1, LPCAT1, SMS, CLEC3B, UTP11, UCK2, PIGU, ENO1	EIF2B1, EIF2B2, EIF2B3, EIF2B4, EIF2B5, SMS, GSC, SRM, CARS2, ZMPSTE24	Deregulation of CDK5 in Alzheimer’s disease Main Pathway [Biocarta], Deregulation of CDK5 in Alzheimer’s disease Pathway (apoptosis) [Biocarta], Spermine biosynthesis [HumanCyc], Regulation of retinoblastoma protein Pathway (erythrocyte differentiation) [NCI], Pentose phosphate pathway (oxidative branch) [HumanCyc], Dolichol and dolichyl phosphate biosynthesis [HumanCyc], BRCA1 Pathway E2 Respons…
LIHC	PFS	PPAT, MCM10, NDC1, SPPL3, EIF5B, SGO1, MBOAT7, MCM6, NDC80, ZBTB40	AHCTF1, AURKB, B9D2, BIRC5, CDC6, CDC7, CDCA5, CDCA8, CENPC, CENPF	Cyclin A/B1 associated events during G2/M transition Main Pathway [Reactome], Mitotic Prometaphase Main Pathway [Reactome], PLK1 signaling events Main Pathway [NCI], ATM Pathway S-phase progression [Qiagen], Resolution of Sister Chromatid Cohesion Main Pathway [Reactome], Chk1/Chk2(Cds1) mediated inactivation of Cyclin B:Cdk1 complex Main Pathway [Reactome], Activation of ATR in response to repli…
LUAD	OS	PITX3, INPP5J, MOCS1, ANLN, DKK1, ABAT, C1QTNF6, KRT6C, LYPD3, PNMA2	STAP1, GUCA1A, NPC2, RGN
LUAD	PFS	ANKRD65, DKK1, INPP5J, LINC00518, PTGDR2, RS1
LUSC	OS		MYO1B, PI4KB, JAG1, LIMS1, MYO15A, MYO1D, MYO1E, TICAM1, GNPDA1, GNPDA2	ErbB Family Pathway Gene Expression via JUN FOS ELK1 [Qiagen], Influence of Ras and Rho proteins on G1 to S transition Pathway (Pathway protein ubiquitination of CHUK) [Biocarta], mCalpain and friends in cell motility Pathway (cell migration) [Biocarta], PDGF signaling Main Pathway [Biocarta], The IGF-1 receptor and longevity Pathway (Pathway degradation of CAT) [Biocarta], The IGF-1 receptor and…
LUSC	PFS		STXBP1, MLC1, MYO1B, PARVA, PI4KB, RANBP9, ZEB1, VWF, STX3, ACTN3	mCalpain and friends in cell motility Pathway (cell migration) [Biocarta], Alpha4 beta1 integrin signaling events Pathway (lamellipodium assembly) [NCI], PDGF signaling Main Pathway [Biocarta], Beta3 integrin cell surface interactions Main Pathway [NCI], LPA receptor mediated events Main Pathway [NCI], Synaptic vesicle cycle Main Pathway [KEGG], Fibronectin matrix formation Main Pathway [Reactome…
PRAD	PFS	MXD3, ARHGEF39, FUS, GTF2H4, COL11A2, C8orf59, ARHGAP33, PIF1, GPR35, C1QTNF12	DHPS, NCAPH, PKMYT1, NCAPG, AURKC, KIZ, PRC1, TUBA8, TIA1, SLK	Hypusine biosynthesis [HumanCyc], BRCA1 Pathway E2 Responsive Genes [Qiagen], Aurora C signaling Main Pathway [NCI], PLK1 signaling events Pathway (metaphase plate congression) [NCI], Phosphorylation of Emi1 Main Pathway [Reactome], Aurora A signaling Pathway (regulation of centrosome cycle) [NCI], PLK1 signaling events Pathway (G2/M transition of mitotic cell cycle) [NCI], Aurora A signaling Pat…
SARC	OS	SIX4, DOCK7, CCDC69, LIMS2, TIMM8A, DFFA, ITPRIPL1, ZNF280C, CENPI, DHX33	MIRLET7A1, MIRLET7A2, MIRLET7A3, MIRLET7B, MIRLET7D, MIRLET7E, MIRLET7F1, MIRLET7G, RGS13, WRAP53
SARC	PFS		AHCTF1, AIFM1, B9D2, BAK1, CDCA5, CDCA8, CENPC, CENPF, CENPL, CENPM
SKCM	PFS			ATM Pathway [Qiagen], BRCA1 Pathway Cell Cycle Arrest DNA Repair Genes p21 WAF CIP1 14-3-3 GADD45 [Qiagen], BRCA1 Pathway G1/S arrest [Qiagen]
STAD	OS		SERPINE1
STAD	PFS			Serotonin receptors Main Pathway [Reactome], Vasopressin-like receptors Main Pathway [Reactome]
UCEC	OS			Citrulline-nitric oxide cycle [HumanCyc]
