# Supplementary material for: Algorithmically Reconstructed Molecular Pathways as the New Generation of Prognostic Molecular Biomarkers in Human Solid Cancers
Source: Proteomes. 2023 Aug 25;11(3):26. doi: 10.3390/proteomes11030026 (PMC10535530; doi:10.3390/proteomes11030026)
Supplement: Supplementary file 1 [file proteomes-11-00026-s001.zip › Supplementary_Table_S5.xlsx]

## Sheet: Sheet1
Cancer Type	Surv. Type	Comparison	Diff. between medians	p-val (adj.)	Diff. between medians (pairs)	p-val (adj.) (pairs)
HNSC	OS	G-GCPW	0.0775	2.85-80	0.0431	0.057
		G-CLPW	0.0432	2.51-21
		GCPW-CLPW	-0.0343	1.26-20
KIRC	OS	G-GCPW	-0.014	0.734	0.0071	0.057
		G-CLPW	0.0147	0.001
		GCPW-CLPW	0.0287	0.002
	PFS	G-GCPW	-0.0202	0.138	0.0203	0.057
		G-CLPW	0.0182	5.04-5
		GCPW-CLPW	0.0384	2.43-6
KIRP	OS	G-GCPW	0.0589	1.32-5	0.0491	0.507
		G-CLPW	0.0439	3.50-3
		GCPW-CLPW	-0.015	0.707
	PFS	G-GCPW	0.1732	1.58-37	0.1419	9.01-6
		G-CLPW	0.1103	6.78-19
		GCPW-CLPW	-0.0629	5.19-7
LIHC	OS	G-GCPW	0.0608	9.24-116	0.0189	9.01-6
		G-CLPW	0.0469	1.12-37
		GCPW-CLPW	-0.0139	3.48-6
	PFS	G-GCPW	-0.0302	2.94-17	-0.0435	1.31-9
		G-CLPW	0.0006	0.199
		GCPW-CLPW	0.0308	6.94-9
PRAD	PFS	G-GCPW	-0.0547	6.23-8	-0.0695	0.057
		G-CLPW	-0.0612	9.23-4
		GCPW-CLPW	-0.0065	0.182
