# Supplementary material for: Algorithmically Reconstructed Molecular Pathways as the New Generation of Prognostic Molecular Biomarkers in Human Solid Cancers
Source: Proteomes. 2023 Aug 25;11(3):26. doi: 10.3390/proteomes11030026 (PMC10535530; doi:10.3390/proteomes11030026)
Supplement: Supplementary file 1 [file proteomes-11-00026-s001.zip › Supplementary_Table_S6.xlsx]

## Sheet: Лист1
	PDC Project ID
Cancer type	Proteome	Phosphoproteome	Glycoproteome	Acetylome	Ubiquitylome
KIRC	PDC000127	PDC000128	no data	no data	no data
LUAD	PDC000153	PDC000149	no data	PDC000224	no data
COAD	PDC000116	PDC000117	no data	no data	no data
BRCA	PDC000120	PDC000121	no data	PDC000239	no data
UCEC	PDC000125	PDC000126	no data	PDC000226	no data
HNSC	PDC000221	PDC000222	no data	no data	no data
LUSC	PDC000234	PDC000232	no data	PDC000233	PDC000237
PDAC	PDC000270	PDC000271	no data	no data	no data
